# Supplementary material for: In vivo isotope tracing reveals a requirement for the electron transport chain in glucose and glutamine metabolism by tumors
Source: Sci Adv. 2022 Aug 31;8(35):eabn9550. doi: 10.1126/sciadv.abn9550 (PMC9432826; doi:10.1126/sciadv.abn9550)
Supplement: Supplementary file 2 — Data files S1 and S2 [file sciadv.abn9550_data_files_s1_and_s2.zip]

Archive with 2 entries (2 files):
- sciadv.abn9550_data_file_s1.xlsx
- sciadv.abn9550_data_file_s2.xlsx
