# Supplementary material for: In vivo isotope tracing reveals a requirement for the electron transport chain in glucose and glutamine metabolism by tumors
Source: Sci Adv. 2022 Aug 31;8(35):eabn9550. doi: 10.1126/sciadv.abn9550 (PMC9432826; doi:10.1126/sciadv.abn9550)
Supplement: Supplementary file 2 — Data files S1 and S2 [file sciadv.abn9550_data_files_s1_and_s2.zip › sciadv.abn9550_data_file_s1.xlsx]

## Sheet: Figure 2B
	Dunn's multiple comparisons test	Mean rank diff.	Significant?	Summary	Adjusted P Value
4:0	SK-N-AS.DMSO vs. SK-N-AS.IACS	-18.86	Yes	*	0.0343				Number of families	1
	BE(2)C.DMSO vs. BE(2)C.IACS	-21	Yes	*	0.0137				Number of comparisons per family	4
	M481.DMSO vs. M481.IACS	-30.2	Yes	**	0.0015				Alpha	0.05
	HCC827.DMSO vs. HCC827.IACS	-24.75	Yes	*	0.0365
	Dunn's multiple comparisons test	Mean rank diff.	Significant?	Summary	Adjusted P Value
6:0	SK-N-AS.DMSO vs. SK-N-AS.IACS	-31.29	Yes	****	<0.0001				Number of families	1
	BE(2)C.DMSO vs. BE(2)C.IACS	-13.86	No	ns	0.2137				Number of comparisons per family	4
	M481.DMSO vs. M481.IACS	-11.2	No	ns	0.7482				Alpha	0.05
	HCC827.DMSO vs. HCC827.IACS	-23.75	Yes	*	0.0494
	Šídák's multiple comparisons test	Mean Diff.	95.00% CI of diff.	Below threshold?	Summary	Adjusted P Value
8:0	M481.DMSO vs. M481.IACS	-0.3347	-0.8811 to 0.2117	No	ns	0.2733			Number of families	1
	HCC827.DMSO vs. HCC827.IACS	-3.79	-4.401 to -3.179	Yes	****	<0.0001			Number of comparisons per family	2
									Alpha	0.05
	Šídák's multiple comparisons test	Mean Diff.	95.00% CI of diff.	Below threshold?	Summary	Adjusted P Value
12:0	SK-N-AS.DMSO vs. SK-N-AS.IACS	-3.72	-4.778 to -2.663	Yes	****	<0.0001			Number of families	1
	BE(2)C.DMSO vs. BE(2)C.IACS	-3.58	-4.638 to -2.523	Yes	****	<0.0001			Number of comparisons per family	2
									Alpha	0.05
	Šídák's multiple comparisons test	Mean Diff.	95.00% CI of diff.	Below threshold?	Summary	Adjusted P Value
14:0	SK-N-AS.DMSO vs. SK-N-AS.IACS	-3.166	-4.268 to -2.065	Yes	****	<0.0001			Number of families	1
	BE(2)C.DMSO vs. BE(2)C.IACS	-3.775	-4.876 to -2.673	Yes	****	<0.0001			Number of comparisons per family	4
	M481.DMSO vs. M481.IACS	-4.845	-6.148 to -3.541	Yes	****	<0.0001			Alpha	0.05
	HCC827.DMSO vs. HCC827.IACS	-4.932	-6.389 to -3.475	Yes	****	<0.0001
	Šídák's multiple comparisons test	Mean Diff.	95.00% CI of diff.	Below threshold?	Summary	Adjusted P Value
14:1	SK-N-AS.DMSO vs. SK-N-AS.IACS	-4.105	-5.268 to -2.943	Yes	****	<0.0001			Number of families	1
	BE(2)C.DMSO vs. BE(2)C.IACS	-3.907	-5.069 to -2.745	Yes	****	<0.0001			Number of comparisons per family	4
	M481.DMSO vs. M481.IACS	-4.154	-5.529 to -2.779	Yes	****	<0.0001			Alpha	0.05
	HCC827.DMSO vs. HCC827.IACS	-4.686	-6.223 to -3.148	Yes	****	<0.0001
	Šídák's multiple comparisons test	Mean Diff.	95.00% CI of diff.	Below threshold?	Summary	Adjusted P Value
14:2	SK-N-AS.DMSO vs. SK-N-AS.IACS	-3.08	-4.452 to -1.709	Yes	****	<0.0001			Number of families	1
	BE(2)C.DMSO vs. BE(2)C.IACS	-2.909	-4.280 to -1.537	Yes	****	<0.0001			Number of comparisons per family	4
	M481.DMSO vs. M481.IACS	-3.6	-5.222 to -1.977	Yes	****	<0.0001			Alpha	0.05
	HCC827.DMSO vs. HCC827.IACS	-4.689	-6.503 to -2.875	Yes	****	<0.0001
	Dunnett's T3 multiple comparisons test	Mean Diff.	95.00% CI of diff.	Below threshold?	Summary	Adjusted P Value
16:0	SK-N-AS.DMSO vs. SK-N-AS.IACS	-2.524	-4.159 to -0.8893	Yes	**	0.0017			Number of families	1
	BE(2)C.DMSO vs. BE(2)C.IACS	-3.643	-5.224 to -2.061	Yes	****	<0.0001			Number of comparisons per family	4
	M481.DMSO vs. M481.IACS	-4.944	-6.497 to -3.392	Yes	****	<0.0001			Alpha	0.05
	HCC827.DMSO vs. HCC827.IACS	-3.962	-4.843 to -3.080	Yes	****	<0.0001
	Šídák's multiple comparisons test	Mean Diff.	95.00% CI of diff.	Below threshold?	Summary	Adjusted P Value
16:1	SK-N-AS.DMSO vs. SK-N-AS.IACS	-3.567	-4.731 to -2.403	Yes	****	<0.0001			Number of families	1
	BE(2)C.DMSO vs. BE(2)C.IACS	-4.269	-5.433 to -3.106	Yes	****	<0.0001			Number of comparisons per family	4
	M481.DMSO vs. M481.IACS	-4.941	-6.318 to -3.564	Yes	****	<0.0001			Alpha	0.05
	HCC827.DMSO vs. HCC827.IACS	-3.295	-4.835 to -1.756	Yes	****	<0.0001
	Šídák's multiple comparisons test	Mean Diff.	95.00% CI of diff.	Below threshold?	Summary	Adjusted P Value
16:2	SK-N-AS.DMSO vs. SK-N-AS.IACS	-3.627	-5.035 to -2.219	Yes	****	<0.0001			Number of families	1
	BE(2)C.DMSO vs. BE(2)C.IACS	-4.301	-5.709 to -2.893	Yes	****	<0.0001			Number of comparisons per family	4
	M481.DMSO vs. M481.IACS	-5.785	-7.451 to -4.119	Yes	****	<0.0001			Alpha	0.05
	HCC827.DMSO vs. HCC827.IACS	-5.37	-7.233 to -3.508	Yes	****	<0.0001
	Dunnett's T3 multiple comparisons test	Mean Diff.	95.00% CI of diff.	Below threshold?	Summary	Adjusted P Value
18:0	SK-N-AS.DMSO vs. SK-N-AS.IACS	-1.724	-3.416 to -0.03112	Yes	*	0.0226			Number of families	1
	BE(2)C.DMSO vs. BE(2)C.IACS	-3.194	-4.943 to -1.445	Yes	***	0.0004			Number of comparisons per family	4
	M481.DMSO vs. M481.IACS	-4.153	-5.697 to -2.610	Yes	****	<0.0001			Alpha	0.05
	HCC827.DMSO vs. HCC827.IACS	-3.129	-4.114 to -2.144	Yes	***	0.0009
	Šídák's multiple comparisons test	Mean Diff.	95.00% CI of diff.	Below threshold?	Summary	Adjusted P Value
18:1	SK-N-AS.DMSO vs. SK-N-AS.IACS	-3.718	-4.917 to -2.520	Yes	****	<0.0001			Number of families	1
	BE(2)C.DMSO vs. BE(2)C.IACS	-4.766	-5.965 to -3.568	Yes	****	<0.0001			Number of comparisons per family	4
	M481.DMSO vs. M481.IACS	-4.478	-5.896 to -3.060	Yes	****	<0.0001			Alpha	0.05
	HCC827.DMSO vs. HCC827.IACS	-3.409	-4.994 to -1.823	Yes	****	<0.0001

## Sheet: Figure 2D
	Number of families	1
	Number of comparisons per family	3
	Alpha	0.05
	Šídák's multiple comparisons test	Mean Diff.	95.00% CI of diff.	Below threshold?	Summary	Adjusted P Value
4:0	DMSO.-FA vs. IACS.-FA	-2.876	-3.338 to -2.415	Yes	****	<0.0001
	IACS.-FA vs. IACS.+FA	0.2601	-0.2016 to 0.7217	No	ns	0.3599
	IACS.+FA vs. IACS.+FA.Eto	1.535	1.073 to 1.996	Yes	****	<0.0001
6:0	DMSO.-FA vs. IACS.-FA	-2.727	-4.054 to -1.400	Yes	***	0.0005
	IACS.-FA vs. IACS.+FA	1.38	0.05308 to 2.707	Yes	*	0.0412
	IACS.+FA vs. IACS.+FA.Eto	-0.7671	-2.094 to 0.5598	No	ns	0.3398
12:0	DMSO.-FA vs. IACS.-FA	-3.987	-5.347 to -2.626	Yes	****	<0.0001
	IACS.-FA vs. IACS.+FA	-2.476	-3.837 to -1.115	Yes	**	0.0012
	IACS.+FA vs. IACS.+FA.Eto	6.991	5.631 to 8.352	Yes	****	<0.0001
14:0	DMSO.-FA vs. IACS.-FA	-5.487	-6.596 to -4.378	Yes	****	<0.0001
	IACS.-FA vs. IACS.+FA	-2.34	-3.449 to -1.231	Yes	***	0.0004
	IACS.+FA vs. IACS.+FA.Eto	5.701	4.592 to 6.810	Yes	****	<0.0001
14:1	DMSO.-FA vs. IACS.-FA	-3.142	-4.338 to -1.946	Yes	****	<0.0001
	IACS.-FA vs. IACS.+FA	0.9116	-0.2844 to 2.108	No	ns	0.1541
	IACS.+FA vs. IACS.+FA.Eto	1.692	0.4956 to 2.888	Yes	**	0.007
16:0	DMSO.-FA vs. IACS.-FA	-5.982	-8.652 to -3.312	Yes	***	0.0002
	IACS.-FA vs. IACS.+FA	-2.628	-5.298 to 0.04166	No	ns	0.0539
	IACS.+FA vs. IACS.+FA.Eto	6.996	4.326 to 9.666	Yes	****	<0.0001
	Number of families	1
	Number of comparisons per family	3
	Alpha	0.05
	Dunn's multiple comparisons test	Mean rank diff.	Significant?	Summary	Adjusted P Value
18:0	DMSO.-FA vs. IACS.-FA	-7.667	No	ns	0.0807
	IACS.-FA vs. IACS.+FA	-0.6667	No	ns	>0.9999
	IACS.+FA vs. IACS.+FA.Eto	8.333	Yes	*	0.0484
18:1	DMSO.-FA vs. IACS.-FA	-10.17	Yes	*	0.0121
	IACS.-FA vs. IACS.+FA	3	No	ns	>0.9999
	IACS.+FA vs. IACS.+FA.Eto	7.167	No	ns	0.128

## Sheet: Figure 2F
	Number of families	1
	Number of comparisons per family	5
	Alpha	0.05
	Dunnett's T3 multiple comparisons test	Mean Diff.	95.00% CI of diff.	Below threshold?	Summary	Adjusted P Value
4:0	EV.DMSO vs. EV.IACS	-3.471	-5.007 to -1.935	Yes	***	0.0006
	NDI1.DMSO vs. NDI1.IACS	-2.398	-2.813 to -1.983	Yes	****	<0.0001
	EV.DMSO vs. NDI1.DMSO	0.3485	-1.180 to 1.877	No	ns	0.8221
	EV.IACS vs. NDI1.IACS	1.422	0.9757 to 1.868	Yes	****	<0.0001
	EV.DMSO vs. NDI1.IACS	-2.049	-3.759 to -0.3394	Yes	*	0.0131
	Šídák's multiple comparisons test	Mean Diff.	95.00% CI of diff.	Below threshold?	Summary	Adjusted P Value
6:0	EV.DMSO vs. EV.IACS	-3.615	-4.141 to -3.089	Yes	****	<0.0001
	NDI1.DMSO vs. NDI1.IACS	-2.264	-2.790 to -1.738	Yes	****	<0.0001
	EV.DMSO vs. NDI1.DMSO	0.1549	-0.3710 to 0.6808	No	ns	0.928
	EV.IACS vs. NDI1.IACS	1.506	0.9803 to 2.032	Yes	****	<0.0001
	EV.DMSO vs. NDI1.IACS	-2.109	-2.658 to -1.559	Yes	****	<0.0001
12:0	EV.DMSO vs. EV.IACS	-5.71	-7.472 to -3.948	Yes	****	<0.0001
	NDI1.DMSO vs. NDI1.IACS	-4.68	-6.442 to -2.918	Yes	****	<0.0001
	EV.DMSO vs. NDI1.DMSO	-0.006001	-1.768 to 1.756	No	ns	>0.9999
	EV.IACS vs. NDI1.IACS	1.024	-0.7382 to 2.785	No	ns	0.4504
	EV.DMSO vs. NDI1.IACS	-4.686	-6.526 to -2.846	Yes	****	<0.0001
14:0	EV.DMSO vs. EV.IACS	-4.226	-5.258 to -3.194	Yes	****	<0.0001
	NDI1.DMSO vs. NDI1.IACS	-4.09	-5.123 to -3.058	Yes	****	<0.0001
	EV.DMSO vs. NDI1.DMSO	0.4737	-0.5585 to 1.506	No	ns	0.6814
	EV.IACS vs. NDI1.IACS	0.6092	-0.4230 to 1.641	No	ns	0.4341
	EV.DMSO vs. NDI1.IACS	-3.617	-4.695 to -2.539	Yes	****	<0.0001
14:1	EV.DMSO vs. EV.IACS	-4.302	-5.167 to -3.436	Yes	****	<0.0001
	NDI1.DMSO vs. NDI1.IACS	-3.28	-4.146 to -2.415	Yes	****	<0.0001
	EV.DMSO vs. NDI1.DMSO	-0.207	-1.073 to 0.6588	No	ns	0.9692
	EV.IACS vs. NDI1.IACS	0.8141	-0.05174 to 1.680	No	ns	0.0715
	EV.DMSO vs. NDI1.IACS	-3.487	-4.392 to -2.583	Yes	****	<0.0001
14:2	EV.DMSO vs. EV.IACS	-2.778	-3.786 to -1.770	Yes	****	<0.0001
	NDI1.DMSO vs. NDI1.IACS	-1.579	-2.587 to -0.5714	Yes	**	0.0014
	EV.DMSO vs. NDI1.DMSO	-0.1666	-1.174 to 0.8414	No	ns	0.994
	EV.IACS vs. NDI1.IACS	1.032	0.02442 to 2.040	Yes	*	0.0432
	EV.DMSO vs. NDI1.IACS	-1.746	-2.799 to -0.6931	Yes	***	0.0008
16:0	EV.DMSO vs. EV.IACS	-2.772	-3.801 to -1.743	Yes	****	<0.0001
	NDI1.DMSO vs. NDI1.IACS	-2.711	-3.740 to -1.682	Yes	****	<0.0001
	EV.DMSO vs. NDI1.DMSO	0.4939	-0.5352 to 1.523	No	ns	0.6413
	EV.IACS vs. NDI1.IACS	0.5551	-0.4740 to 1.584	No	ns	0.5272
	EV.DMSO vs. NDI1.IACS	-2.217	-3.292 to -1.142	Yes	****	<0.0001
16:1	EV.DMSO vs. EV.IACS	-3.333	-4.250 to -2.417	Yes	****	<0.0001
	NDI1.DMSO vs. NDI1.IACS	-3.484	-4.401 to -2.568	Yes	****	<0.0001
	EV.DMSO vs. NDI1.DMSO	0.5701	-0.3463 to 1.486	No	ns	0.3799
	EV.IACS vs. NDI1.IACS	0.4192	-0.4972 to 1.336	No	ns	0.6842
	EV.DMSO vs. NDI1.IACS	-2.914	-3.871 to -1.957	Yes	****	<0.0001
16:2	EV.DMSO vs. EV.IACS	-3.528	-4.503 to -2.552	Yes	****	<0.0001
	NDI1.DMSO vs. NDI1.IACS	-2.695	-3.670 to -1.719	Yes	****	<0.0001
	EV.DMSO vs. NDI1.DMSO	0.01951	-0.9563 to 0.9953	No	ns	>0.9999
	EV.IACS vs. NDI1.IACS	0.8525	-0.1232 to 1.828	No	ns	0.1053
	EV.DMSO vs. NDI1.IACS	-2.675	-3.694 to -1.656	Yes	****	<0.0001
18:0	EV.DMSO vs. EV.IACS	-1.681	-2.726 to -0.6358	Yes	**	0.0011
	NDI1.DMSO vs. NDI1.IACS	-1.575	-2.621 to -0.5302	Yes	**	0.002
	EV.DMSO vs. NDI1.DMSO	0.192	-0.8532 to 1.237	No	ns	0.9903
	EV.IACS vs. NDI1.IACS	0.2976	-0.7476 to 1.343	No	ns	0.937
	EV.DMSO vs. NDI1.IACS	-1.383	-2.475 to -0.2918	Yes	**	0.0094
18:1	EV.DMSO vs. EV.IACS	-2.779	-4.000 to -1.558	Yes	****	<0.0001
	NDI1.DMSO vs. NDI1.IACS	-2.883	-4.104 to -1.662	Yes	****	<0.0001
	EV.DMSO vs. NDI1.DMSO	0.4776	-0.7437 to 1.699	No	ns	0.8019
	EV.IACS vs. NDI1.IACS	0.3732	-0.8481 to 1.594	No	ns	0.9171
	EV.DMSO vs. NDI1.IACS	-2.406	-3.681 to -1.130	Yes	***	0.0002

## Sheet: Figure 4A
	Number of families	1
	Number of comparisons per family	5
	Alpha	0.05
	Šídák's multiple comparisons test	Mean Diff.	95.00% CI of diff.	Below threshold?	Summary	Adjusted P Value
3-PG m+3	EV.DMSO vs. EV.IACS	0.06192	-0.2215 to 0.3453	No	ns	0.9791
	NDI1.DMSO vs. NDI1.IACS	0.01517	-0.2682 to 0.2986	No	ns	>0.9999
	EV.DMSO vs. NDI1.DMSO	0.01344	-0.2700 to 0.2968	No	ns	>0.9999
	EV.IACS vs. NDI1.IACS	-0.03331	-0.3167 to 0.2501	No	ns	0.9988
	EV.DMSO vs. NDI1.IACS	0.02861	-0.2674 to 0.3246	No	ns	0.9995
Pyruvate m+3	EV.DMSO vs. EV.IACS	-0.03274	-0.3260 to 0.2605	No	ns	0.9991
	NDI1.DMSO vs. NDI1.IACS	0.1492	-0.1440 to 0.4424	No	ns	0.5857
	EV.DMSO vs. NDI1.DMSO	-0.1344	-0.4276 to 0.1588	No	ns	0.6826
	EV.IACS vs. NDI1.IACS	0.04757	-0.2457 to 0.3408	No	ns	0.9945
	EV.DMSO vs. NDI1.IACS	0.01482	-0.2914 to 0.3211	No	ns	>0.9999
Lactate m+3	EV.DMSO vs. EV.IACS	0.02159	-0.2421 to 0.2853	No	ns	0.9998
	NDI1.DMSO vs. NDI1.IACS	0.1467	-0.1170 to 0.4103	No	ns	0.4957
	EV.DMSO vs. NDI1.DMSO	-0.1052	-0.3689 to 0.1584	No	ns	0.7886
	EV.IACS vs. NDI1.IACS	0.01981	-0.2439 to 0.2835	No	ns	0.9999
	EV.DMSO vs. NDI1.IACS	0.0414	-0.2340 to 0.3168	No	ns	0.9962
Citrate m+2	EV.DMSO vs. EV.IACS	0.4971	0.2790 to 0.7152	Yes	****	<0.0001
	NDI1.DMSO vs. NDI1.IACS	0.1025	-0.1156 to 0.3206	No	ns	0.6606
	EV.DMSO vs. NDI1.DMSO	-0.03907	-0.2572 to 0.1790	No	ns	0.9914
	EV.IACS vs. NDI1.IACS	-0.4337	-0.6518 to -0.2156	Yes	***	0.0001
	EV.DMSO vs. NDI1.IACS	0.0634	-0.1644 to 0.2912	No	ns	0.9424
Glutamate m+2	EV.DMSO vs. EV.IACS	0.4332	0.2305 to 0.6359	Yes	****	<0.0001
	NDI1.DMSO vs. NDI1.IACS	0.07105	-0.1316 to 0.2738	No	ns	0.8629
	EV.DMSO vs. NDI1.DMSO	-0.09939	-0.3021 to 0.1033	No	ns	0.6213
	EV.IACS vs. NDI1.IACS	-0.4615	-0.6642 to -0.2588	Yes	****	<0.0001
	EV.DMSO vs. NDI1.IACS	-0.02834	-0.2401 to 0.1834	No	ns	0.9978
Succinate m+2	EV.DMSO vs. EV.IACS	0.2596	0.1098 to 0.4094	Yes	***	0.0005
	NDI1.DMSO vs. NDI1.IACS	0.01904	-0.1308 to 0.1689	No	ns	0.9983
	EV.DMSO vs. NDI1.DMSO	-0.1982	-0.3480 to -0.04834	Yes	**	0.0066
	EV.IACS vs. NDI1.IACS	-0.4387	-0.5885 to -0.2889	Yes	****	<0.0001
	EV.DMSO vs. NDI1.IACS	-0.1791	-0.3356 to -0.02264	Yes	*	0.0204
Fumarate m+2	EV.DMSO vs. EV.IACS	0.22	0.07016 to 0.3697	Yes	**	0.0026
	NDI1.DMSO vs. NDI1.IACS	0.07983	-0.06997 to 0.2296	No	ns	0.5395
	EV.DMSO vs. NDI1.DMSO	-0.07953	-0.2293 to 0.07026	No	ns	0.5433
	EV.IACS vs. NDI1.IACS	-0.2197	-0.3694 to -0.06986	Yes	**	0.0026
	EV.DMSO vs. NDI1.IACS	0.0002994	-0.1562 to 0.1568	No	ns	>0.9999
Malate m+2	EV.DMSO vs. EV.IACS	0.3114	0.1668 to 0.4560	Yes	****	<0.0001
	NDI1.DMSO vs. NDI1.IACS	0.08454	-0.06005 to 0.2291	No	ns	0.4439
	EV.DMSO vs. NDI1.DMSO	-0.09871	-0.2433 to 0.04588	No	ns	0.2886
	EV.IACS vs. NDI1.IACS	-0.3256	-0.4702 to -0.1810	Yes	****	<0.0001
	EV.DMSO vs. NDI1.IACS	-0.01417	-0.1652 to 0.1368	No	ns	0.9996
Aspartate m+2	EV.DMSO vs. EV.IACS	0.3366	0.2085 to 0.4646	Yes	****	<0.0001
	NDI1.DMSO vs. NDI1.IACS	0.08879	-0.03922 to 0.2168	No	ns	0.2739
	EV.DMSO vs. NDI1.DMSO	-0.08713	-0.2152 to 0.04089	No	ns	0.2915
	EV.IACS vs. NDI1.IACS	-0.3349	-0.4629 to -0.2069	Yes	****	<0.0001
	EV.DMSO vs. NDI1.IACS	0.001663	-0.1320 to 0.1354	No	ns	>0.9999

## Sheet: Figure S4E
	Number of families	1
	Number of comparisons per family	5
	Alpha	0.05
	Šídák's multiple comparisons test	Mean Diff.	95.00% CI of diff.	Below threshold?	Summary	Adjusted P Value
Glutamate m+5	EV.DMSO vs. EV.IACS	-0.293	-0.4070 to -0.1791	Yes	****	<0.0001
	NDI1.DMSO vs. NDI1.IACS	-0.07729	-0.1828 to 0.02822	No	ns	0.2327
	EV.DMSO vs. NDI1.DMSO	-0.07244	-0.1823 to 0.03737	No	ns	0.3311
	EV.IACS vs. NDI1.IACS	0.1433	0.03348 to 0.2531	Yes	**	0.0068
	EV.DMSO vs. NDI1.IACS	-0.1497	-0.2596 to -0.03991	Yes	**	0.0045
Succinate m+4	EV.DMSO vs. EV.IACS	-0.08696	-0.1922 to 0.01829	No	ns	0.1409
	NDI1.DMSO vs. NDI1.IACS	0.001143	-0.09630 to 0.09859	No	ns	>0.9999
	EV.DMSO vs. NDI1.DMSO	-0.03478	-0.1362 to 0.06665	No	ns	0.8802
	EV.IACS vs. NDI1.IACS	0.05333	-0.04809 to 0.1548	No	ns	0.5659
	EV.DMSO vs. NDI1.IACS	-0.03363	-0.1351 to 0.06779	No	ns	0.8939
Fumarate m+4	EV.DMSO vs. EV.IACS	-0.04937	-0.1619 to 0.06314	No	ns	0.7304
	NDI1.DMSO vs. NDI1.IACS	-0.07621	-0.1804 to 0.02795	No	ns	0.2337
	EV.DMSO vs. NDI1.DMSO	0.03164	-0.07678 to 0.1401	No	ns	0.9349
	EV.IACS vs. NDI1.IACS	0.004792	-0.1036 to 0.1132	No	ns	>0.9999
	EV.DMSO vs. NDI1.IACS	-0.04458	-0.1530 to 0.06384	No	ns	0.7787
Malate m+4	EV.DMSO vs. EV.IACS	-0.1624	-0.2480 to -0.07670	Yes	***	0.0001
	NDI1.DMSO vs. NDI1.IACS	-0.0322	-0.1115 to 0.04710	No	ns	0.7872
	EV.DMSO vs. NDI1.DMSO	0.007823	-0.07472 to 0.09036	No	ns	0.9996
	EV.IACS vs. NDI1.IACS	0.138	0.05544 to 0.2205	Yes	***	0.0005
	EV.DMSO vs. NDI1.IACS	-0.02438	-0.1069 to 0.05816	No	ns	0.9318
Aspartate m+4	EV.DMSO vs. EV.IACS	-0.1137	-0.2102 to -0.01714	Yes	*	0.0159
	NDI1.DMSO vs. NDI1.IACS	-0.01948	-0.1088 to 0.06989	No	ns	0.9808
	EV.DMSO vs. NDI1.DMSO	0.04	-0.05302 to 0.1330	No	ns	0.7461
	EV.IACS vs. NDI1.IACS	0.1342	0.04117 to 0.2272	Yes	**	0.0026
	EV.DMSO vs. NDI1.IACS	0.02052	-0.07250 to 0.1135	No	ns	0.9798
Citrate m+4	EV.DMSO vs. EV.IACS	0.04128	-0.008872 to 0.09143	No	ns	0.1434
	NDI1.DMSO vs. NDI1.IACS	-0.02492	-0.07135 to 0.02151	No	ns	0.5452
	EV.DMSO vs. NDI1.DMSO	0.01849	-0.02983 to 0.06682	No	ns	0.8245
	EV.IACS vs. NDI1.IACS	-0.04771	-0.09603 to 0.0006222	No	ns	0.0542
	EV.DMSO vs. NDI1.IACS	-0.006425	-0.05475 to 0.04190	No	ns	0.998

## Sheet: Figure S4F
	Number of families	1
	Number of comparisons per family	5
	Alpha	0.05
	Šídák's multiple comparisons test	Mean Diff.	95.00% CI of diff.	Below threshold?	Summary	Adjusted P Value
Glutamate m+5	EV.DMSO vs. EV.IACS	-0.293	-0.4070 to -0.1791	Yes	****	<0.0001
	NDI1.DMSO vs. NDI1.IACS	-0.07729	-0.1828 to 0.02822	No	ns	0.2327
	EV.DMSO vs. NDI1.DMSO	-0.07244	-0.1823 to 0.03737	No	ns	0.3311
	EV.IACS vs. NDI1.IACS	0.1433	0.03348 to 0.2531	Yes	**	0.0068
	EV.DMSO vs. NDI1.IACS	-0.1497	-0.2596 to -0.03991	Yes	**	0.0045
Citrate m+5	EV.DMSO vs. EV.IACS	-0.2121	-0.2767 to -0.1476	Yes	****	<0.0001
	NDI1.DMSO vs. NDI1.IACS	-0.02611	-0.08591 to 0.03370	No	ns	0.7345
	EV.DMSO vs. NDI1.DMSO	-0.0056	-0.06784 to 0.05664	No	ns	0.9997
	EV.IACS vs. NDI1.IACS	0.1804	0.1182 to 0.2427	Yes	****	<0.0001
	EV.DMSO vs. NDI1.IACS	-0.03171	-0.09395 to 0.03054	No	ns	0.5975
Aspartate m+3	EV.DMSO vs. EV.IACS	-0.0316	-0.07491 to 0.01171	No	ns	0.2361
	NDI1.DMSO vs. NDI1.IACS	-0.01351	-0.05361 to 0.02659	No	ns	0.8876
	EV.DMSO vs. NDI1.DMSO	-0.01849	-0.06023 to 0.02324	No	ns	0.7226
	EV.IACS vs. NDI1.IACS	-0.0004013	-0.04214 to 0.04133	No	ns	>0.9999
	EV.DMSO vs. NDI1.IACS	-0.032	-0.07374 to 0.009732	No	ns	0.1948
Malate m+3	EV.DMSO vs. EV.IACS	-0.03048	-0.06848 to 0.007517	No	ns	0.161
	NDI1.DMSO vs. NDI1.IACS	-0.009189	-0.04437 to 0.02599	No	ns	0.9585
	EV.DMSO vs. NDI1.DMSO	-0.008908	-0.04552 to 0.02771	No	ns	0.9692
	EV.IACS vs. NDI1.IACS	0.01238	-0.02423 to 0.04900	No	ns	0.886
	EV.DMSO vs. NDI1.IACS	-0.0181	-0.05471 to 0.01852	No	ns	0.6266
Fumarate m+3	EV.DMSO vs. EV.IACS	0.05368	-0.03766 to 0.1450	No	ns	0.4506
	NDI1.DMSO vs. NDI1.IACS	0.006137	-0.07842 to 0.09070	No	ns	0.9999
	EV.DMSO vs. NDI1.DMSO	0.02042	-0.06759 to 0.1084	No	ns	0.9748
	EV.IACS vs. NDI1.IACS	-0.02712	-0.1151 to 0.06090	No	ns	0.9196
	EV.DMSO vs. NDI1.IACS	0.02656	-0.06145 to 0.1146	No	ns	0.9258
