# Supplementary material for: In vivo isotope tracing reveals a requirement for the electron transport chain in glucose and glutamine metabolism by tumors
Source: Sci Adv. 2022 Aug 31;8(35):eabn9550. doi: 10.1126/sciadv.abn9550 (PMC9432826; doi:10.1126/sciadv.abn9550)
Supplement: Supplementary file 2 — Data files S1 and S2 [file sciadv.abn9550_data_files_s1_and_s2.zip › sciadv.abn9550_data_file_s2.xlsx]

## Sheet: NDI1 Metabolomics (Fig S3G-L)
	D = DMSO	I = IACS
	EV_D_01	EV_D_02	EV_D_03	EV_D_04	EV_D_05	EV_I_01	EV_I_02	EV_I_03	EV_I_04	EV_I_05	EV_I_06	NDI1_D_01	NDI1_D_02	NDI1_D_03	NDI1_D_04	NDI1_D_05	NDI1_D_06	NDI1_I_01	NDI1_I_02	NDI1_I_03	NDI1_I_04	NDI1_I_05
1,3/ 2,3-Bisphosphoglycerate	2.50897e-05	7.88617e-06	7.25382e-06	1.35368e-05	1.77272e-05	1.92245e-05	7.15154e-06	2.15751e-05	2.01512e-05	9.90209e-06	2.95073e-05	4.3747e-06	2.84504e-05	1.76607e-05	0.000103655	2.31851e-05	1.44945e-05	3.01682e-05	5.55955e-06	1.05316e-05	3.67291e-06	0
1-Aminocyclopropanecarboxylate	0	0	0	0	0	0	0	0	0	0	0	0	0	0	0	0	0	0	0	0	0	0
1-Hydroxy-2-naphthoate	0	0	0	0	0	0	0	0	0	0	0	0	0	0	0	0	0	0	0	0	0	0
1-Methyladenosine	2.13671e-05	3.41962e-05	9.17363e-06	1.69935e-05	2.09268e-05	1.72896e-05	1.42169e-05	7.12382e-06	1.59265e-05	1.52079e-05	1.45981e-05	1.38779e-05	1.9036e-05	3.01605e-06	1.94238e-05	1.58004e-05	7.74971e-06	1.88374e-05	1.16115e-05	1.12397e-05	2.57534e-05	1.38781e-05
1-Methylhistidine	0.000465961	0.000272795	0.000307099	0.000535136	0.000779875	0.000569251	0.00073878	0.000508401	0.000566966	0.000834574	0.000834779	0.000797745	0.000638887	0.000321784	0.000522062	0.000693766	0.000688661	0.000497787	0.000516214	0.000458887	0.000838195	0.000814225
1-Methylnicotinamide	0	0	0	0	0	0	0	0	0	0	0	0	0	0	0	0	0	0	0	0	0	0
1-Phenylethanol	0	0	0	0	0	0	0	0	0	0	0	0	0	0	0	0	0	0	0	0	0	0
2-(3-Carboxy-3-aminopropyl)-histidine	0	0	0	0	0	0	0	0	0	0	0	0	0	0	0	0	0	0	0	0	0	0
2,3-Diaminopropionate	0	0	0	0	0	0	0	0	0	0	0	0	0	0	0	0	0	0	0	0	0	0
2,3-Dihydroxybenzoate	0	0	0	0	0	0	0	0	0	0	0	0	0	0	0	0	0	0	0	0	0	0
2',4'-Dihydroxyacetophenone	6.30724e-07	2.4084e-06	7.97847e-06	5.21489e-06	4.5916e-06	9.18939e-06	1.28256e-05	1.04066e-05	9.01417e-06	1.97956e-05	7.66277e-06	4.83321e-06	3.10918e-06	7.22795e-06	6.80078e-06	1.59552e-06	2.5427e-06	1.03127e-05	1.13318e-05	9.25582e-06	4.6308e-06	1.60942e-05
2,4-Dihydroxypteridine	0	0	0	0	0	0	0	0	0	0	0	0	0	0	0	0	0	0	0	0	0	0
2,5-Dihydroxybenzoate	0	0	0	0	0	0	0	0	0	0	0	0	0	0	0	0	0	0	0	0	0	0
2,5-Dimethylpyrazine	0	0	0	0	0	0	0	0	0	0	0	0	0	0	0	0	0	0	0	0	0	0
2,6-Dihydroxypyridine	0	0	0	0	0	0	0	0	0	0	0	0	0	0	0	0	0	0	0	0	0	0
2-/3-Phosphoglycerate	0.000164293	4.24816e-05	0.000223443	2.81693e-05	5.57795e-05	0.000362738	0.000173179	0.000541492	0.000114669	9.89131e-05	5.55081e-05	3.2575e-05	0.00012616	0.000415055	5.78611e-05	0.00013903	0.000121468	0.000251168	0.000314977	0.000364743	9.77744e-05	2.15952e-05
2-Aminophenol	0	0	0	0	0	0	0	0	0	0	0	0	0	0	0	0	0	0	0	0	0	0
2-Deoxyglucose	2.3904e-05	2.39483e-05	9.73516e-06	3.00344e-05	1.98282e-05	1.23836e-05	2.42878e-05	1.99372e-05	1.26464e-05	2.0057e-05	2.69582e-05	2.25592e-05	2.3287e-05	1.28746e-05	2.83145e-05	2.26645e-05	2.12063e-05	1.68931e-05	1.40634e-05	1.40266e-05	3.31848e-05	1.66962e-05
2-Hydroxy-4-(methylthio)butanoate	1.91442e-06	4.66788e-06	2.44079e-06	5.90352e-06	1.49786e-06	1.17404e-05	2.00193e-05	3.49534e-06	9.42022e-06	8.96228e-06	1.09927e-05	6.17776e-06	4.77978e-06	2.94648e-06	5.34655e-06	3.46773e-06	3.31887e-06	8.9152e-06	6.89621e-06	5.16866e-06	1.31893e-05	7.2992e-06
2-Hydroxybutyrate	7.28841e-05	0.000109552	6.48334e-05	0.000163415	7.30862e-05	0.000277571	0.00038512	0.0002203	0.000351084	0.000356674	0.000351241	0.000148211	0.000102302	0.000164795	0.00013587	8.4411e-05	8.41048e-05	0.000175506	0.000184967	0.000176473	0.000289462	0.0002537
2-Hydroxyglutarate	0.000143167	0.000139048	0.000136091	0.00014001	0.000134162	0.00027917	0.000322909	0.000198499	0.000374002	0.000360915	0.000187069	0.00016728	0.000119422	0.000101073	0.000144674	0.000112438	0.00012709	0.000176802	0.000159083	0.000127948	0.000137664	0.000107011
2-Hydroxyphenylacetate	0	0	0	0	0	0	0	0	0	0	0	0	0	0	0	0	0	0	0	0	0	0
2-Mannosyl-3-phosphoglycerate	5.78724e-05	0.000197943	4.40951e-05	5.90804e-05	3.78304e-05	9.86453e-05	7.02962e-05	0.00175722	6.59084e-05	8.35328e-05	0.000230295	2.95301e-05	4.66962e-05	0.000332235	9.38089e-05	6.02879e-05	7.7066e-05	4.14358e-05	4.34309e-05	0.00055432	3.88509e-05	5.64041e-05
2-Methylmaleate	0	0	0	0	0	0	0	0	0	0	0	0	0	0	0	0	0	0	0	0	0	0
2-Quinolinecarboxylate	0	0	0	0	0	0	0	0	0	0	0	0	0	0	0	0	0	0	0	0	0	0
3-(2-Hydroxyphenyl)propanoate	0	0	0	0	0	0	0	0	0	0	0	0	0	0	0	0	0	0	0	0	0	0
3-(4-Hydroxyphenyl)pyruvate	1.84411e-06	1.65349e-06	1.03785e-06	6.71527e-06	2.41853e-06	3.53315e-06	6.94121e-06	5.62367e-06	3.65469e-06	7.94741e-06	7.38625e-06	4.65052e-06	3.71015e-06	1.46644e-06	3.64699e-06	2.34155e-06	6.0941e-06	3.03908e-06	2.80475e-06	2.42439e-06	2.4925e-06	7.46977e-06
3,4 Dihydroxymandelate	0	0	0	0	0	0	0	0	0	0	0	0	0	0	0	0	0	0	0	0	0	0
3,4-Dihydroxybenzoate	0	0	0	0	0	0	0	0	0	0	0	0	0	0	0	0	0	0	0	0	0	0
3,4-Dihydroxyphenylacetate	0	0	0	0	0	0	0	0	0	0	0	0	0	0	0	0	0	0	0	0	0	0
3,4-Dihydroxyphenylglycol	0	0	0	0	0	0	0	0	0	0	0	0	0	0	0	0	0	0	0	0	0	0
3,5-Diiodothyronine	0	0	0	0	0	0	0	0	0	0	0	0	0	0	0	0	0	0	0	0	0	0
3,5-Diiodotyrosine	0	0	0	0	0	0	0	0	0	0	0	0	0	0	0	0	0	0	0	0	0	0
3-Amino-4-hydroxybenzoate	0	0	0	0	0	0	0	0	0	0	0	0	0	0	0	0	0	0	0	0	0	0
3-Amino-5-hydroxybenzoate	0	0	0	0	0	0	0	0	0	0	0	0	0	0	0	0	0	0	0	0	0	0
3-Dehydroshikimate	0	0	0	0	0	0	0	0	0	0	0	0	0	0	0	0	0	0	0	0	0	0
3-Hydroxy-3-methylglutaryl-CoA	0	0	0	0	0	0	0	0	0	0	0	0	0	0	0	0	0	0	0	0	0	0
3-Hydroxyanthranilate	0	0	0	0	0	0	0	0	0	0	0	0	0	0	0	0	0	0	0	0	0	0
3-Hydroxybenzoate	0	0	0	0	0	0	0	0	0	0	0	0	0	0	0	0	0	0	0	0	0	0
3-Hydroxybutyrate	4.11554e-05	6.8663e-05	8.67086e-05	0.000187951	3.16527e-05	0.000832677	0.00115878	0.000596704	0.00111087	0.00130922	0.000503427	0.000216944	8.48873e-05	0.000169398	9.29663e-05	5.07138e-05	3.55254e-05	0.000395539	0.000571674	0.000620776	0.000413868	0.000714358
3-Hydroxycarnitine (14:0)	6.919e-06	9.71432e-06	1.39266e-05	1.61342e-05	7.91784e-06	7.13094e-05	0.000333041	0.00016209	0.0002065	0.00027624	0.000240545	1.01655e-05	5.91753e-06	1.17098e-05	8.80106e-06	4.20436e-06	6.73144e-06	9.68034e-05	0.000152506	0.000181354	0.000121106	0.000102037
3-Hydroxycarnitine (16:0)	1.84488e-05	4.27713e-05	3.46659e-05	5.96837e-05	2.80724e-05	8.12064e-05	0.000399399	0.000228142	0.000247718	0.000340435	0.000255039	3.35095e-05	2.033e-05	3.24202e-05	2.78864e-05	1.62204e-05	2.00627e-05	0.000110673	0.00019154	0.00020878	0.000161119	0.000139425
3-Hydroxycarnitine (18:1)	2.97649e-05	9.73823e-05	2.66984e-05	0.00012351	4.11354e-05	0.000129842	0.000474697	0.000297437	0.00040344	0.000500206	0.000584866	6.83539e-05	2.59936e-05	3.82835e-05	4.22879e-05	3.06654e-05	3.21313e-05	0.000183425	0.000307912	0.000302123	0.000340249	0.000285385
3-Hydroxycarnitine (4:0)	0.000745105	0.00220557	0.000658337	0.00144172	0.000896245	0.0104861	0.0121836	0.00905189	0.0140516	0.0136254	0.0125177	0.000863261	0.000904785	0.000926892	0.000979798	0.000632873	0.000780909	0.00387112	0.00405014	0.00469194	0.004827	0.00477556
3-Hydroxycarnitine (5:0)	0.000318871	0.000156053	0.000307073	0.000135166	0.000116294	0.000122763	0.000180418	0.00051783	0.000125089	0.000159826	0.000139304	0.000132048	0.000123642	0.000543395	0.000160828	0.000153439	0.000156531	0.000113025	0.000192039	0.000213045	0.000145354	0.000116496
3-Hydroxycarnitine (6:0)	4.59092e-05	7.02626e-05	4.5682e-05	5.53876e-05	3.6215e-05	0.000570243	0.000647745	0.000418907	0.000788523	0.000627853	0.000644987	3.36408e-05	4.08997e-05	6.50958e-05	5.47707e-05	4.08985e-05	3.82675e-05	0.000208025	0.000207472	0.000228058	0.000233111	0.000193247
3-Hydroxycarnitine (8:0)	2.15206e-05	1.3905e-05	2.25699e-05	1.95251e-05	1.60797e-05	0.000253981	0.00042393	0.000226545	0.000365235	0.000428242	0.000477593	1.04826e-05	1.76727e-05	3.00248e-05	2.35641e-05	1.95642e-05	1.56658e-05	0.000131246	0.000129065	0.000140997	0.000132325	0.000108447
3-Hydroxymethylglutarate	0.000305829	0.000327429	0.000334007	0.000321548	0.00030589	0.000505661	0.000598263	0.000305416	0.000552288	0.000602278	0.000350146	0.000350783	0.000379441	0.000308327	0.000441037	0.00030105	0.000377751	0.000539181	0.000403553	0.000410341	0.000425205	0.000334577
3-Hydroxyphenylacetate	0	0	0	0	0	0	0	0	0	0	0	0	0	0	0	0	0	0	0	0	0	0
3-Hydroxypyruvate	3.55999e-05	2.74389e-05	9.85055e-05	0.000107076	0.000128216	3.99552e-05	1.32237e-05	1.7166e-05	5.33357e-05	5.93513e-05	3.07453e-05	2.94154e-05	5.68609e-05	1.16227e-05	7.71347e-05	5.52378e-05	4.73035e-05	0.000154019	1.55593e-05	1.47415e-05	4.60394e-05	4.90594e-06
3-Methoxy-4-hydroxymandelate	0	0	0	0	0	0	0	0	0	0	0	0	0	0	0	0	0	0	0	0	0	0
3-Methoxytyramine	0	0	0	0	0	0	0	0	0	0	0	0	0	0	0	0	0	0	0	0	0	0
3-Methoxytyrosine	0	0	0	0	0	0	0	0	0	0	0	0	0	0	0	0	0	0	0	0	0	0
3-Methyl-2-oxindole	0	0	0	0	0	0	0	0	0	0	0	0	0	0	0	0	0	0	0	0	0	0
3-Methyl-2-oxovalerate	0	0	0	0	0	0	0	0	0	0	0	0	0	0	0	0	0	0	0	0	0	0
3-Methyladenine	0	0	0	0	0	0	0	0	0	0	0	0	0	0	0	0	0	0	0	0	0	0
3-Methylcrotonyl-CoA	0	0	0	0	0	0	0	0	0	0	0	0	0	0	0	0	0	0	0	0	0	0
3-Methylhistamine	1.47017e-05	1.40021e-05	1.20137e-05	9.34827e-05	1.21239e-05	6.98498e-06	1.508e-05	2.62423e-05	1.57681e-05	1.69279e-05	9.52702e-05	6.19178e-05	1.52419e-05	1.14621e-05	2.7523e-05	2.82846e-05	3.84446e-05	1.14267e-05	1.55541e-05	2.91219e-05	1.91431e-05	2.94673e-05
3-Nitrotyrosine	0	0	0	0	0	0	0	0	0	0	0	0	0	0	0	0	0	0	0	0	0	0
3-Sulfinoalanine	0	0	0	0	0	0	0	0	0	0	0	0	0	0	0	0	0	0	0	0	0	0
4-Acetamidobutanoate	0	0	0	0	0	0	0	0	0	0	0	0	0	0	0	0	0	0	0	0	0	0
4alpha-Hydroxyformyl-4beta-methyl-5alpha-cholest-8-en-3beta-ol	3.35577e-06	5.61815e-06	4.30555e-06	4.33216e-06	6.23673e-06	3.14661e-06	3.13163e-06	7.80622e-06	3.68201e-06	4.12472e-06	6.6113e-06	3.23725e-06	4.0943e-06	8.64001e-06	6.37738e-06	3.49339e-06	4.43152e-06	2.68034e-06	4.0164e-06	3.27981e-06	1.60641e-06	2.29599e-06
4-Aminobenzoate	0	0	0	0	0	0	0	0	0	0	0	0	0	0	0	0	0	0	0	0	0	0
4-Coumarate	0	0	0	0	0	0	0	0	0	0	0	0	0	0	0	0	0	0	0	0	0	0
4-Guanidinobutanoate	3.98934e-05	3.5888e-05	3.60025e-05	4.03215e-05	2.54686e-05	5.50713e-05	6.20443e-05	2.87444e-05	6.63366e-05	5.41559e-05	5.23691e-05	2.76095e-05	1.65167e-05	3.70033e-05	2.17825e-05	2.13271e-05	2.98444e-05	2.49131e-05	3.33827e-05	3.04574e-05	3.72066e-05	4.61775e-05
4-Hydroxybenzoate	0	0	0	0	0	0	0	0	0	0	0	0	0	0	0	0	0	0	0	0	0	0
4-Hydroxyphenylglycine	0	0	0	0	0	0	0	0	0	0	0	0	0	0	0	0	0	0	0	0	0	0
4-Imidazoleacetate	4.96177e-06	2.01453e-06	6.6312e-06	5.44115e-06	6.49573e-06	1.77953e-05	1.33881e-05	9.4565e-06	1.60303e-05	2.14187e-05	1.15806e-05	1.10453e-05	3.56638e-06	2.00164e-06	4.58515e-06	6.10748e-06	9.14096e-06	1.19269e-05	8.09288e-06	6.6643e-06	1.29447e-05	2.91409e-05
4-Methylcatechol	0	0	0	0	0	0	0	0	0	0	0	0	0	0	0	0	0	0	0	0	0	0
4-Pyridoxate	0	0	0	0	0	0	0	0	0	0	0	0	0	0	0	0	0	0	0	0	0	0
4-Quinolinecarboxylate	0	0	0	0	0	0	0	0	0	0	0	0	0	0	0	0	0	0	0	0	0	0
5,6 Dimethylbenzimidazole	3.92884e-07	1.16652e-06	1.66244e-06	3.42529e-06	2.16965e-06	2.13959e-06	5.334e-06	4.85868e-06	2.05672e-06	4.28415e-06	2.12795e-06	2.03665e-06	1.97789e-06	2.3894e-06	2.48811e-06	8.25067e-07	1.12698e-06	3.26383e-06	3.56887e-06	3.48467e-06	1.42625e-06	6.02002e-06
5-Aminolevulinate	9.08623e-05	0.000218492	5.02843e-05	0.000252394	0.000267428	0.000101614	7.68176e-05	2.48682e-05	0.000128208	0.000153225	0.000122494	0.000307091	0.000236538	3.82094e-05	0.000211213	0.000219419	0.000261827	0.000150958	5.39579e-05	6.32797e-05	0.000201849	0.000156501
5-Aminopentanoate	0	0	0	0	0	0	0	0	0	0	0	0	0	0	0	0	0	0	0	0	0	0
5-Hydroxyindoleacetate	0	0	0	0	0	0	0	0	0	0	0	0	0	0	0	0	0	0	0	0	0	0
5-Hydroxylysine	0	0	0	0	0	0	0	0	0	0	0	0	0	0	0	0	0	0	0	0	0	0
5-Hydroxytryptophan	0	0	0	0	0	0	0	0	0	0	0	0	0	0	0	0	0	0	0	0	0	0
5-Methylcytosine	1.50987e-05	1.86129e-05	1.33672e-05	2.94805e-05	1.77254e-05	6.6794e-06	1.0507e-05	1.31994e-05	8.92668e-06	7.97461e-06	9.96802e-06	1.79273e-05	1.4052e-05	1.10567e-05	1.17285e-05	1.16562e-05	1.77197e-05	9.13391e-06	1.10213e-05	9.52905e-06	9.62303e-06	2.21443e-05
6-Carboxyhexanoate	0	0	0	0	0	0	1.0345e-05	1.07418e-05	1.02908e-05	9.67808e-06	4.5663e-06	0	0	0	0	0	0	0	0	0	0	0
6-Hydroxynicotinate	0	0	0	0	0	0	0	0	0	0	0	0	0	0	0	0	0	0	0	0	0	0
6-Phosphogluconate	6.50141e-05	2.06561e-05	2.83383e-05	3.22264e-05	5.36161e-05	0.000121379	7.87208e-05	9.46186e-05	6.74951e-05	8.72891e-05	4.97077e-05	2.19332e-05	5.11425e-05	4.14732e-05	5.82441e-05	4.67313e-05	5.4325e-05	7.25713e-05	5.09172e-05	6.47417e-05	4.72509e-05	3.70161e-05
6-Phosphonogluconolactone	1.53259e-05	3.94354e-06	5.66941e-06	6.31375e-06	1.09097e-05	3.39226e-05	2.06647e-05	2.65175e-05	1.73814e-05	2.30589e-05	1.13188e-05	3.94328e-06	1.21382e-05	1.0985e-05	1.43791e-05	1.22956e-05	1.31385e-05	2.00193e-05	1.36245e-05	1.91457e-05	1.22289e-05	7.02919e-06
7-Methylxanthine	0	0	0	0	0	0	0	0	0	0	0	0	0	0	0	0	0	0	0	0	0	0
Acetoacetate	0	0	0	0	0	0	0	0	0	0	0	0	0	0	0	0	0	0	0	0	0	0
Acetoin	0	0	0	0	0	0	0	0	0	0	0	0	0	0	0	0	0	0	0	0	0	0
Acetylacrylate	2.76462e-05	9.28215e-06	9.35023e-05	2.10885e-05	2.38298e-05	0.000166587	0.000222142	0.000165232	0.000170467	0.000186276	4.08535e-05	1.44774e-05	2.03372e-05	7.92478e-05	4.07426e-05	4.11132e-05	2.74068e-05	0.0001597	0.000139302	0.000141018	2.09121e-05	3.37914e-05
Acetylaminoadipate	0.000955597	0.000874758	0.000932144	0.00111637	0.000957877	0.000970791	0.000764267	0.000809015	0.00108607	0.0008735	0.000926302	0.00101346	0.00123098	0.000913425	0.00116822	0.000894444	0.00109728	0.00130159	0.00083196	0.00106828	0.00113244	0.000947575
Acetylcarnitine	0.0184987	0.019079	0.0156718	0.0165698	0.0187035	0.0294392	0.0295923	0.0271648	0.0346913	0.0344748	0.0294736	0.0177866	0.0186614	0.0161487	0.0174227	0.0165973	0.018413	0.023785	0.0239332	0.0254662	0.0248762	0.0210512
Acetylcholine	0.00253028	0.00118191	0.00205339	0.00139416	0.00193021	0.00183605	0.00184357	0.00221261	0.0017053	0.00177447	0.00195002	0.00186802	0.00160789	0.00185219	0.00185795	0.00216971	0.00207522	0.00159709	0.00178	0.00190198	0.0020977	0.00183591
Acetyl-CoA	8.01549e-06	1.40765e-05	2.09459e-05	1.7475e-05	1.02962e-05	2.38395e-05	2.79671e-05	1.30105e-05	3.53288e-05	1.98866e-05	1.96746e-05	1.39377e-05	9.58701e-06	1.36596e-05	1.23202e-05	1.10695e-05	6.34002e-06	1.69746e-05	9.90682e-06	1.00306e-05	1.34523e-05	1.56268e-05
Adenosine	0.0105411	0.0142375	0.00394396	0.00760679	0.00950251	0.00707584	0.00149739	0.00149729	0.0117551	0.00511816	0.00677949	0.00940164	0.0102095	0.00211195	0.00926	0.00888334	0.00703116	0.00969885	0.00186408	0.0051178	0.0117775	0.00550026
Adenosine cyclic phosphate	0	0	0	0	0	0	0	0	0	0	0	0	0	0	0	0	0	0	0	0	0	0
Adenosine diphosphate	0.00163037	0.00200204	0.000482105	0.00211107	0.00156526	0.00136985	0.000425083	0.000312478	0.00249575	0.00091902	0.00143651	0.00196818	0.00238678	0.000400015	0.002481	0.00156212	0.00208443	0.00210187	0.000326009	0.00113422	0.00198841	0.0013893
Adenosine diphosphate ribose	3.6984e-05	5.60772e-05	2.24641e-05	5.48847e-05	1.62973e-05	2.91785e-05	2.33514e-05	9.34342e-05	2.81634e-05	2.84546e-05	5.06857e-05	5.373e-05	6.67676e-05	7.44528e-05	7.44888e-05	3.84067e-05	9.12629e-05	2.65258e-05	1.20473e-05	3.32198e-05	4.71352e-05	2.49744e-05
Adenosine monophosphate	0.000407403	0.00306891	2.98518e-05	0.00226142	0.00074347	0.00018934	2.16666e-05	1.52696e-05	0.000900942	8.21723e-05	0.000315397	0.0023959	0.00158963	1.19178e-05	0.00129605	0.000630456	0.00147622	0.000615686	1.65414e-05	0.000154881	0.0010763	0.000759862
Adenosine triphosphate	0.00581309	0.00146635	0.0062351	0.00208728	0.00376516	0.00881463	0.00995259	0.0120613	0.00665116	0.00742047	0.00583369	0.00245165	0.0048334	0.0106599	0.0053513	0.00525997	0.00379534	0.00771184	0.0082219	0.00850834	0.0045716	0.00364922
Adenylsuccinate	2.44182e-05	4.35532e-05	1.4042e-05	4.4807e-05	2.79749e-05	7.72328e-05	6.72681e-05	0.000100915	0.000115838	3.39817e-05	4.37101e-05	2.69193e-05	4.39492e-05	2.98043e-05	3.18793e-05	1.64609e-05	3.31991e-05	3.68414e-05	8.24242e-06	3.17299e-05	3.71942e-05	2.87668e-05
Adipate	0	0	0	0	0	0	0	0	0	0	0	0	0	0	0	0	0	0	0	0	0	0
ADP-glucose	0	0	0	0	0	0	0	0	0	0	0	0	0	0	0	0	0	0	0	0	0	0
ADP-ribose	4.57355e-05	5.3508e-05	2.38703e-05	5.91882e-05	1.83219e-05	2.86519e-05	2.177e-05	8.05835e-05	2.81363e-05	2.58952e-05	4.86534e-05	5.32919e-05	6.83305e-05	6.36867e-05	7.43019e-05	3.6719e-05	9.35265e-05	2.62334e-05	1.07762e-05	3.30122e-05	4.82446e-05	2.33495e-05
ADP-ribose phosphate	2.0299e-06	8.9501e-07	0	2.2139e-06	3.75952e-07	1.07899e-06	0	2.26713e-06	9.70478e-07	0	1.64657e-06	9.33734e-07	2.66086e-06	2.61844e-06	3.58056e-06	0	3.30039e-06	9.74361e-07	0	0	1.47806e-06	0
Agmatine sulfate	0	0	0	0	0	0	0	0	0	0	0	0	0	0	0	0	0	0	0	0	0	0
AICAR	2.85628e-05	0	0	0	1.04571e-05	0	0	1.00668e-06	0	0	0	0	9.09434e-06	0	2.77107e-05	1.0979e-05	0	0	0	0	0	0
Ala-Leu	0	0	0	0	0	0	0	0	0	0	0	0	0	0	0	0	0	0	0	0	0	0
Alanine	0.00238807	0.0046357	0.00214663	0.00383321	0.00290308	0.00586484	0.00585329	0.00421895	0.00611326	0.00526389	0.00428667	0.00418351	0.00254768	0.00187735	0.00232942	0.00240705	0.0030389	0.0048056	0.00393061	0.00386759	0.00459085	0.00398243
Ala-Tyr	0	0	0	0	0	0	0	0	0	0	0	0	0	0	0	0	0	0	0	0	0	0
Allantoin	8.44736e-05	0.000106187	6.70802e-05	0.000211519	8.32422e-05	4.87546e-05	7.3072e-05	6.02378e-05	5.01984e-05	0.000110545	7.86653e-05	0.00017813	8.70311e-05	6.51506e-05	0.000108249	6.69883e-05	8.47516e-05	5.99497e-05	7.32086e-05	6.9145e-05	7.56051e-05	0.000256275
Allothreonine	0.00151646	0.00236269	0.00215386	0.00282928	0.00195733	0.00310738	0.00297008	0.00149475	0.00351012	0.00253215	0.00262905	0.00293527	0.00230317	0.000971252	0.00189347	0.00205384	0.00212373	0.00395069	0.00196363	0.00220574	0.00286097	0.00287899
alpha-Ketoglutarate	0.00021726	8.30327e-05	3.38324e-05	0.000197198	0.000264752	0.000538446	0.000559638	0.000309162	0.000836242	0.000714872	0.000715745	0.000195947	0.000160465	2.12079e-05	0.000225616	0.000166136	9.37893e-05	0.000116521	0.000112985	0.000111565	0.000211817	0.000146035
Aminoadipate	6.01719e-05	4.14084e-05	5.16293e-05	6.51205e-05	3.26743e-05	5.28535e-05	7.67675e-05	7.73567e-05	7.57002e-05	8.27313e-05	9.30334e-05	6.02491e-05	4.73813e-05	7.98989e-05	5.24045e-05	5.45046e-05	4.93874e-05	4.26643e-05	3.47871e-05	4.62196e-05	4.78644e-05	5.18457e-05
Aminocaprylate	0.000150689	0.000104269	0.000147221	0.00018393	8.25357e-05	0.000188636	0.000217048	0.00020188	0.000111368	0.000201132	0.000117806	0.000130227	0.000125976	0.00010961	0.000180632	0.000104582	0.000116017	0.000255801	0.000169304	0.000183584	0.000148941	0.00025019
Aminoisobutanoate	0.000126139	4.7659e-05	0.000133122	7.79539e-05	0.000178517	0.000156101	0.00017721	0.000117743	0.000192848	0.000171753	0.000189611	0.000141303	0.000100857	0.0001026	9.43817e-05	0.000133482	8.83037e-05	0.000132389	0.00020195	0.000184966	0.000220188	0.000216681
Aniline-2-sulfonate	0	0	0	0	0	0	0	0	0	0	0	0	0	0	0	0	0	0	0	0	0	0
Anserine	0.000395655	0.00034089	0.00149871	1.37376e-05	2.73483e-06	0.000580164	0.00202738	0.00702678	2.12398e-05	0.000757901	0.000561812	0	0	0.00311822	2.60304e-05	0.000175074	0	3.07582e-05	0.00195002	0.000878813	2.57904e-05	6.56532e-05
Anthranilate	0	0	0	0	0	0	0	0	0	0	0	0	0	0	0	0	0	0	0	0	0	0
Arg-Ala	0	0	0	0	0	0	0	0	0	0	0	0	0	0	0	0	0	0	0	0	0	0
Arginine	0.0128468	0.0153881	0.0113069	0.014354	0.0106414	0.0122949	0.0140314	0.0120834	0.0110554	0.0116163	0.0113998	0.0164925	0.0135225	0.0155103	0.0113881	0.0124852	0.0124618	0.0126059	0.00899463	0.0114397	0.012279	0.0147362
Argininosuccinate	0.000111639	3.86204e-05	5.58348e-05	9.56515e-05	0.00013206	7.7525e-05	8.17735e-05	4.4297e-05	7.87773e-05	6.95572e-05	6.00715e-05	5.80359e-05	7.42186e-05	4.44915e-05	8.85591e-05	9.58629e-05	8.43889e-05	5.00243e-05	3.05166e-05	3.16755e-05	4.49895e-05	5.31192e-05
Asparagine	0.000724059	0.00149227	0.00064803	0.00154629	0.000824837	0.00108601	0.00141544	0.000777267	0.00122293	0.00128302	0.00119373	0.00169393	0.00117511	0.000490411	0.000875491	0.000917569	0.00112514	0.00132625	0.000808032	0.000990322	0.00118739	0.00145523
Aspartate	0.00381013	0.00113769	0.00350837	0.00198338	0.00339068	0.00114029	0.00130065	0.000978489	0.00133984	0.00118306	0.0012046	0.00148287	0.00285539	0.00412559	0.00274184	0.00325116	0.00278913	0.00202125	0.00169751	0.00195212	0.00157968	0.00137436
Aspartylglycosamine	4.29347e-05	3.56292e-05	3.73761e-05	4.16504e-05	4.10032e-05	4.81445e-05	4.30073e-05	2.81452e-05	5.40712e-05	4.02937e-05	3.49226e-05	3.62124e-05	5.16008e-05	3.03572e-05	4.73688e-05	4.64989e-05	4.46382e-05	5.67331e-05	3.79307e-05	3.80557e-05	4.89929e-05	3.57686e-05
Asp-Pro	0	0	0	0	0	0	0	0	0	0	0	0	0	0	0	0	0	0	0	0	0	0
Azelate	1.26991e-05	2.35295e-05	9.16583e-06	1.8226e-05	1.01607e-05	1.20371e-05	8.06582e-06	9.89005e-06	9.7255e-06	1.31461e-05	9.25633e-06	1.00961e-05	9.98436e-06	2.10812e-05	1.04604e-05	1.20284e-05	1.7295e-05	1.64971e-05	1.18479e-05	1.02827e-05	1.24442e-05	1.33019e-05
beta-Alanine	0.00240051	0.0046357	0.00214663	0.00380933	0.00287931	0.00588644	0.00592903	0.00425244	0.00608975	0.00528912	0.00428667	0.00418351	0.00254768	0.00187735	0.00232942	0.00241151	0.0030389	0.0048056	0.0039364	0.00386759	0.00459683	0.00398243
beta-Glycerophosphate	0	0	0	0	0	0	0	0	0	0	0	0	0	0	0	0	0	0	0	0	0	0
Betaine	0.00638056	0.00419011	0.00855701	0.00705473	0.00533919	0.0029432	0.00337726	0.00353204	0.00319182	0.00298696	0.00347116	0.00528975	0.00579073	0.00724838	0.00636763	0.00585207	0.00551362	0.00442273	0.004256	0.00437457	0.00378366	0.00541523
Biliverdin	0	0	0	0	0	0	0	0	0	0	0	0	0	0	0	0	0	0	0	0	0	0
Biotin	0	0	0	0	0	0	0	0	0	0	0	0	0	0	0	0	0	0	0	0	0	0
Biotin amide	0	0	0	0	0	0	0	0	0	0	0	0	0	0	0	0	0	0	0	0	0	0
Butanoate	0	0	0	0	0	0	0	0	0	0	0	0	0	0	0	0	0	0	0	0	0	0
Butyryl-CoA	0	0	0	0	0	0	0	0	0	0	0	0	0	0	0	0	0	0	0	0	0	0
Caffeate	0	0	0	0	0	0	0	0	0	0	0	0	0	0	0	0	0	0	0	0	0	0
Carnitinamide	0.000310586	0.000337668	0.000176457	0.00029721	0.000389899	0.000174624	0.000197105	0.000155393	0.000186184	0.000168255	0.000167326	0.000292015	0.00033432	0.000244641	0.000319241	0.000247069	0.000268422	0.000189223	0.000132065	0.000136955	0.000230781	0.000172872
Carnitine	0.0298018	0.0244888	0.0342387	0.0218912	0.0297452	0.0241868	0.0242563	0.0246588	0.0256472	0.0280324	0.0214491	0.0253158	0.0235652	0.0210315	0.0232233	0.0256241	0.0256307	0.0264966	0.0258234	0.0268094	0.0238154	0.0244974
Carnitine (12:0)	5.56065e-05	5.51971e-05	7.93999e-05	0.000154959	3.98225e-05	4.11806e-05	9.18277e-05	5.60527e-05	5.74327e-05	9.70591e-05	0.000126941	9.17491e-05	6.95601e-05	0.000174234	7.92504e-05	5.14375e-05	5.51521e-05	9.31015e-05	0.000103058	0.00012075	0.000107773	9.54061e-05
Carnitine (14:0)	0.000305028	0.000459864	0.000372817	0.000862823	0.000235755	0.000120466	0.000272905	0.000214568	0.000182689	0.000340688	0.000370343	0.000737804	0.000456208	0.000964599	0.000585855	0.000319173	0.000360895	0.00037048	0.000440762	0.000495239	0.000515681	0.000467142
Carnitine (16:0)	0.00108864	0.00194352	0.00145554	0.00264031	0.00108322	0.000388521	0.000618222	0.000806316	0.000478535	0.000861348	0.00109546	0.00268481	0.00162822	0.00372021	0.0024702	0.00140937	0.00149813	0.000924288	0.00128836	0.00139671	0.00161249	0.00139632
Carnitine (16:1)	0.00053445	0.00101789	0.000808529	0.00150541	0.000644043	0.000224431	0.00037265	0.000329488	0.000325864	0.000536318	0.000688324	0.00143066	0.000911911	0.00171163	0.00143155	0.00089575	0.000898102	0.000651005	0.00079719	0.00088336	0.00106618	0.000944396
Carnitine (17:0)	2.41372e-05	4.68275e-05	2.36583e-05	7.12602e-05	2.30608e-05	6.3862e-06	1.41019e-05	1.50194e-05	1.03608e-05	1.80725e-05	3.17721e-05	8.14673e-05	3.68851e-05	5.97521e-05	6.73272e-05	4.20533e-05	5.00769e-05	2.32343e-05	2.78916e-05	3.11983e-05	4.67795e-05	4.07345e-05
Carnitine (18:0)	0.000432617	0.00145637	0.00040179	0.00204271	0.000780878	9.42324e-05	0.000165132	0.000188412	0.000139867	0.000258072	0.000274292	0.00206449	0.000988253	0.000674416	0.00131065	0.000751077	0.000943286	0.000452049	0.000469604	0.00045985	0.000785152	0.0008001
Carnitine (18:1)	0.00151899	0.00363727	0.00184555	0.00441398	0.00233186	0.000455403	0.000645044	0.000839367	0.000624263	0.00104741	0.00151481	0.00516989	0.00268711	0.00357958	0.00427921	0.0029991	0.00292733	0.00162601	0.00179613	0.00210233	0.0031293	0.0025554
Carnitine (20:0)	1.1829e-05	0.000116053	1.22789e-05	0.0001113	3.23774e-05	5.2233e-06	1.13236e-05	7.80326e-06	7.899e-06	2.04798e-05	1.07868e-05	5.87223e-05	2.24402e-05	1.51784e-05	4.16608e-05	2.60884e-05	2.92662e-05	1.89223e-05	2.59219e-05	2.37571e-05	4.61075e-05	4.22274e-05
Carnitine (3:0)	0.000962319	0.000729061	0.00144755	0.00128363	0.000930012	0.000472717	0.000570543	0.000535361	0.000506198	0.000553318	0.000726545	0.00141974	0.00178995	0.00232466	0.00196932	0.00169171	0.00164126	0.00395739	0.00333914	0.00393337	0.00233186	0.00231242
Carnitine (4:0)	0.00835552	0.00707216	0.0142013	0.0107546	0.00843017	0.00856376	0.00675248	0.0043276	0.00954555	0.00787772	0.0116344	0.0146443	0.0127706	0.0211656	0.0130809	0.0115087	0.0106825	0.00991606	0.00814648	0.00979138	0.0126298	0.00878576
Carnitine (5:0)	0.000188595	0.000227011	0.00125112	0.0004424	7.56389e-05	7.13523e-05	0.000255781	0.00138996	8.69006e-05	0.000209817	0.000110995	0.000463497	0.000335132	0.00646127	0.000359575	0.000209462	0.000256778	0.00167955	0.00179854	0.0027958	0.00032102	0.00107843
Carnitine (6:0)	0	0	0	0	0	0	0	0	0	0	0	0	0	0	0	0	0	0	0	0	0	0
Carnitine (8:0)	0	0	0	0	0	0	0	0	0	0	0	0	0	0	0	0	0	0	0	0	0	0
Carnitine (glutaryl)	0	0	0	0	0	0	0	0	0	0	0	0	0	0	0	0	0	0	0	0	0	0
Carnosine	0.000395196	0.000267884	0.00165937	1.37219e-05	4.14571e-06	0.000373406	0.0014339	0.0103496	2.11266e-05	0.000742189	0.000647094	2.40482e-06	1.01499e-06	0.00583496	1.72874e-05	9.37392e-05	1.02425e-06	1.59133e-05	0.00158774	0.00102065	2.08936e-05	6.12293e-05
CDP-ethanolamine	0.000348656	0.000434656	0.00032918	0.000423434	0.000347321	0.000560397	0.000730767	0.000313134	0.000769625	0.000615136	0.000582333	0.00043158	0.000351107	0.000255347	0.000340982	0.000331335	0.000328622	0.000437706	0.000288332	0.000346285	0.000413879	0.000460245
Cellobiose	0	0	0	0	0	0	0	0	0	0	0	0	0	0	0	0	0	0	0	0	0	0
Cholate	0	0	0	0	0	0	0	0	0	0	0	0	0	0	0	0	0	0	0	0	0	0
Choline	0	0	0	0	0	0	0	0	0	0	0	0	0	0	0	0	0	0	0	0	0	0
Ciliatine	0	0	0	0	0	0	0	0	0	0	0	0	0	0	0	0	0	0	0	0	0	0
cis-4-Hydroxyproline	9.08623e-05	0.000218492	5.02843e-05	0.000252394	0.000267428	0.000101614	7.68176e-05	2.48682e-05	0.000128208	0.000153225	0.000122494	0.000307091	0.000236538	3.82094e-05	0.000211213	0.000219419	0.000261827	0.000150958	5.39579e-05	6.32797e-05	0.000201849	0.000156501
Citicoline	0.000556141	0.00297856	0.000118404	0.0025223	0.000535138	0.000433914	0.00106749	0.000168715	0.000552198	0.000530209	0.0018433	0.0020037	0.000773002	0.000184339	0.000638276	0.000565154	0.000703903	0.000186226	0.000118265	0.000164405	0.0011274	0.0021312
Citramalate	0.000573714	0.000547729	0.000783497	0.000678944	0.000743307	0.000523207	0.000391766	0.000391308	0.000609401	0.000520076	0.000534029	0.000582719	0.000604955	0.000425866	0.00069857	0.000664223	0.000686838	0.000757556	0.000548166	0.000570799	0.000689721	0.000396587
Citrate/Isocitrate	0.00730267	0.0057775	0.00871968	0.00642414	0.00715808	0.0138767	0.0129261	0.0116329	0.0148853	0.0150889	0.00901408	0.00561669	0.006132	0.00786948	0.00629588	0.00589084	0.00595338	0.00997993	0.00826785	0.00852366	0.00599209	0.00586009
Citrulline	0.000144198	0.000171611	0.000223346	0.000180524	7.01888e-05	0.000114554	0.000230231	0.000282953	0.000101407	0.000183928	0.000122605	0.000129623	7.46335e-05	0.000375117	0.000129785	9.26599e-05	8.19439e-05	9.46052e-05	0.000147825	0.000119696	4.98594e-05	8.19181e-05
CMP-2-aminoethylphosphonate	9.66379e-05	6.8305e-05	8.76015e-05	8.17195e-05	0.000100089	9.15924e-05	7.1497e-05	5.44187e-05	0.000101702	7.54129e-05	6.95211e-05	9.82324e-05	0.000122792	7.08644e-05	0.000125429	0.000101463	0.000111483	0.000115019	7.98941e-05	9.45684e-05	9.36209e-05	7.24941e-05
Cortexolone	0	0	0	0	0	0	0	0	0	0	0	0	0	0	0	0	0	0	0	0	0	0
Cortisol	0	0	0	0	0	0	0	0	0	0	0	0	0	0	0	0	0	0	0	0	0	0
Cortisol 21-acetate	0	0	0	0	0	0	0	0	0	0	0	0	0	0	0	0	0	0	0	0	0	0
Creatine	0.0545117	0.0370972	0.0593558	0.0300858	0.0401474	0.0655847	0.0855621	0.0998285	0.0641957	0.0842501	0.0676451	0.0346814	0.0382444	0.0910811	0.0367904	0.0409178	0.0421045	0.046069	0.066238	0.0714345	0.0458413	0.047544
Creatinine	0.0017912	0.00284899	0.00114235	0.00255312	0.0014557	0.0013001	0.00254815	0.00430275	0.00167073	0.00281214	0.00218617	0.0023058	0.00131988	0.00145938	0.00150429	0.0014733	0.0015234	0.00153926	0.0020177	0.00191779	0.00164233	0.00424562
Cyclic ADP-ribose	0.000630037	0.000295467	0.000414121	0.000410154	0.000507082	0.000581755	0.000671783	0.000907766	0.000620425	0.000586645	0.000578977	0.000433506	0.000525824	0.000543577	0.000613964	0.000569784	0.000401477	0.000471977	0.000519752	0.000492266	0.00056086	0.000469344
Cyclic GMP	0	0	0	0	0	0	0	0	0	0	0	0	0	0	0	0	0	0	0	0	0	0
Cys-Gly	0	0	0	0	0	0	0	0	0	0	0	0	0	0	0	0	0	0	0	0	0	0
Cystathionine	0.00616184	0.00522735	0.00510457	0.00499105	0.00618946	0.00505956	0.00393872	0.00150426	0.0051011	0.0046801	0.00386892	0.00521349	0.00650843	0.00270964	0.00616075	0.00607812	0.0062002	0.0073874	0.00438003	0.00605005	0.00586038	0.00476012
Cysteate	0	0	0	0	0	0	0	0	0	0	0	0	0	0	0	0	0	0	0	0	0	0
Cystine	0	0	0	0	0	0	0	0	0	0	0	0	0	0	0	0	0	0	0	0	0	0
Cytidine	0.000109159	0.000556764	5.17916e-05	0.000217106	0.000105894	7.80215e-05	3.23851e-05	3.79269e-05	6.36933e-05	4.7124e-05	7.41813e-05	0.000183743	0.000171654	5.88406e-05	0.000120799	0.000122984	0.000121066	9.74546e-05	5.07339e-05	6.23522e-05	0.00016334	0.000135122
Cytidine cyclic phosphate	1.18784e-05	7.03217e-06	6.71963e-06	9.10859e-06	1.08149e-05	9.8863e-06	5.60788e-06	9.5174e-06	7.94179e-06	1.28996e-05	1.08898e-05	5.94009e-06	1.28951e-05	6.60871e-06	1.46741e-05	9.78288e-06	7.94277e-06	9.62692e-06	6.36157e-06	5.01449e-06	8.09216e-06	1.21967e-05
Cytidine diphosphate	0.000110403	4.47586e-05	3.00875e-05	0.000105157	0.000142277	7.69705e-05	1.32873e-05	8.88177e-06	0.00014192	3.83261e-05	6.34637e-05	9.74362e-05	0.000177435	1.38956e-05	0.000185006	0.000131593	0.000147063	0.000172205	1.78881e-05	7.15034e-05	0.000134318	4.78909e-05
Cytidine monophosphate	0.00010487	0.000169778	7.95027e-05	0.000166844	0.000129825	8.06999e-05	5.43559e-05	6.00434e-05	0.000113747	6.48188e-05	8.73181e-05	0.000159481	0.000204804	7.97763e-05	0.00018245	0.000122766	0.000232931	0.000137541	5.54456e-05	9.02349e-05	0.000135478	9.86876e-05
Cytidine triphosphate	0.000424793	3.14471e-05	0.000411902	0.000112445	0.000324548	0.000572305	0.000381267	0.000422255	0.000417279	0.000414298	0.000287424	0.000113007	0.000338431	0.000445516	0.000404401	0.000413839	0.000259276	0.000688295	0.000443706	0.00055665	0.000302292	0.000106968
Cytosine	0.000328797	0.000401406	0.000531529	0.000738115	0.000539558	0.000190048	0.000166621	0.000188109	0.000411336	0.000280531	0.00037255	0.000391215	0.000515336	0.000348443	0.000597454	0.000461995	0.000622859	0.000696477	0.000418438	0.000482965	0.000280233	0.00030891
Decanoate	2.80971e-05	2.66894e-05	2.90634e-05	2.82764e-05	2.88551e-05	2.41995e-05	2.41137e-05	1.90687e-05	6.70393e-05	2.75149e-05	2.77767e-05	2.26911e-05	2.68444e-05	2.89594e-05	3.63707e-05	2.89992e-05	2.68587e-05	2.94346e-05	2.55337e-05	3.22843e-05	3.17593e-05	2.44948e-05
Deoxyadenosine	0	0	0	0	0	0	0	0	0	0	0	0	0	0	0	0	0	0	0	0	0	0
Deoxyadenosine monophosphate	0	0	0	0	0	0	0	0	0	0	0	0	0	0	0	0	0	0	0	0	0	0
Deoxyadenosine triphosphate	1.56287e-05	1.68474e-06	1.34738e-05	5.39487e-06	1.0785e-05	2.37906e-05	2.09988e-05	1.1648e-05	1.64618e-05	1.63967e-05	1.72306e-05	7.97273e-06	1.50455e-05	1.6649e-05	1.70192e-05	1.6984e-05	8.69875e-06	1.89959e-05	1.60819e-05	1.74411e-05	1.38098e-05	1.24796e-05
Deoxycarnitine	0	0	0	0	0	0	0	0	0	0	0	0	0	0	0	0	0	0	0	0	0	0
Deoxycholate	0	0	0	0	0	0	0	0	0	0	0	0	0	0	0	0	0	0	0	0	0	0
Deoxycytidine	2.79756e-05	2.40719e-05	4.62231e-05	5.37013e-05	4.36959e-05	1.52748e-05	1.45958e-05	1.71521e-05	3.16709e-05	2.12847e-05	2.72363e-05	2.65734e-05	3.99179e-05	2.94784e-05	3.89231e-05	3.15582e-05	4.39915e-05	5.91913e-05	3.54277e-05	4.03096e-05	1.9474e-05	2.42391e-05
Deoxycytidine diphosphate	2.23109e-06	1.32954e-06	1.94699e-07	3.56644e-06	2.9542e-06	2.26861e-06	3.83384e-07	0	4.34828e-06	8.79889e-07	1.47362e-06	4.81079e-06	4.95778e-06	0	5.06916e-06	3.18489e-06	4.00849e-06	3.64618e-06	1.51127e-07	1.18273e-06	3.43599e-06	2.46693e-06
Deoxycytidine monophosphate	1.12363e-05	9.97657e-06	4.09953e-06	7.77469e-06	7.80169e-06	8.2731e-06	1.03069e-05	7.51272e-06	8.29947e-06	5.911e-06	1.46133e-05	1.31216e-05	1.14716e-05	9.54798e-06	1.12256e-05	1.16247e-05	1.16086e-05	3.13484e-06	8.1383e-06	8.02384e-06	1.00533e-05	7.02394e-05
Deoxyguanosine	0	0	0	0	0	0	0	0	0	0	0	0	0	0	0	0	0	0	0	0	0	0
Deoxyguanosine diphosphate	0.00054911	9.86259e-05	0.00056868	0.00016767	0.000311358	0.000912444	0.000996307	0.0013438	0.000652383	0.000756126	0.000561886	0.000235637	0.000442278	0.00104518	0.000479507	0.000453113	0.00034061	0.000752069	0.00075933	0.00080475	0.000385484	0.000302603
Deoxyguanosine monophosphate	0	0	0	0	0	0	0	0	0	0	0	0	0	0	0	0	0	0	0	0	0	0
Deoxyinosine	1.92264e-06	4.63218e-06	2.35825e-06	8.41406e-06	3.43518e-06	7.47915e-07	1.38675e-06	4.30718e-06	1.9382e-06	1.95802e-06	5.63586e-06	5.01612e-06	3.92561e-06	2.59563e-06	3.15345e-06	3.22738e-06	8.73439e-06	4.50688e-06	1.49752e-06	1.31943e-06	4.02553e-06	7.01915e-06
Deoxypentose monophosphates	0	0	0	0	0	0	0	0	0	0	0	0	0	0	0	0	0	0	0	0	0	0
Deoxyribose	8.89581e-06	1.4609e-05	7.78935e-06	1.40431e-05	5.8049e-06	0.000329222	0.00033376	0.00026339	0.000402778	0.000244284	0.000226165	1.06986e-05	1.19235e-05	1.00771e-05	1.82407e-05	9.65495e-06	1.27899e-05	9.28117e-05	8.64538e-05	9.00121e-05	8.58403e-05	6.59956e-05
Deoxyuridine	2.9914e-05	1.74324e-05	1.29428e-05	2.95184e-05	2.08607e-05	1.72338e-05	1.65281e-05	1.08405e-05	1.76685e-05	1.48407e-05	1.93406e-05	2.08131e-05	2.58968e-05	1.71144e-05	2.95942e-05	2.45097e-05	1.72579e-05	1.31008e-05	1.19979e-05	1.30899e-05	1.64599e-05	1.41786e-05
Deoxyuridine monophosphate	9.72665e-06	4.21775e-06	8.67913e-06	1.30409e-05	6.81339e-06	4.9527e-06	4.29137e-06	6.32442e-06	7.06915e-06	5.39875e-06	8.77373e-06	8.71525e-06	1.2753e-05	1.02163e-05	1.1774e-05	8.33904e-06	7.57666e-06	5.76843e-06	4.49244e-06	4.92446e-06	4.76056e-06	5.73789e-06
Deoxyuridine triphosphate	0	0	0	0	0	0	0	0	0	0	0	0	0	0	0	0	0	0	0	0	0	0
Dethiobiotin	5.61986e-05	3.64136e-05	5.38308e-05	4.75891e-05	4.10814e-05	3.55878e-05	3.43494e-05	6.04475e-05	3.77699e-05	3.63798e-05	4.55726e-05	5.18396e-05	6.04404e-05	8.02309e-05	5.54737e-05	3.85027e-05	7.00646e-05	3.53636e-05	3.70687e-05	4.36308e-05	3.88897e-05	4.08096e-05
Diaminopimelate	0	0	0	0	0	0	0	0	0	0	0	0	0	0	0	0	0	0	0	0	0	0
Diethanolamine	0	0	0	0	0	0	0	0	0	0	0	0	0	0	0	0	0	0	0	0	0	0
Dihydroorotate	1.18275e-05	2.38904e-05	5.5684e-06	6.44363e-06	1.43841e-05	1.53866e-06	1.37583e-06	2.44784e-06	1.98943e-06	2.19775e-06	2.41878e-06	1.44476e-05	1.27861e-05	1.8265e-05	1.60495e-05	8.32908e-06	2.47477e-05	2.34278e-06	2.93486e-06	5.0245e-06	7.75238e-06	1.46221e-05
Dihydrouracil	0	0	0	0	0	0	0	0	0	0	0	0	0	0	0	0	0	0	0	0	0	0
Dihydroxyacetone phosphate	0	0	0	0	0	0	0	0	0	0	0	0	0	0	0	0	0	0	0	0	0	0
Diphthamide	3.7072e-05	8.15818e-05	4.21646e-05	7.98596e-05	4.37398e-05	1.72036e-05	2.31611e-05	2.20408e-05	2.13558e-05	3.22422e-05	3.52571e-05	5.36143e-05	3.64711e-05	3.28336e-05	3.05664e-05	3.19056e-05	4.81375e-05	2.86716e-05	2.69887e-05	2.96243e-05	3.08399e-05	5.02186e-05
Dopamine	0	0	0	0	0	0	0	0	0	0	0	0	0	0	0	0	0	0	0	0	0	0
dTDP-glucose	2.89097e-06	0	0	2.20704e-06	2.83173e-06	5.33098e-06	6.09288e-06	2.06513e-06	8.81518e-06	5.22304e-06	4.32212e-06	4.29322e-06	5.91016e-06	1.55941e-06	4.78891e-06	2.76787e-06	4.88424e-06	4.93595e-06	0	2.67551e-06	0	1.37479e-06
Epinephrine	0	0	0	0	0	0	0	0	0	0	0	0	0	0	0	0	0	0	0	0	0	0
Erythritol	0	0	0	0	0	0	0	0	0	0	0	0	0	0	0	0	0	0	0	0	0	0
Erythrose 4-phosphate	0	0	0	0	0	0	0	0	0	0	0	0	0	0	0	0	0	0	0	0	0	0
Estradiol 17-alpha	0	0	0	0	0	0	0	0	0	0	0	0	0	0	0	0	0	0	0	0	0	0
Ethanolamine	0	0	0	0	0	0	0	0	0	0	0	0	0	0	0	0	0	0	0	0	0	0
Ethylmalonate	0	0	0	0	0	0	0	0	0	0	0	0	0	0	0	0	0	0	0	0	0	0
FA (12:0)	4.55313e-05	4.24306e-05	4.27765e-05	4.74179e-05	4.16953e-05	3.59616e-05	3.78765e-05	2.67445e-05	6.2825e-05	3.90476e-05	4.96476e-05	3.97673e-05	4.03878e-05	4.89009e-05	5.16266e-05	4.35191e-05	3.57917e-05	4.29694e-05	3.31312e-05	4.92946e-05	4.27041e-05	3.92472e-05
FA (14:0)	0.000162482	0.000323005	0.000150458	0.000148629	0.000123205	0.000100382	0.000101903	9.79346e-05	0.00010696	0.000108222	0.00018743	0.000107531	0.000121582	0.000190715	0.000146367	0.000165311	0.000161479	0.000100436	0.000111897	0.000120068	0.000111763	9.80436e-05
FA (16:0)	0.00497264	0.00639995	0.00484138	0.00504073	0.00366597	0.00436983	0.00419207	0.00478156	0.003796	0.00442206	0.00512467	0.00414006	0.00460601	0.00554159	0.00422983	0.00427494	0.00455091	0.00327302	0.00366597	0.00467381	0.00320518	0.00315567
FA (16:1)	0.000405185	0.000760192	0.000308622	0.000299631	0.000200577	0.00013963	0.000155654	0.000206474	0.000170666	0.000172969	0.000576126	0.000236169	0.000235763	0.000514908	0.000405938	0.000523003	0.000481775	0.00013722	0.000138592	0.000189088	0.000222139	0.000224652
FA (18:0)	0.00294608	0.0044499	0.00301744	0.0032515	0.00252329	0.002901	0.00263444	0.00290154	0.00253901	0.00267981	0.00293313	0.00262592	0.00292157	0.00322052	0.00269417	0.00239925	0.00270008	0.00201404	0.00232519	0.00290989	0.00199965	0.00197381
FA (18:1)	0.00118695	0.00296617	0.000964439	0.00129313	0.000759037	0.000700259	0.000720663	0.00100671	0.0008345	0.00063695	0.00284577	0.000832513	0.000869258	0.00178891	0.00159331	0.00180462	0.00163556	0.000593197	0.000529731	0.000891449	0.000991707	0.000800601
FA (20:0)	2.7385e-05	3.42154e-05	2.81194e-05	2.61045e-05	2.61279e-05	2.69737e-05	2.55765e-05	2.76437e-05	2.02814e-05	2.27509e-05	2.30732e-05	2.35288e-05	2.52897e-05	3.02399e-05	2.42138e-05	2.07928e-05	2.87832e-05	1.63264e-05	2.36856e-05	2.39545e-05	1.65252e-05	1.94604e-05
FA (20:2)	3.71408e-05	8.54979e-05	3.78316e-05	4.36384e-05	3.19123e-05	2.54956e-05	1.94894e-05	3.82714e-05	2.3815e-05	1.84041e-05	5.10924e-05	2.74477e-05	3.52772e-05	6.65783e-05	5.90075e-05	3.39054e-05	5.66473e-05	2.34324e-05	2.26094e-05	3.41179e-05	3.25294e-05	2.9148e-05
FA (8:0)	2.96292e-05	2.46911e-05	2.70668e-05	3.58853e-05	2.81396e-05	2.3282e-05	2.21084e-05	1.83441e-05	9.41949e-05	2.55595e-05	2.32291e-05	3.07625e-05	3.3339e-05	3.3794e-05	4.62978e-05	3.30749e-05	2.74105e-05	4.26427e-05	2.34749e-05	3.32277e-05	2.79886e-05	2.26422e-05
Ferulate	0	0	0	0	0	0	0	0	0	0	0	0	0	0	0	0	0	0	0	0	0	0
Formylglycine	0	0	0	0	0	0	0	0	0	0	0	0	0	0	0	0	0	0	0	0	0	0
Fructose 1,6-bisphosphate	0.000145694	5.96572e-05	0.000108292	8.55709e-05	9.89955e-05	0.000251457	0.00015023	0.00033433	0.000151905	0.000110391	0.000119038	6.01233e-05	0.000142271	0.000148244	0.00016595	0.000122933	9.5291e-05	0.000154105	7.96277e-05	0.000146653	0.000101869	5.40792e-05
Fructose 6-phosphate	3.67015e-05	4.05286e-05	6.12032e-05	3.22518e-05	2.74425e-05	0.000139459	0.000152919	0.000469006	9.84938e-05	9.96748e-05	9.51149e-05	2.56489e-05	3.00831e-05	0.000147078	3.33273e-05	3.83821e-05	3.247e-05	6.70637e-05	0.000119204	9.73171e-05	4.70104e-05	7.21252e-05
Fucose 1-phosphate	0	0	0	0	0	0	0	0	0	0	0	0	0	0	0	0	0	0	0	0	0	0
Fumarate	0.000607026	0.000405511	0.000402729	0.000612354	0.00062085	0.00109877	0.000982045	0.000869836	0.00129506	0.000944005	0.00101901	0.000393385	0.000520257	0.00045728	0.000511886	0.000469052	0.000510203	0.000535523	0.000545064	0.000567738	0.000604526	0.00065443
Galactose 1-phosphate	5.97347e-06	4.82698e-06	5.66444e-06	6.02513e-06	5.21897e-06	2.79785e-06	3.05391e-06	2.70771e-06	2.63363e-06	2.09898e-06	2.89282e-06	5.77483e-06	7.19381e-06	6.84846e-06	1.0991e-05	5.75669e-06	6.19332e-06	4.35914e-06	3.24629e-06	3.69912e-06	4.24883e-06	2.14143e-06
Galacturonate	4.20827e-05	4.50522e-05	1.99453e-05	0.000103129	2.55491e-05	2.42446e-05	4.02238e-05	1.925e-05	2.54337e-05	4.47378e-05	3.19421e-05	0.000120431	5.08544e-05	2.80792e-05	4.2221e-05	3.32614e-05	4.18e-05	3.16496e-05	2.75597e-05	3.42514e-05	3.46574e-05	0.000162058
Gamma-aminobutyrate	7.6197e-05	0.000158644	8.52982e-05	0.000117047	9.26792e-05	0.000230977	0.000162665	0.000127448	0.000245833	0.000209047	0.000187961	6.75503e-05	6.15061e-05	4.92217e-05	7.09911e-05	5.77695e-05	7.64629e-05	0.000113818	0.000117918	0.00011183	0.000131	0.000122875
Gamma-linolenate	7.28361e-05	4.31988e-05	5.13913e-05	3.43276e-05	2.27582e-05	6.62481e-05	5.62131e-05	6.76831e-05	6.23028e-05	5.34707e-05	0.000122533	3.0562e-05	3.68311e-05	0.000109707	6.84617e-05	6.68993e-05	7.44322e-05	3.29702e-05	2.40256e-05	4.60994e-05	4.48676e-05	3.93218e-05
Glu-Asp	7.01472e-05	6.72706e-05	5.36567e-05	7.47165e-05	6.79021e-05	0.000109587	9.14307e-05	6.11939e-05	9.24604e-05	8.10701e-05	0.000121584	9.78003e-05	7.8513e-05	5.57265e-05	6.90456e-05	7.28045e-05	7.98108e-05	7.05856e-05	6.34498e-05	8.5815e-05	0.000112684	0.000147333
Gluconate	0.00642148	0.00571778	0.00643325	0.00616344	0.00672245	0.00678031	0.00561246	0.00436902	0.00714067	0.00541142	0.00569444	0.00740533	0.00724569	0.00445209	0.00714217	0.00658362	0.00762057	0.00893083	0.00672633	0.0069553	0.00843938	0.00654937
Gluconolactone	0	0	0	0	0	0	0	0	0	0	0	0	0	0	0	0	0	0	0	0	0	0
Glucosaminate	0	0	0	0	0	0	0	0	0	0	0	0	0	0	0	0	0	0	0	0	0	0
Glucosamine 6-phosphate	1.57151e-05	1.31731e-05	1.38773e-05	1.9952e-05	1.40453e-05	1.41376e-05	1.10545e-05	8.4775e-06	1.44839e-05	1.1706e-05	1.49241e-05	1.64038e-05	1.78803e-05	1.08669e-05	1.82281e-05	1.72967e-05	1.6317e-05	1.39666e-05	1.47372e-05	1.68521e-05	1.60385e-05	1.59652e-05
Glucosamine 6-sulfate	0	0	0	0	0	0	0	0	0	0	0	0	0	0	0	0	0	0	0	0	0	0
Glucose	0.000167913	0.000123697	0.000237654	0.000150075	0.000130205	0.000485606	0.000539681	0.000391812	0.000437205	0.000469374	0.000230368	0.000122474	0.000147865	0.000245881	0.000197841	0.000161145	0.000185127	0.000357853	0.000328049	0.000335735	0.000150622	0.000217033
Glucose 1-phosphate	0	0	0	0	0	0	0	0	0	0	0	0	0	0	0	0	0	0	0	0	0	0
Glucose 6-phosphate	5.3474e-05	6.14056e-05	5.14227e-05	6.45359e-05	5.4636e-05	7.69142e-05	8.85672e-05	0.000216934	7.8084e-05	6.11249e-05	6.75552e-05	5.2723e-05	6.51139e-05	6.84582e-05	6.64833e-05	5.83119e-05	6.22092e-05	7.33175e-05	5.99277e-05	6.41874e-05	6.61816e-05	6.5056e-05
Glucuronolactone	0	0	0	0	0	0	0	0	0	0	0	0	0	0	0	0	0	0	0	0	0	0
Glu-Gln	3.70701e-05	2.25627e-05	3.96122e-05	3.91342e-05	2.55289e-05	2.98054e-05	3.11399e-05	4.34414e-05	2.09711e-05	2.8189e-05	2.74206e-05	3.58237e-05	2.14044e-05	3.95282e-05	2.66367e-05	3.63723e-05	2.4524e-05	2.61774e-05	4.30869e-05	3.35898e-05	2.24937e-05	1.81035e-05
Glu-Glu	2.11239e-06	7.6012e-06	1.89965e-06	6.88349e-06	1.85548e-06	1.76552e-06	3.54281e-06	9.72799e-07	2.83842e-06	1.90655e-06	3.05862e-06	8.21561e-06	3.62261e-06	2.15451e-06	2.39717e-06	2.40839e-06	4.598e-06	2.30584e-06	1.91685e-06	2.56907e-06	3.3454e-06	8.76908e-06
Glu-Pro	2.01484e-05	1.41113e-05	1.13259e-05	1.52321e-05	1.1296e-05	2.37499e-05	2.96402e-05	4.28568e-05	2.44695e-05	2.61833e-05	3.05879e-05	2.18128e-05	7.10802e-06	1.97937e-05	5.92347e-06	7.63807e-06	6.09426e-06	1.06644e-05	1.76446e-05	1.90187e-05	1.31592e-05	1.48904e-05
Glutamate	0.0130257	0.0152594	0.0113743	0.0126486	0.0121918	0.00956494	0.0119536	0.00879069	0.0119711	0.0112127	0.0126459	0.0126593	0.0101845	0.00957285	0.00914755	0.0109672	0.010077	0.00804296	0.00679165	0.00716886	0.00792171	0.00835981
Glutamine	0.0134182	0.0125537	0.0169494	0.0129429	0.011598	0.010146	0.0143998	0.00952599	0.0133697	0.0154057	0.00978964	0.0152912	0.0091333	0.01157	0.00922569	0.00920269	0.0101105	0.0124231	0.00991378	0.00942042	0.00633448	0.00954241
Glutarate	0	0	0	0	0	0	0	0	0	0	0	0	0	0	0	0	0	0	0	0	0	0
Glutathione	0.00372056	0.00289586	0.00238557	0.00103621	0.00191604	0.00423743	0.00575059	0.00497528	0.00433028	0.00179508	0.00346092	0.00248598	0.00230765	0.00484893	0.001684	0.00296415	0.00282446	0.000359391	0.00376008	0.0048786	0.00311247	0.00452002
Glutathione disulfide	0.00398953	0.00352113	0.00542771	0.00525437	0.00541492	0.00445547	0.00343121	0.00265046	0.00520427	0.00559686	0.00370047	0.00359761	0.00517885	0.00262685	0.00528119	0.00391862	0.00428665	0.0072091	0.00338822	0.00315185	0.00402337	0.00170562
Glyceraldehyde	0.0136638	0.0306831	0.00627228	0.0304966	0.0127095	0.0457655	0.0410503	0.0377272	0.0498535	0.0374175	0.0437722	0.0330239	0.0208513	0.0156975	0.0208471	0.0157027	0.017707	0.0205486	0.0207075	0.0213632	0.0339079	0.0389403
Glyceraldehyde 3-phosphate	5.02903e-05	8.52865e-05	1.30175e-05	7.52765e-05	3.60158e-05	0.00022438	0.000160128	0.000189545	0.000192809	0.000127894	0.000173392	0.000193205	8.75499e-05	2.53109e-05	5.34141e-05	6.79228e-05	8.41769e-05	8.12746e-05	9.07783e-05	0.000103689	0.000181916	0.000207298
Glycerate	0	0	0	0	0	0	0	0	0	0	0	0	0	0	0	0	0	0	0	0	0	0
Glycerol 3-phosphate	0.000645443	0.00300435	0.000465166	0.00103139	0.000592463	0.000435184	0.000339726	0.000652155	0.000274592	0.000294426	0.000539833	0.00105253	0.000844974	0.00100414	0.000778175	0.000787965	0.000543931	0.000941032	0.0007499	0.000850949	0.00111234	0.00087313
Glycerol cyclic phosphate	0.000751436	0.000704353	0.000679799	0.000590847	0.000824902	0.000733426	0.000505826	0.000201825	0.000796945	0.000459253	0.000517966	0.000925698	0.00106442	0.000407571	0.0009928	0.00104101	0.00108991	0.00104	0.000874195	0.000973647	0.00128545	0.0010138
Glycerophosphocholine	0.0834463	0.0652985	0.0720903	0.0752975	0.0882091	0.0364181	0.0132784	0.00987265	0.031483	0.0115935	0.0349453	0.0929418	0.0961158	0.0577258	0.0933102	0.0937185	0.0964273	0.070772	0.0590944	0.0708797	0.0863484	0.0771582
Glycerophosphoethanolamine	0.00413976	0.00338155	0.00332545	0.00350747	0.00405927	0.00208812	0.00105374	0.000896986	0.00172558	0.000934405	0.00192199	0.00408742	0.00466525	0.00273756	0.00496168	0.00461502	0.00426363	0.00441162	0.00345472	0.00390537	0.00444704	0.00316856
Glycerophosphoinositol	7.76017e-05	0.000160301	7.17748e-05	0.000108866	7.30584e-05	0.000116349	0.000102557	6.04309e-05	0.000122952	8.58352e-05	9.73272e-05	8.77362e-05	6.54111e-05	4.97781e-05	7.30018e-05	7.05093e-05	6.97778e-05	6.76112e-05	6.99901e-05	7.7645e-05	8.49973e-05	7.40587e-05
Glycine	0.00080305	0.000995065	0.000944851	0.000991246	0.000669333	0.00117647	0.00117237	0.000906773	0.00116674	0.00118271	0.00103053	0.0010989	0.00089026	0.000982267	0.000735274	0.000866829	0.000965662	0.00107445	0.000847745	0.000857148	0.000999994	0.000935852
Glycineamideribotide	0	0	0	0	0	0	0	0	0	0	0	0	0	0	0	0	0	0	0	0	0	0
Glycochenodeoxycholate	0	0	0	0	0	0	0	0	0	0	0	0	0	0	0	0	0	0	0	0	0	0
Glycocholate	0	0	0	0	0	0	0	0	0	0	0	0	0	0	0	0	0	0	0	0	0	0
Glycolaldehyde	0	0	0	0	0	0	0	0	0	0	0	0	0	0	0	0	0	0	0	0	0	0
Gly-Leu	9.70438e-07	1.01087e-06	1.24085e-06	1.2176e-06	5.51438e-07	1.60134e-06	1.7415e-06	2.02156e-06	1.75179e-06	1.07999e-06	2.39259e-06	1.42924e-06	1.92487e-06	2.54861e-06	1.32379e-06	5.91452e-07	1.58075e-06	9.27535e-07	1.49222e-06	1.78885e-06	1.25307e-06	1.51337e-06
Guanidinoacetate	0.000500102	0.000379422	0.000738237	0.000532641	0.00030342	0.000269673	0.000308287	0.00039254	0.000329543	0.000459262	0.000516102	0.000443746	0.000476694	0.000816939	0.000428534	0.000662403	0.000741327	0.000385328	0.000405784	0.000539459	0.000244407	0.000552057
Guanidinosuccinate	2.66754e-05	9.47741e-06	6.02664e-05	1.48712e-05	2.15547e-05	8.57529e-06	8.83569e-06	8.25615e-06	6.67244e-06	1.40693e-05	6.26788e-06	1.46947e-05	1.90037e-05	2.81457e-05	2.42406e-05	1.94795e-05	2.20982e-05	2.45184e-05	3.18004e-05	2.97521e-05	1.44988e-05	2.68569e-05
Guanine	1.48178e-06	2.52051e-05	5.3423e-07	7.93367e-06	1.68885e-06	0	0	0	0	0	1.94768e-06	6.73085e-06	3.66367e-06	1.45662e-06	1.31095e-06	1.29598e-06	3.99657e-06	0	0	1.07119e-06	3.8979e-06	7.5745e-06
Guanosine	3.97395e-05	0.000141438	1.72046e-05	4.44883e-05	3.97393e-05	3.54136e-05	1.34352e-05	1.03987e-05	4.82582e-05	1.54228e-05	2.93108e-05	5.09217e-05	5.8902e-05	1.1484e-05	4.62429e-05	4.4578e-05	2.89247e-05	5.15734e-05	1.9384e-05	2.19106e-05	6.34909e-05	1.98367e-05
Guanosine diphosphate	8.94374e-05	0.000165225	2.16701e-05	0.000167558	0.000106328	7.50165e-05	1.66411e-05	7.08756e-06	0.000153725	4.33737e-05	7.74347e-05	0.000162183	0.000176331	1.29052e-05	0.000160799	0.000112299	0.000135357	0.000140891	1.38634e-05	5.72883e-05	0.000148088	9.53631e-05
Guanosine diphosphate mannose	1.22858e-05	1.71481e-05	5.29121e-06	2.05407e-05	1.02359e-05	2.16289e-05	2.28425e-05	1.11326e-05	2.43695e-05	1.65183e-05	2.05524e-05	2.36546e-05	1.40727e-05	7.39021e-06	1.29946e-05	1.15989e-05	1.18065e-05	1.13189e-05	7.63989e-06	9.0038e-06	1.60369e-05	1.77512e-05
Guanosine monophosphate	2.85528e-05	0.000547648	1.1688e-05	0.000241847	4.80468e-05	2.06546e-05	7.74113e-06	9.64013e-06	5.27754e-05	9.46792e-06	2.58635e-05	0.000176061	0.000111696	1.48057e-05	9.01007e-05	4.84663e-05	0.000115808	4.76203e-05	1.20817e-05	1.44718e-05	7.49255e-05	5.21219e-05
Gulonolactone	0	0	0	0	0	0	0	0	0	0	0	0	0	0	0	0	0	0	0	0	0	0
Hexarates	4.20827e-05	4.50522e-05	1.99453e-05	0.000103129	2.55491e-05	2.42446e-05	4.02238e-05	1.925e-05	2.54337e-05	4.47378e-05	3.19421e-05	0.000120431	5.08544e-05	2.80792e-05	4.2221e-05	3.32614e-05	4.18e-05	3.14497e-05	2.63244e-05	3.42514e-05	3.46574e-05	0.000162058
Hexitols	2.18813e-05	5.35307e-05	2.5899e-05	3.49727e-05	1.90941e-05	0.000104487	0.000124584	0.000104381	9.3483e-05	8.87858e-05	7.5748e-05	2.58842e-05	2.02321e-05	4.11237e-05	2.28352e-05	1.69187e-05	2.0695e-05	3.56355e-05	3.76551e-05	3.06405e-05	4.11463e-05	3.33752e-05
Hexosamines	0	0	0	0	0	0	0	0	0	0	0	0	0	0	0	0	0	0	0	0	0	0
Hippurate	2.32905e-06	7.79917e-06	3.44613e-06	0.000123857	2.82729e-05	1.445e-05	0.000158876	4.11815e-05	3.49401e-05	0.00123658	3.26612e-05	0.000164005	6.02259e-05	4.23698e-06	1.99918e-05	5.64112e-06	0.000188215	2.10263e-05	1.51034e-05	1.39551e-05	1.69703e-05	0.0027478
Histamine	0.00142929	0.0010174	0.00062285	0.0040394	7.86438e-05	0.000521101	0.00303077	0.00155023	0.000314904	0.00180907	0.00342069	0.00200329	0.000489483	0.000920769	0.00140905	0.00237985	0.00160524	0.000754147	0.00084051	0.0017606	0.0011277	0.000740605
Histidine	0.00126228	0.0023038	0.00154764	0.00253863	0.00165822	0.00201461	0.00327037	0.00212241	0.0020404	0.00320645	0.00246554	0.00258317	0.00188726	0.00144758	0.0015688	0.00134626	0.00170189	0.00210511	0.00163212	0.00167625	0.00171484	0.00249864
Histidinol	0	0	0	0	0	0	0	0	0	0	0	0	0	0	0	0	0	0	0	0	0	0
Homoarginine	0.000192225	0.000245087	9.1726e-05	0.000223087	0.000225074	0.000130452	0.000130388	0.000106639	9.80011e-05	9.58338e-05	0.000136913	0.000202823	0.000224125	0.00014988	0.000194311	0.000156642	0.000204296	0.000109836	8.09181e-05	8.64717e-05	0.000189718	0.00016197
Homocysteine	0	0	0	0	0	0	0	0	0	0	0	0	0	0	0	0	0	0	0	0	0	0
Homocysteine thiolactone	0	0	0	0	0	0	0	0	0	0	0	0	0	0	0	0	0	0	0	0	0	0
Homocystine	0	0	0	0	0	0	0	0	0	0	0	0	0	0	0	0	0	0	0	0	0	0
Homogentisate	0	0	0	0	0	0	0	0	0	0	0	0	0	0	0	0	0	0	0	0	0	0
Homoserine	0.00151646	0.00236269	0.00215386	0.00282928	0.00195733	0.00310738	0.00297008	0.00149475	0.00351012	0.00253215	0.00262905	0.00293527	0.00230317	0.000971252	0.00189347	0.00205384	0.00212373	0.00395069	0.00196363	0.00220574	0.00286097	0.00287899
Homovanillate	2.0726e-05	3.59223e-05	2.68459e-05	6.10726e-05	1.60254e-05	6.30291e-05	0.000106762	7.46068e-05	7.00004e-05	0.00011204	8.82387e-05	5.77188e-05	3.05835e-05	2.81992e-05	4.15857e-05	2.07881e-05	2.0709e-05	4.07357e-05	4.40929e-05	3.86161e-05	4.07505e-05	6.74944e-05
Hydroquinone	0	0	0	0	0	0	0	0	0	0	0	0	0	0	0	0	0	0	0	0	0	0
Hydroxycitrate	0.000306947	0.000361175	0.000344694	0.000538004	0.000413715	0.000241697	0.000164841	0.000170815	0.000260831	0.000263825	0.000378847	0.000358039	0.000430692	0.000206278	0.000767674	0.000310492	0.000333768	0.000449455	0.000212163	0.000212843	0.000249324	0.000128858
Hydroxy-FA (10:0)	4.92777e-06	3.56807e-06	4.25071e-06	8.75627e-06	2.60096e-06	1.74994e-05	4.13948e-05	1.50906e-05	2.77656e-05	3.41017e-05	5.72777e-05	4.98263e-06	5.30369e-06	6.05874e-06	8.84714e-06	5.20428e-06	4.16162e-06	2.11841e-05	1.84188e-05	1.93688e-05	2.32918e-05	1.41737e-05
Hydroxy-FA (12:0)	2.87372e-06	1.63741e-06	2.43247e-06	4.56839e-06	2.39562e-06	1.02476e-05	2.93386e-05	1.41538e-05	1.65088e-05	2.75589e-05	3.71836e-05	1.95544e-06	3.12202e-06	4.2029e-06	4.53348e-06	4.37544e-06	3.28789e-06	1.55233e-05	1.83371e-05	1.54656e-05	1.3237e-05	1.14984e-05
Hydroxy-FA (18:1)	3.35614e-05	4.08097e-05	3.0418e-05	3.57787e-05	3.30147e-05	2.47425e-05	2.55814e-05	2.57613e-05	2.41498e-05	3.32674e-05	3.9925e-05	2.6916e-05	3.24683e-05	4.03174e-05	3.86578e-05	3.74099e-05	3.52645e-05	2.52707e-05	2.65526e-05	2.75981e-05	2.78323e-05	2.94473e-05
Hydroxy-FA (6:0)	0	0	0	0	0	0	0	0	0	0	0	0	0	0	0	0	0	0	0	0	0	0
Hydroxy-FA (7:0)	1.37583e-05	9.78177e-06	1.2068e-05	1.29464e-05	1.31285e-05	1.08185e-05	8.70768e-06	1.06992e-05	1.80856e-05	1.04439e-05	1.1114e-05	1.23909e-05	1.27544e-05	2.52216e-05	1.65957e-05	1.52393e-05	1.54508e-05	1.74723e-05	1.43811e-05	1.94173e-05	1.63296e-05	1.47825e-05
Hydroxy-FA (8:0)	9.16463e-06	7.37722e-06	7.23424e-06	8.87498e-06	7.7514e-06	1.30917e-05	2.87202e-05	1.322e-05	2.54483e-05	2.07519e-05	4.64488e-05	7.69754e-06	8.95103e-06	1.18193e-05	1.2365e-05	1.18426e-05	8.66978e-06	1.4694e-05	1.59e-05	1.58854e-05	2.6517e-05	2.39091e-05
Hydroxyphenyllactate	2.0726e-05	3.59223e-05	2.68459e-05	6.10726e-05	1.60254e-05	6.30291e-05	0.000106762	7.46068e-05	7.00004e-05	0.00011204	8.82387e-05	5.77188e-05	3.05835e-05	2.81992e-05	4.15857e-05	2.07881e-05	2.0709e-05	4.07357e-05	4.40929e-05	3.86161e-05	4.07505e-05	6.74944e-05
Hypotaurine	0.000437425	0.000212165	0.00034412	0.000303294	0.0002964	0.000209169	0.000171898	0.000166884	0.000240495	0.000175628	0.000203142	0.000268255	0.000433002	0.000295349	0.000266438	0.000317441	0.000342721	0.000413326	0.000187441	0.00025861	0.000237042	0.00021663
Hypoxanthine	6.42202e-05	0.00594703	2.80226e-05	0.00226455	6.52975e-05	5.19045e-05	1.14545e-05	0.000333753	7.08875e-05	9.62549e-06	0.000574735	0.00100722	0.000344777	0.000377063	0.000140477	9.13141e-05	0.00074087	1.75155e-05	5.45601e-06	0.00016443	0.000446792	0.000756689
Indole	0	0	0	0	0	0	0	0	0	0	0	0	0	0	0	0	0	0	0	0	0	0
Indole-3-acetamide	0	0	0	0	0	0	0	0	0	0	0	0	0	0	0	0	0	0	0	0	0	0
Indole-3-acetate	0	0	0	0	0	0	0	0	0	0	0	0	0	0	0	0	0	0	0	0	0	0
Indole-3-acrylate	0.00037386	0.000723312	0.000227244	0.000852598	0.000404103	0.000360108	0.000487079	0.000291653	0.000334656	0.000305648	0.000616787	0.00104193	0.000768835	0.000343808	0.000690463	0.000602312	0.00062408	0.000377342	0.000269447	0.000268067	0.000579468	0.000638734
Indole-3-ethanol	0	0	0	0	0	0	0	0	0	0	0	0	0	0	0	0	0	0	0	0	0	0
Indole-3-methyl acetate	0	0	0	0	0	0	0	0	0	0	0	0	0	0	0	0	0	0	0	0	0	0
Indole-3-pyruvate	7.36031e-06	4.91177e-06	5.19988e-06	8.94071e-06	7.54455e-06	5.42763e-06	8.17804e-06	4.42564e-06	5.44401e-06	8.19869e-06	9.95952e-06	9.92993e-06	9.95451e-06	5.74749e-06	1.45004e-05	9.02826e-06	7.68387e-06	5.89446e-06	5.50242e-06	4.95724e-06	8.16575e-06	1.6057e-05
Indoleacetaldehyde	0	0	0	0	0	0	0	0	0	0	0	0	0	0	0	0	0	0	0	0	0	0
Indoxyl sulfate	8.8614e-05	5.32765e-05	6.12583e-05	9.77415e-05	7.72846e-05	2.31158e-05	0.000122963	7.93205e-05	5.62488e-05	0.000280988	7.59063e-05	0.00014311	0.00012292	2.5678e-05	0.000107086	3.68503e-05	6.35759e-05	3.1468e-05	2.95808e-05	0.000166384	4.94096e-05	0.000766749
Inosine	0.000119935	0.000428652	0.000106547	0.000269449	7.58523e-05	0.000154355	8.18989e-05	0.00100099	0.000200668	0.000134801	0.000342888	0.000152406	0.000140844	0.00027429	0.000164319	0.000130539	0.000141853	0.000110999	7.70741e-05	0.000443135	0.000156	0.000130414
Inosine diphosphate	0	0	0	0	0	0	0	0	0	0	0	0	0	0	0	0	0	0	0	0	0	0
Inosine monophosphate	5.84591e-05	0.000197943	4.40951e-05	6.02265e-05	3.78304e-05	9.98451e-05	7.02962e-05	0.00175722	6.59084e-05	8.35328e-05	0.000230295	3.11019e-05	4.701e-05	0.000334102	9.38089e-05	6.02879e-05	7.7066e-05	4.15281e-05	4.34309e-05	0.000561872	3.88509e-05	5.6667e-05
Isoleucine	0.00423266	0.0124119	0.0108839	0.0120595	0.0021699	0.0137106	0.0185885	0.0111964	0.0146828	0.0141546	0.00895202	0.0131568	0.00546682	0.00910808	0.00474005	0.00385886	0.00425276	0.014166	0.0112695	0.0122759	0.00749723	0.0126635
Isopentenyl pyrophosphate	0	0	0	0	0	0	0	0	0	0	0	0	0	0	0	0	0	0	0	0	0	0
Itaconate	0.000458877	0.000407201	0.000613748	0.000514813	0.000610935	0.00038227	0.000258619	0.00022237	0.000508595	0.000399104	0.000387402	0.000449736	0.000453469	0.000317402	0.000537905	0.000520083	0.000493465	0.000593854	0.000446857	0.000407246	0.000537327	0.000266515
Ketoleucine	0	0	0	0	0	0	0	0	0	0	0	0	0	0	0	0	0	0	0	0	0	0
Kynurenate	0	0	0	0	0	0	0	0	0	0	0	0	0	0	0	0	0	0	0	0	0	0
Kynurenine	0	0	0	0	0	0	0	0	0	0	0	0	0	0	0	0	0	0	0	0	0	0
Lactate	0.0136638	0.0306831	0.00626399	0.0304966	0.0127095	0.0457259	0.0410877	0.0377363	0.0499502	0.0374597	0.0437722	0.0329412	0.0208513	0.015733	0.020831	0.0157027	0.017707	0.0205796	0.0207075	0.0213632	0.0339079	0.0388612
Lactose	0	0	0	0	0	0	0	0	0	0	0	0	0	0	0	0	0	0	0	0	0	0
L-DOPA	0	0	0	0	0	0	0	0	0	0	0	0	0	0	0	0	0	0	0	0	0	0
Leucine	0.00423266	0.0124119	0.0108839	0.0120595	0.0021699	0.0137644	0.0185885	0.01119	0.0146828	0.0141305	0.00895149	0.0131568	0.00546193	0.00910808	0.00474005	0.00383979	0.00425413	0.0141681	0.0112644	0.0122759	0.00749723	0.0126635
Leu-Leu	3.82948e-06	5.17832e-06	6.93919e-06	7.09566e-06	3.13157e-06	7.38232e-06	1.26628e-05	5.18659e-06	7.68204e-06	7.35747e-06	6.00391e-06	9.00779e-06	5.46373e-06	8.08307e-06	6.83832e-06	5.09293e-06	6.0739e-06	8.63909e-06	5.82472e-06	6.93806e-06	7.56606e-06	9.73952e-06
Leu-Pro	0.00420507	0.00239699	0.00543089	0.000403509	0.000191005	0.00295076	0.00715264	0.0196057	0.000333035	0.00419791	0.0036788	0.000253434	0.00026288	0.0142407	0.000646285	0.00101529	0.000260711	0.000463553	0.00794352	0.00598037	0.00058859	0.000929569
Leu-Val	9.10315e-07	1.27884e-06	1.63277e-06	1.77426e-06	1.1371e-06	2.3561e-06	3.04716e-06	2.09161e-06	1.97985e-06	1.71064e-06	1.93594e-06	1.25417e-06	1.24736e-06	2.66667e-06	1.78187e-06	1.12665e-06	1.73308e-06	1.16723e-06	1.53342e-06	1.69069e-06	1.41173e-06	1.44056e-06
Liothyronine	0	0	0	0	0	0	0	0	0	0	0	0	0	0	0	0	0	0	0	0	0	0
Lipoamide	0	0	0	0	0	0	0	0	0	0	0	0	0	0	0	0	0	0	0	0	0	0
Lithocholate	0	0	0	0	0	0	0	0	0	0	0	0	0	0	0	0	0	0	0	0	0	0
Lithocholyltaurine	0	0	0	0	0	0	0	0	0	0	0	0	0	0	0	0	0	0	0	0	0	0
Lumichrome	0	0	0	0	0	0	0	0	0	0	0	0	0	0	0	0	0	0	0	0	0	0
Lysine	0.00270243	0.00366597	0.00210452	0.00460381	0.00237435	0.00386934	0.00487006	0.0043445	0.00360081	0.00398089	0.00336474	0.00381487	0.00347087	0.00379372	0.00303063	0.00280596	0.00274147	0.00364108	0.00222487	0.00310014	0.00340828	0.00341408
Lyso-PC (16:0)	0.00413482	0.00327339	0.00609938	0.00484025	0.00345542	0.00611755	0.0072855	0.00772619	0.00607471	0.00678596	0.00617963	0.00534096	0.00437884	0.00724786	0.00643642	0.00456726	0.00475815	0.00465815	0.00614092	0.00619246	0.00430529	0.00496842
Lyso-PC (17:0)	8.20561e-05	4.87449e-05	0.000115339	9.19411e-05	5.93321e-05	0.000128023	0.000175671	0.000159603	0.000129552	0.000145117	0.000132719	0.000115645	8.07968e-05	0.000150285	0.000125947	8.18874e-05	8.85647e-05	0.000101009	0.000135423	0.000143798	0.000103972	0.000103087
Lyso-PC (18:0)	0.00214906	0.00198591	0.00302653	0.0022711	0.00166839	0.0037416	0.00411402	0.00427209	0.00383485	0.00372834	0.00374845	0.00281998	0.00242532	0.00408092	0.00358484	0.00247172	0.00283876	0.00300346	0.00370082	0.00370004	0.00315575	0.00295555
Lyso-PC (18:1)	0.00102003	0.00089256	0.00118674	0.00130948	0.000888083	0.000829874	0.00115229	0.00114973	0.000989817	0.00100487	0.00140071	0.0010103	0.000926038	0.00131086	0.00125317	0.00111948	0.000974972	0.000764815	0.000958418	0.00112975	0.000852837	0.0010002
Lyso-PC (18:2)	0.000925622	0.000368869	0.000992237	0.000958519	0.000354013	0.000916403	0.00145805	0.00143308	0.0008493	0.000985453	0.00150796	0.000823535	0.000567907	0.00155843	0.00105565	0.000904941	0.000702135	0.000627628	0.000929351	0.00120006	0.000539556	0.000849767
Lyso-PC (22:4)	3.15281e-05	2.24589e-05	2.75601e-05	2.50212e-05	5.24921e-06	1.96056e-05	2.37231e-05	2.58537e-05	2.34796e-05	1.75907e-05	4.04083e-05	2.51105e-05	1.82394e-05	3.36477e-05	1.65072e-05	2.51695e-05	1.35354e-05	4.50742e-06	1.63386e-05	1.92603e-05	2.30337e-05	1.93338e-05
Lyso-PE (16:0)	4.8131e-05	4.79592e-05	5.14099e-05	5.71579e-05	5.05586e-05	3.41187e-05	4.25266e-05	4.07925e-05	4.26059e-05	3.48879e-05	4.89219e-05	6.03632e-05	5.05028e-05	7.23234e-05	7.04927e-05	4.70837e-05	5.68981e-05	3.21574e-05	4.01398e-05	3.94875e-05	4.01271e-05	3.31135e-05
Lyso-PE (18:0)	0.000121851	0.000165214	0.000148903	0.000170387	0.000138644	0.000111432	0.000126459	0.000142714	0.00010935	0.000106237	0.000147573	0.000142714	0.000125269	0.000193823	0.000156687	0.000137158	0.000169873	0.000113988	0.00012404	0.000127082	0.000126029	0.000121215
Lyso-PE (18:1)	5.36142e-05	8.5645e-05	4.91164e-05	9.24836e-05	7.07587e-05	3.61069e-05	4.22832e-05	2.92177e-05	4.39456e-05	3.28282e-05	6.89981e-05	6.55767e-05	4.9905e-05	5.33295e-05	6.32e-05	5.17708e-05	5.57969e-05	3.94539e-05	3.98753e-05	4.20675e-05	5.11475e-05	4.97472e-05
Lyso-PE (20:4)	6.50062e-05	0.000135278	8.79561e-05	0.000158768	9.65887e-05	4.47348e-05	4.36345e-05	3.86841e-05	4.62442e-05	3.92884e-05	0.000106993	0.000113834	7.96801e-05	8.81201e-05	0.000129973	8.68366e-05	8.23797e-05	6.51481e-05	5.3346e-05	5.21831e-05	6.42582e-05	7.01914e-05
Lyso-PG (18:1)	0	0	0	0	0	0	0	0	0	0	0	0	0	0	0	0	0	0	0	0	0	0
Malate	0.00462578	0.00303278	0.00310328	0.00460192	0.00494198	0.00793794	0.00729959	0.00618064	0.00877019	0.00697736	0.00704679	0.00300173	0.00405086	0.00339993	0.00381813	0.00379296	0.00392021	0.00432941	0.00422408	0.00437861	0.00450906	0.0048527
Maleate	0	0	0	0	0	0	0	0	0	0	0	0	0	0	0	0	0	0	0	0	0	0
Malonate	5.48843e-05	5.65367e-05	5.883e-05	6.59542e-05	6.57057e-05	8.60694e-05	6.5246e-05	5.53955e-05	8.91527e-05	6.47963e-05	4.62048e-05	7.6443e-05	8.29832e-05	6.58963e-05	8.59956e-05	7.35047e-05	8.12893e-05	0.000149528	0.000123668	0.000134914	0.000126592	9.62539e-05
Maltose	0	0	0	0	0	0	0	0	0	0	0	0	0	0	0	0	0	0	0	0	0	0
Mandelate	0	0	0	0	0	0	0	0	0	0	0	0	0	0	0	0	0	0	0	0	0	0
Mannose 6-phosphate	5.97347e-06	4.82698e-06	5.66444e-06	6.02513e-06	5.21897e-06	2.79785e-06	3.05391e-06	2.70771e-06	2.63363e-06	2.09898e-06	2.89282e-06	5.77483e-06	7.19381e-06	6.84846e-06	1.0991e-05	5.75669e-06	6.19332e-06	4.35914e-06	3.24629e-06	3.69912e-06	4.24883e-06	2.14143e-06
Melatonin	0	0	0	0	0	0	0	0	0	0	0	0	0	0	0	0	0	0	0	0	0	0
Melibiose	0	0	0	0	0	0	0	0	0	0	0	0	0	0	0	0	0	0	0	0	0	0
Mesoxalate	0	0	0	0	0	0	0	0	0	0	0	0	0	0	0	0	0	0	0	0	0	0
Methacholine	0.00353458	0.00218757	0.00300019	0.0046254	0.00519423	0.00445593	0.00429352	0.00444478	0.00477493	0.00441564	0.00532729	0.0039902	0.00542125	0.00216042	0.00343572	0.00347428	0.00330722	0.00451591	0.00494649	0.0041678	0.00388566	0.00523539
Methionine	0.000895378	0.00208431	0.00171934	0.00234914	0.000796619	0.00262031	0.00315079	0.00213807	0.00218555	0.00204705	0.002477	0.00313015	0.00191451	0.00160886	0.00146375	0.00165296	0.00182811	0.00257634	0.00186104	0.00200674	0.0024717	0.00235496
Methionine sulfoximine	0	0	0	0	0	0	0	0	0	0	0	0	0	0	0	0	0	0	0	0	0	0
Methyglutarate	0	0	0	0	0	0	0	0	0	0	0	0	0	0	0	0	0	0	0	0	0	0
Methyl 4-aminobutyrate	0.00258884	0.00431989	0.00470054	0.00419899	0.00186607	0.00495883	0.00624799	0.00418953	0.00509095	0.00540337	0.00427227	0.00477647	0.00325706	0.00434315	0.00292297	0.00268175	0.00291047	0.00540418	0.0043987	0.00498234	0.00313238	0.00459403
Methyl vanillate	0	0	0	0	0	0	0	0	0	0	0	0	0	0	0	0	0	0	0	0	0	0
Methylguanine	0.000694942	0.000574778	0.000837136	0.000618691	0.000919497	0.000715198	0.000601697	0.000448909	0.00079893	0.000677241	0.000571734	0.000835248	0.00105493	0.0006404	0.000914684	0.000973794	0.000985993	0.00111657	0.000880607	0.000961385	0.000988771	0.000760867
Methylmalonate	0	0	0	0	0	0	0	0	0	0	0	0	0	0	0	0	0	0	0	0	0	0
Met-Leu	0	0	0	0	0	0	0	0	0	0	0	0	0	0	0	0	0	0	0	0	0	0
Mevalolactone	0	0	0	0	0	0	0	0	0	0	0	0	0	0	0	0	0	0	0	0	0	0
Mevalonate	0	0	0	0	0	0	0	0	0	0	0	0	0	0	0	0	0	0	0	0	0	0
Monoethylmalonate	0	0	0	0	0	0	0	0	0	0	0	0	0	0	0	0	0	0	0	0	0	0
Monomethylglutarate	6.20634e-06	6.76719e-06	6.91355e-06	8.94876e-06	5.89934e-06	1.06232e-05	1.08134e-05	9.38232e-06	1.24081e-05	8.93306e-06	7.06833e-06	5.72517e-06	4.06277e-06	6.52907e-06	5.52679e-06	6.67086e-06	5.6321e-06	8.32927e-06	7.75687e-06	7.15993e-06	5.3484e-06	8.7728e-06
Myoinositol	0.0029631	0.00240127	0.0029441	0.00265378	0.00302818	0.00283996	0.00220972	0.00147532	0.00322163	0.00252468	0.00229574	0.00335834	0.00350537	0.00208893	0.00389656	0.00317145	0.00363032	0.00360084	0.00326386	0.00339356	0.00425437	0.00281909
N,N,N-Trimethyllysine	0.00172929	0.0017341	0.00133385	0.00274004	0.00144346	0.0010467	0.00181174	0.00511424	0.000908301	0.00145324	0.00186366	0.00174886	0.00189604	0.00365006	0.00298232	0.00150155	0.00157702	0.00128187	0.00145585	0.00146255	0.00123695	0.00131835
N,N-Dimethylarginine	0.00165654	0.0032115	0.000756489	0.00314033	0.00192097	0.00065125	0.00100711	0.0007153	0.000728522	0.00101153	0.00159396	0.00296281	0.00232554	0.00101598	0.00195561	0.00168188	0.00206244	0.00104693	0.000774701	0.000858773	0.00215063	0.00265679
N,N-Dimethyllysine	0.000216709	0.000326059	0.000123218	0.000360814	0.000288898	7.60833e-05	0.000111711	9.44914e-05	0.000106479	0.000136209	0.000148778	0.000306577	0.00026089	0.000137383	0.000239619	0.000174884	0.0002281	0.000120053	7.51845e-05	9.5887e-05	0.000160795	0.00016653
N6-(delta2-Isopentenyl)-adenine	0	0	0	0	0	0	0	0	0	0	0	0	0	0	0	0	0	0	0	0	0	0
N-Acetylalanine	0.000147863	0.000135648	0.00020144	0.000170014	0.00013907	0.000412877	0.000323854	0.000292264	0.000477089	0.000360241	0.000338232	0.000175666	0.000215524	0.000166335	0.000219511	0.000147498	0.000182703	0.000339119	0.000292789	0.000315007	0.000315734	0.000258931
N-Acetylasparagine	1.39467e-05	1.63677e-05	1.00093e-05	3.00615e-05	1.19356e-05	1.44028e-05	1.61574e-05	1.31183e-05	1.92918e-05	1.73873e-05	2.14222e-05	4.09996e-05	1.968e-05	1.32677e-05	2.73981e-05	1.55856e-05	1.58448e-05	1.91181e-05	1.1976e-05	1.57951e-05	1.14207e-05	3.1063e-05
N-Acetylaspartate	0.000590457	0.000279784	0.000559677	0.000613121	0.000433132	0.000339851	0.000383709	0.000318786	0.000365097	0.00058274	0.000515647	0.000496685	0.000515883	0.000498582	0.00047873	0.000485446	0.000601725	0.00040491	0.000360492	0.000499884	0.000449483	0.000577251
N-Acetylcysteine	1.07625e-05	2.28601e-05	8.47087e-06	1.64836e-05	4.64759e-06	2.25253e-05	3.69429e-05	1.54138e-05	2.82175e-05	2.2027e-05	2.8993e-05	2.57553e-05	9.61806e-06	1.34711e-05	7.9575e-06	9.5584e-06	1.17633e-05	4.67586e-06	1.3423e-05	1.75841e-05	1.8057e-05	3.36889e-05
N-Acetylglutamate	0	0	0	0	0	0	0	0	0	0	0	0	0	0	0	0	0	0	0	0	0	0
N-Acetylglycine	0	0	0	0	0	0	0	0	0	0	0	0	0	0	0	0	0	0	0	0	0	0
N-Acetylhexosamine	0	0	0	0	0	0	0	0	0	0	0	0	0	0	0	0	0	0	0	0	0	0
N-Acetylhexosamine phosphate	0.000115284	0.000139026	9.70153e-05	0.000130371	8.52619e-05	0.000149769	9.74059e-05	6.88595e-05	0.000113686	0.000100454	0.000102982	8.38086e-05	0.000104002	0.000118336	0.000108504	0.000134227	9.83804e-05	0.000158745	0.000111474	0.000130108	0.00011713	7.35622e-05
N-Acetylhexosamine sulfate	8.81755e-05	4.60426e-05	6.89473e-05	8.3508e-05	5.28804e-05	6.61105e-05	4.93066e-05	4.39871e-05	7.85825e-05	6.03293e-05	9.01847e-05	0.000152135	0.000101482	8.16738e-05	0.0001179	9.50468e-05	8.1887e-05	4.71458e-05	9.02143e-05	8.27422e-05	8.26099e-05	0.000102058
N-Acetylleucine	0	0	0	0	0	0	0	0	0	0	0	0	0	0	0	0	0	0	0	0	0	0
N-Acetylmethionine	9.18357e-05	8.94205e-05	6.291e-05	0.00014109	9.12675e-05	0.000162317	0.000101088	8.16666e-05	0.000156065	0.000119822	0.000246981	0.000180573	0.000153731	7.66003e-05	0.000175384	0.000124758	0.000145865	0.0001323	0.000107905	0.000109807	0.000251265	0.000185191
N-Acetylneuraminate	6.91256e-06	9.95198e-06	0	1.18589e-05	0	3.88285e-06	4.82262e-06	0	0	0	7.52244e-06	9.25902e-06	4.4e-06	3.38708e-06	8.77863e-06	5.39881e-06	6.48259e-06	3.19022e-06	3.59675e-06	0	5.23098e-06	5.54332e-06
N-Acetylornithine	3.96191e-05	5.52012e-05	2.95048e-05	5.64718e-05	4.95091e-05	3.3631e-05	6.10027e-05	2.16035e-05	2.5189e-05	4.39481e-05	3.97078e-05	2.92006e-05	5.04379e-05	3.89931e-05	4.73054e-05	4.26457e-05	4.98649e-05	3.774e-05	3.82308e-05	2.7058e-05	8.82015e-05	4.16419e-05
N-Acetylphenylalanine	0	0	0	0	0	0	0	0	0	0	0	0	0	0	0	0	0	0	0	0	0	0
N-Acetylproline	0	0	0	0	0	0	0	0	0	0	0	0	0	0	0	0	0	0	0	0	0	0
N-Acetylputrescine	0.000384054	0.000286267	0.000659339	0.000247482	0.000376398	0.000313227	0.000312167	0.000177103	0.000359692	0.000501853	0.000312855	0.000259951	0.000477023	0.00029446	0.000487525	0.000318286	0.000489526	0.00056765	0.000528913	0.000587095	0.000568623	0.000364776
N-Acetylserine	0.000752238	0.000708986	0.000759312	0.000796773	0.000636483	0.00224515	0.00189995	0.00132506	0.0021768	0.00172895	0.00132815	0.000987971	0.00100547	0.000842751	0.000893509	0.000874371	0.000928133	0.00173668	0.00133875	0.00165347	0.00177754	0.0013432
N-Acetylserotonin	0	0	0	0	0	0	0	0	0	0	0	0	0	0	0	0	0	0	0	0	0	0
N-Acetyltryptophan	3.08014e-06	3.20548e-06	3.00599e-06	4.33835e-06	2.65265e-06	4.05233e-06	6.52859e-06	4.98439e-06	4.14461e-06	6.09938e-06	4.21892e-06	4.55993e-06	5.0873e-06	3.55798e-06	6.793e-06	3.54537e-06	3.87661e-06	7.93871e-06	3.35609e-06	4.78506e-06	2.67194e-06	4.31757e-06
NAD+	0.00112061	0.000566181	0.000805512	0.000748344	0.000962745	0.00106157	0.00135165	0.00164071	0.00116617	0.00111588	0.00116871	0.0008052	0.00107516	0.00104526	0.0011638	0.00104974	0.000768639	0.000877748	0.000999862	0.000971882	0.00104579	0.000890855
NADH	8.9422e-05	0.000159997	0.000212135	7.42124e-05	6.8083e-05	0.000217195	0.000186977	0.00017209	0.000139374	0.000132932	7.17421e-05	0.000125266	0.000114513	0.000307578	8.04486e-05	9.53647e-05	8.84001e-05	0.000233536	0.00021684	0.000197467	0.00018109	8.86454e-05
NADP+	5.1331e-05	1.99901e-05	3.9695e-05	2.50768e-05	4.70152e-05	5.52268e-05	3.659e-05	4.56085e-05	4.78565e-05	3.98462e-05	3.92034e-05	1.68618e-05	4.20025e-05	3.40344e-05	4.63815e-05	5.23739e-05	3.36441e-05	5.84473e-05	3.38558e-05	4.29647e-05	3.65893e-05	1.9352e-05
NADPH	0	0	0	0	0	0	0	0	0	0	0	0	0	0	0	0	0	0	0	0	0	0
N-alpha-Acetyllysine	0	0	0	0	0	0	0	0	0	0	0	0	0	0	0	0	0	0	0	0	0	0
N-Formylmethionine	3.6154e-05	1.61255e-05	3.58893e-05	3.71533e-05	3.33606e-05	7.5365e-05	7.89367e-05	5.08668e-05	8.83882e-05	7.59944e-05	0.000106582	3.94503e-05	4.50113e-05	3.99741e-05	6.0889e-05	4.45772e-05	4.66734e-05	6.21116e-05	5.65547e-05	5.58756e-05	8.28688e-05	7.27431e-05
Nicotinamide	0.00511387	0.00802401	0.00590382	0.0053353	0.0044076	0.00374096	0.00574619	0.00849101	0.00511261	0.00498332	0.0057779	0.00509164	0.00539953	0.00740582	0.00699633	0.00344568	0.00703132	0.00366796	0.00417973	0.00623382	0.00439706	0.00414976
Nicotinamide hypoxanthine dinucleotide	0	0	0	0	0	0	0	0	0	0	0	0	0	0	0	0	0	0	0	0	0	0
Nicotinamide mononucleotide	0	0	0	0	0	0	0	0	0	0	0	0	0	0	0	0	0	0	0	0	0	0
Nicotinate	0	0	0	0	0	0	0	0	0	0	0	0	0	0	0	0	0	0	0	0	0	0
N-Methylaspartate	0	0	0	0	0	0	0	0	0	0	0	0	0	0	0	0	0	0	0	0	0	0
N-Methylglutamate	4.62067e-05	1.75751e-05	1.43059e-05	1.05464e-05	1.79915e-05	2.1275e-05	2.39594e-05	1.43327e-05	2.03985e-05	1.75217e-05	2.08976e-05	1.89775e-05	2.57485e-05	3.07825e-05	3.75681e-05	4.60026e-05	3.0645e-05	3.1346e-05	1.88716e-05	3.15916e-05	2.37037e-05	1.33361e-05
N-Methyltryptamine	0	0	0	0	0	0	0	0	0	0	0	0	0	0	0	0	0	0	0	0	0	0
Norleucine	0	0	0	0	0	0	0	0	0	0	0	0	0	0	0	0	0	0	0	0	0	0
Normetanephrine	0	0	0	0	0	0	0	0	0	0	0	0	0	0	0	0	0	0	0	0	0	0
Norvaline	0.00170531	0.0031407	0.00294827	0.00352401	0.00128115	0.0045803	0.00529821	0.00358132	0.0045358	0.00453063	0.00340721	0.00370859	0.00221147	0.00269592	0.00198204	0.00165649	0.00193768	0.00431852	0.0032076	0.00349573	0.00244969	0.00362668
N-Ribosylnicotinamide	0	0	0	0	0	0	0	0	0	0	0	0	0	0	0	0	0	0	0	0	0	0
N-Undecanoylglycine	0.000249685	0.000176697	0.000139676	0.000302369	0.000156292	0.000147744	0.00030639	0.000148554	0.000205164	0.000210501	0.000173165	0.000257065	0.000252612	0.000168179	0.000318283	0.000156792	0.000180395	0.000205924	0.000168847	0.000142771	0.000213868	0.00023247
O-Acetylserine	0	0	0	0	0	0	0	0	0	0	0	0	0	0	0	0	0	0	0	0	0	0
Octenoylglycine	0	0	0	0	0	0	0	0	0	0	0	0	0	0	0	0	0	0	0	0	0	0
Octopamine	0	0	0	0	0	0	0	0	0	0	0	0	0	0	0	0	0	0	0	0	0	0
Oleamide	6.49479e-05	1.5973e-05	0.000105797	4.92209e-05	8.98338e-05	3.88037e-05	3.98894e-05	5.8587e-05	4.23378e-05	4.25225e-05	4.8844e-05	4.19422e-05	6.43705e-05	0.000152216	7.81009e-05	6.10318e-05	7.32779e-05	4.35251e-05	6.971e-05	6.30773e-05	4.73758e-05	5.67546e-05
Ophthalmate	0	0	0	0	0	0	0	0	0	0	0	0	0	0	0	0	0	0	0	0	0	0
Ornithine	0.000325022	0.000748101	0.000424727	0.00104614	0.000374832	0.000266593	0.000269524	0.000218303	0.000200818	0.000336403	0.000252167	0.000802444	0.000553033	0.000643444	0.000541753	0.000547285	0.000569955	0.000436454	0.000328935	0.000415242	0.000235616	0.000397447
Orotate	0.000132886	0.000124155	0.000101865	0.000100873	8.96941e-05	8.60068e-05	4.60228e-05	7.93305e-05	0.000102477	9.28665e-05	7.01294e-05	0.000117306	0.000136393	0.000105547	0.000168149	9.83722e-05	0.000150918	0.000105246	0.000109198	0.000114349	0.000108215	0.000146401
O-Succinyl homoserine	0	0	0	0	0	0	0	0	0	0	0	0	0	0	0	0	0	0	0	0	0	0
Oxalate	0	0	0	0	0	0	0	0	0	0	0	0	0	0	0	0	0	0	0	0	0	0
Oxoadipate	9.9371e-06	7.08151e-06	9.87766e-06	1.05738e-05	1.12067e-05	1.19144e-05	8.52122e-06	6.87276e-06	1.3788e-05	1.04182e-05	1.34123e-05	1.2466e-05	9.71072e-06	5.57269e-06	1.32788e-05	1.16883e-05	1.18678e-05	1.18614e-05	9.54221e-06	9.67833e-06	1.54101e-05	1.18318e-05
Oxohexanoic acid	0.00112615	0.000848218	0.00183314	0.00232481	0.000817997	0.0104268	0.0145528	0.0069245	0.0112121	0.0107302	0.00839701	0.00248781	0.00212814	0.00191333	0.00248842	0.00136542	0.000930774	0.00512572	0.00477395	0.00474545	0.00320517	0.00378555
Oxoproline	0	0	0	0	0	0	0	0	0	0	0	0	0	0	0	0	0	0	0	0	0	0
Palatinose	0	0	0	0	0	0	0	0	0	0	0	0	0	0	0	0	0	0	0	0	0	0
Pantothenate	0.00401583	0.00326328	0.00387999	0.00324253	0.00275482	0.00178284	0.00211664	0.00165483	0.00200529	0.00188999	0.00206325	0.00350163	0.00346142	0.0032982	0.00358207	0.0033805	0.0036404	0.00289719	0.00311872	0.00305037	0.00333483	0.00266102
PC (20:0)	0	0	0	0	0	0	0	0	0	0	0	0	0	0	0	0	0	0	0	0	0	0
PC (32:0)	0.000791041	0.00141891	0.00136852	0.0017797	0.001402	0.00161986	0.00176328	0.00165794	0.00199663	0.00121315	0.0014363	0.00179714	0.00127888	0.00264345	0.00177098	0.00185851	0.00183928	0.00182463	0.00182308	0.00171649	0.00213027	0.001994
PC (32:1)	0.00324539	0.00399582	0.00440127	0.00330993	0.00526953	0.00288586	0.00303643	0.00257163	0.00301756	0.00277481	0.00287474	0.00313679	0.00326655	0.00420809	0.00324793	0.00341314	0.00429539	0.00298941	0.00415555	0.00334637	0.00304427	0.00399801
PC (32:2)	0.00120866	0.00126852	0.00130184	0.00098483	0.00182392	0.00103195	0.000967745	0.000674499	0.000965565	0.000910237	0.000959609	0.000902191	0.00102089	0.000818511	0.000918782	0.00105712	0.00126964	0.000955293	0.00141362	0.0010763	0.000990573	0.00128634
PC (34:1)	0.00482246	0.0068269	0.00731765	0.00616285	0.00781328	0.00509799	0.0059909	0.00596756	0.0056802	0.004464	0.00562499	0.00550003	0.00539939	0.0114343	0.00611556	0.00594402	0.00749895	0.005062	0.00710661	0.00637938	0.00546085	0.00683103
PC (34:2)	0.00303161	0.00334552	0.00412502	0.00293878	0.00395011	0.00330231	0.0037861	0.00469216	0.00326302	0.00307607	0.00368431	0.00299572	0.00264886	0.00598787	0.0030694	0.0029769	0.00340096	0.00255741	0.00390697	0.00308073	0.00288864	0.00341025
PC (36:1)	0.00041079	0.000665038	0.000644286	0.000650237	0.000639766	0.000485734	0.00061745	0.000681249	0.000550203	0.000357046	0.000536639	0.000535565	0.000479222	0.0012356	0.000662607	0.000507546	0.000748466	0.000560022	0.000659027	0.000698572	0.000551238	0.000719675
PC (36:2)	0.00174534	0.00207637	0.00229534	0.00197677	0.00241016	0.00164242	0.00179077	0.00182259	0.00178931	0.0013768	0.00204525	0.00182558	0.00164493	0.00286526	0.00185866	0.00183861	0.00222737	0.00165265	0.00222729	0.00202673	0.00178818	0.00219451
PC (36:4)	0.00272047	0.00282138	0.00449925	0.00248575	0.00347747	0.00304974	0.00435021	0.00663451	0.00274834	0.00360464	0.0036123	0.0023482	0.00258315	0.00650955	0.00240499	0.00259703	0.00314153	0.00221986	0.00404789	0.0029161	0.00224704	0.00289246
PC (36:5)	0.000428122	0.00063052	0.000581391	0.00035864	0.000580228	0.000506308	0.000571133	0.000597176	0.000463374	0.000570198	0.000536204	0.000322874	0.000325881	0.000492197	0.000348778	0.00034389	0.000402402	0.000361475	0.000571929	0.000412936	0.000361465	0.000430839
PC (38:4)	0.00132089	0.00155208	0.00174969	0.00143605	0.00176674	0.00149838	0.00179737	0.0018878	0.0015601	0.00151794	0.00190584	0.00136125	0.00136037	0.0022906	0.00137501	0.00136597	0.00183184	0.00130825	0.00173373	0.0015426	0.00140488	0.00192752
PC (38:5)	0.00139243	0.00145829	0.00188528	0.00127532	0.00193471	0.00151243	0.00169603	0.00204375	0.00147233	0.00150697	0.00172574	0.00129422	0.00130878	0.00162577	0.00128448	0.00137185	0.00162352	0.00132299	0.00184182	0.00143823	0.00140441	0.00162904
PC (40:4)	4.7443e-05	6.1219e-05	5.31158e-05	6.44384e-05	4.95885e-05	6.79667e-05	8.097e-05	7.50717e-05	6.70788e-05	5.26126e-05	6.6583e-05	4.28082e-05	4.38902e-05	0.000118798	4.89453e-05	4.03147e-05	6.81277e-05	3.46127e-05	5.9015e-05	6.3663e-05	4.37665e-05	6.64587e-05
PC (40:5)	0.000121256	0.000166549	0.000147741	0.000125299	0.000168133	0.000137317	0.000158356	0.000156722	0.000141826	0.000116193	0.000178192	0.000114232	0.000107799	0.000171599	0.00011306	0.00012063	0.000152712	9.93589e-05	0.00014	0.000120729	0.000130612	0.000138207
PC (40:6)	0.000189326	0.000198923	0.000230738	0.00015495	0.000211743	0.00022971	0.000261878	0.00038334	0.000222754	0.000219973	0.000277522	0.000172781	0.000168953	0.000262331	0.000167022	0.000167897	0.000205506	0.000157998	0.000263173	0.000193642	0.000198108	0.000242068
PC (40:8)	0.000175589	0.000119115	0.000270704	9.95812e-05	0.000167339	0.000266028	0.000295746	0.000436443	0.000247493	0.000299759	0.000235826	0.000136116	0.000169951	0.000203648	0.000170885	0.000160402	0.000167832	0.000195298	0.000287762	0.000242805	0.000185089	0.000183424
PC (44:8)	0	0	0	0	0	0	0	0	0	0	0	0	0	0	0	0	0	0	0	0	0	0
P-DMEA	0.00122235	0.00102769	0.00154256	0.00111622	0.00139329	0.00128617	0.00087809	0.000753365	0.0011723	0.00124341	0.000982542	0.00104037	0.00159417	0.00108217	0.00170486	0.00132288	0.00150285	0.00230101	0.00149725	0.00170558	0.00150509	0.00127594
PE (32:0)	0	0	0	0	0	0	0	0	0	0	0	0	0	0	0	0	0	0	0	0	0	0
PE (34:1)	7.80656e-05	0.000126488	0.000126744	9.02136e-05	0.000112187	0.000109464	0.000116138	8.34083e-05	0.000127297	8.98309e-05	8.19565e-05	8.84391e-05	8.16085e-05	0.000153711	8.65391e-05	9.56145e-05	0.000106948	0.000101132	0.000113945	0.000117952	0.000101537	0.000103418
PE (34:2)	1.70885e-05	4.38624e-05	4.41823e-05	3.06107e-05	3.67679e-05	4.49386e-05	5.26837e-05	3.15382e-05	4.76174e-05	2.89674e-05	1.63202e-05	3.52203e-05	2.62603e-05	4.56301e-05	1.96212e-05	3.16841e-05	3.54721e-05	3.58406e-05	4.4096e-05	3.42967e-05	1.81984e-05	3.41583e-05
PE (36:1)	0.000149789	0.0001846	0.00021906	0.000202892	0.000257056	0.000202657	0.00024889	0.000227126	0.000224254	0.000188328	0.000213301	0.000190582	0.000162336	0.000328622	0.00022286	0.000212364	0.00025236	0.00020212	0.000243254	0.000216562	0.000218733	0.000271905
PE (36:2)	0.000127506	0.000175574	0.000183398	0.000147104	0.000200094	0.00016142	0.000192178	0.000179698	0.000178316	0.000146266	0.000129921	0.000140642	0.000122325	0.000172213	0.000127365	0.000129331	0.000158674	0.000150106	0.000179492	0.000176861	0.000127879	0.000144702
PE (36:3)	3.13314e-05	5.27335e-05	4.43756e-05	4.44447e-05	5.14064e-05	5.83674e-05	6.13755e-05	4.75679e-05	6.63492e-05	6.1019e-05	4.03022e-05	3.43788e-05	2.85684e-05	6.33488e-05	2.46342e-05	3.64383e-05	3.19578e-05	3.46982e-05	4.42357e-05	4.25477e-05	3.7406e-05	3.65907e-05
PE (36:6)	0	0	0	0	0	0	0	0	0	0	0	0	0	0	0	0	0	0	0	0	0	0
PE (38:1)	3.28259e-05	5.30401e-05	6.91205e-05	5.32893e-05	6.3896e-05	4.28214e-05	7.03913e-05	8.89427e-05	6.32811e-05	4.51889e-05	4.64572e-05	4.46982e-05	4.22907e-05	0.000156862	6.59777e-05	5.609e-05	7.36638e-05	5.64073e-05	7.49446e-05	7.26667e-05	5.71707e-05	6.9567e-05
PE (38:3)	1.17955e-05	2.22427e-05	3.34215e-05	2.71581e-05	2.32647e-05	1.80335e-05	2.88832e-05	5.02452e-05	2.61691e-05	2.17146e-05	3.02951e-05	2.04087e-05	1.83807e-05	2.40737e-05	2.09444e-05	2.4923e-05	2.60435e-05	1.82458e-05	2.9642e-05	2.71868e-05	1.17715e-05	1.46092e-05
PE (38:4)	0.000288678	0.000414223	0.000477944	0.00033086	0.000413603	0.000370558	0.000437016	0.000399511	0.00037194	0.000383201	0.000373558	0.000290793	0.000335313	0.000630839	0.000311475	0.000358492	0.000394174	0.000356178	0.000456884	0.00045987	0.000333489	0.000391594
PE (38:5)	0.000155974	0.000215903	0.000232695	0.0001495	0.000241737	0.000198937	0.000192344	0.000137314	0.000205477	0.00021056	0.000173906	0.000127292	0.000156419	0.000184808	0.000135206	0.000133015	0.000131824	0.000159352	0.000229465	0.000165465	0.000154476	0.000183194
PE (38:6)	3.68824e-05	3.5667e-05	6.08109e-05	2.29219e-05	3.0357e-05	5.99184e-05	7.94175e-05	0.000102249	4.35711e-05	6.22606e-05	4.69672e-05	2.75044e-05	2.38432e-05	0.000109099	1.92386e-05	3.03112e-05	2.45763e-05	3.03153e-05	4.85057e-05	3.44644e-05	2.99591e-05	2.89068e-05
PE (40:5)	4.33277e-05	4.92574e-05	6.33421e-05	3.46147e-05	5.97884e-05	5.35049e-05	7.69109e-05	9.24909e-05	4.50784e-05	2.71888e-05	3.99418e-05	3.65116e-05	2.42026e-05	0.000101982	3.50044e-05	4.78088e-05	4.53414e-05	4.31778e-05	6.38493e-05	5.51354e-05	4.00479e-05	6.52921e-05
PE (40:7)	3.11487e-05	3.14001e-05	3.6451e-05	2.33871e-05	3.92393e-05	3.80848e-05	4.15147e-05	4.48213e-05	4.09043e-05	3.86793e-05	3.65074e-05	2.12546e-05	2.54545e-05	3.54325e-05	2.44657e-05	2.08313e-05	2.28917e-05	2.8108e-05	4.06377e-05	2.73434e-05	2.25182e-05	3.9566e-05
Pentanoate	0	0	0	0	0	0	0	0	0	0	0	0	0	0	0	0	0	0	0	0	0	0
Pentitols	4.01124e-05	5.98064e-05	3.84759e-05	6.70271e-05	4.1279e-05	8.59932e-05	7.00754e-05	5.90139e-05	8.79332e-05	8.60869e-05	6.93152e-05	6.45729e-05	5.25786e-05	3.30647e-05	4.60864e-05	3.97864e-05	4.14184e-05	6.00436e-05	5.8528e-05	6.16054e-05	7.19226e-05	8.14614e-05
Pentoses	4.44348e-06	9.08124e-06	3.58251e-06	1.70131e-05	5.41463e-06	2.16745e-05	2.60709e-05	2.04551e-05	2.63407e-05	5.27586e-05	2.42692e-05	1.58952e-05	9.42894e-06	4.74022e-06	1.28582e-05	6.49589e-06	9.21543e-06	1.18644e-05	1.44137e-05	1.07764e-05	2.33318e-05	5.38535e-05
Phenethylamine	0	0	0	0	0	0	0	0	0	0	0	0	0	0	0	0	0	0	0	0	0	0
Phenylacetate	0	0	0	0	0	0	0	0	0	0	0	0	0	0	0	0	0	0	0	0	0	0
Phenylalanine	0.00251006	0.0055653	0.00308818	0.00642743	0.00226239	0.00381569	0.00578798	0.00350048	0.00403683	0.00431964	0.00512394	0.00743404	0.00431354	0.00340603	0.00406168	0.00277241	0.00314384	0.00394222	0.00324829	0.0032045	0.00369809	0.00531877
Phenylethanolamine	0	0	0	0	0	0	0	0	0	0	0	0	0	0	0	0	0	0	0	0	0	0
Phenylpyruvate	0	0	0	0	0	0	0	0	0	0	0	0	0	0	0	0	0	0	0	0	0	0
Phosphoenolpyruvate	0.000234678	9.18559e-05	0.000255651	5.94367e-05	9.98319e-05	0.000357349	0.00019972	0.00046035	0.000116911	0.000157791	9.8294e-05	9.9164e-05	0.000256847	0.000464649	0.000149211	0.000248902	0.000218768	0.000371216	0.000460791	0.000437513	0.000224055	3.64859e-05
Phosphoethanolamine	0.0054078	0.00436737	0.00468687	0.00525483	0.00563851	0.00641368	0.00674186	0.00478555	0.00785187	0.00691359	0.00597248	0.00605335	0.00670736	0.00475505	0.00681478	0.00627373	0.00666534	0.00683564	0.00427339	0.00561451	0.00512052	0.00481334
Phosphonoacetate	0	0	0	0	0	0	0	0	0	0	0	0	0	0	0	0	0	0	0	0	0	0
Phosphorylcholine	0.0829865	0.0783641	0.0974233	0.0747407	0.0916851	0.0719952	0.0592774	0.0509798	0.0740407	0.0752757	0.0679117	0.0770922	0.0869652	0.0664082	0.0911005	0.0782316	0.0872053	0.0913608	0.0782471	0.0905713	0.0797037	0.0817735
Phosphoserine	0	0	0	0	0	0	0	0	0	0	0	0	0	0	0	0	0	0	0	0	0	0
p-Hydroxyphenylacetate	0	0	0	0	0	0	0	0	0	0	0	0	0	0	0	0	0	0	0	0	0	0
PI (32:0)	1.23364e-05	1.46543e-05	2.31391e-05	2.10327e-05	2.08853e-05	1.57104e-05	1.64763e-05	1.68253e-05	1.46905e-05	1.53958e-05	1.72143e-05	1.52039e-05	1.40622e-05	3.25623e-05	2.64153e-05	1.40696e-05	1.83588e-05	1.64888e-05	2.60805e-05	1.70437e-05	1.13096e-05	1.28038e-05
Pipecolate	0.0016301	0.00142995	0.000817637	0.00207002	0.00391825	0.00157471	0.000950536	0.00178767	0.00196921	0.00408357	0.00237852	0.00245952	0.00243752	0.000750995	0.00210737	0.0017002	0.00254725	0.00258458	0.00179655	0.00210987	0.00344937	0.00397907
Platelet-activating factor	0.00214906	0.00198591	0.00302653	0.0022711	0.00166839	0.0037416	0.00411402	0.00427209	0.00383485	0.00372834	0.00374845	0.00281998	0.00242532	0.00412288	0.00358484	0.00247172	0.00283876	0.00300346	0.00370082	0.00370004	0.00315575	0.00295555
Pregnenolone sulfate	0	0	0	0	0	0	0	0	0	0	0	0	0	0	0	0	0	0	0	0	0	0
Proline	0.0179278	0.0263509	0.0167535	0.0260854	0.0196465	0.042551	0.0414186	0.0321759	0.0460366	0.0412607	0.0367085	0.030262	0.0234785	0.0151803	0.0215673	0.0192134	0.0198566	0.0345223	0.0261566	0.0265663	0.0334723	0.0294079
Propionyl-CoA	0	0	0	0	0	0	0	0	0	0	0	0	0	0	0	0	0	0	0	0	0	0
PS (34:2)	2.50811e-05	2.69853e-05	3.52682e-05	2.91537e-05	4.0717e-05	1.97322e-05	1.86429e-05	2.09475e-05	2.06976e-05	1.51447e-05	1.7891e-05	2.55726e-05	2.02219e-05	6.4295e-05	2.79713e-05	3.08825e-05	3.73856e-05	2.2583e-05	3.93046e-05	2.78664e-05	2.37464e-05	2.81091e-05
PS (36:1)	0.000402888	0.000592469	0.000596796	0.00062291	0.000684787	0.000501791	0.000658687	0.00083903	0.000565875	0.000364749	0.000499613	0.000593367	0.000458867	0.0014358	0.000805725	0.000652968	0.000709937	0.000598388	0.000771622	0.000764757	0.000649464	0.000754785
PS (36:4)	1.26615e-05	8.82121e-06	2.52172e-05	1.98214e-05	1.75845e-05	1.2961e-05	1.23453e-05	1.55429e-05	1.19189e-05	1.08091e-05	1.37679e-05	1.16787e-05	1.31338e-05	5.35458e-05	2.26757e-05	1.48536e-05	2.03966e-05	1.33238e-05	2.42582e-05	1.67664e-05	8.69862e-06	1.13583e-05
PS (38:3)	7.96535e-05	0.000107515	0.000127978	9.22896e-05	0.00012559	8.37553e-05	9.86173e-05	0.000137498	7.96591e-05	7.00775e-05	8.99476e-05	8.48179e-05	7.86207e-05	0.00030085	0.000108471	9.6628e-05	0.000117696	8.79842e-05	0.000130095	0.00010536	8.86506e-05	0.000110821
PS (38:5)	2.66611e-05	3.06507e-05	4.87559e-05	4.23703e-05	4.29505e-05	3.14443e-05	3.39468e-05	3.5578e-05	3.36832e-05	3.12233e-05	3.90144e-05	3.31361e-05	3.08864e-05	5.79454e-05	4.98285e-05	2.77793e-05	3.56279e-05	3.4472e-05	5.22909e-05	3.72384e-05	2.28264e-05	2.82826e-05
PS (38:6)	1.1738e-05	1.24772e-05	1.54177e-05	1.88138e-05	1.4986e-05	9.4872e-06	1.12067e-05	2.36503e-05	8.87429e-06	9.2494e-06	1.61951e-05	9.66014e-06	1.26473e-05	3.96259e-05	3.44738e-05	9.23664e-06	1.08411e-05	1.02074e-05	1.54181e-05	9.16095e-06	6.78967e-06	6.32531e-06
PS (40:5)	8.98554e-05	0.000114267	0.0001353	9.31778e-05	0.000139444	0.000106355	0.000141894	0.00024313	0.000104315	9.4615e-05	0.000116049	9.54344e-05	9.23871e-05	0.000310417	0.000107519	9.82925e-05	0.000122013	8.82533e-05	0.000152502	0.000116956	9.51918e-05	0.000134774
PS (40:6)	0.000131369	0.000155572	0.000209922	0.00014607	0.000173252	0.000173785	0.000255412	0.000503061	0.000166891	0.000175273	0.000204384	0.000140499	0.000123228	0.000512191	0.000132545	0.000135793	0.000165224	0.000130838	0.000276802	0.000182127	0.000135657	0.000201562
PS (40:7)	1.25298e-05	1.43931e-05	1.7955e-05	2.02154e-05	1.80817e-05	1.60222e-05	2.01721e-05	2.61405e-05	1.35227e-05	1.72308e-05	2.14205e-05	1.27865e-05	1.23936e-05	2.51584e-05	2.58186e-05	1.22775e-05	1.28088e-05	1.32935e-05	2.28932e-05	1.3531e-05	1.07763e-05	1.17479e-05
Psicose	0	0	0	0	0	0	0	0	0	0	0	0	0	0	0	0	0	0	0	0	0	0
Purine	0	0	0	0	0	0	0	0	0	0	0	0	0	0	0	0	0	0	0	0	0	0
Pyridoxal	0.000111655	3.43729e-05	3.18537e-05	5.0722e-05	4.97267e-05	2.95176e-05	4.29691e-05	2.92779e-05	3.15462e-05	3.50998e-05	7.13818e-05	5.77606e-05	5.852e-05	1.90906e-05	8.87824e-05	7.88849e-05	6.82785e-05	3.34793e-05	2.40965e-05	3.16446e-05	9.52302e-05	0.000105049
Pyridoxal phosphate	0	0	0	0	0	0	0	0	0	0	0	0	0	0	0	0	0	0	0	0	0	0
Pyridoxamine	0	0	0	0	0	0	0	0	0	0	0	0	0	0	0	0	0	0	0	0	0	0
Pyridoxine	0	0	0	0	0	0	0	0	0	0	0	0	0	0	0	0	0	0	0	0	0	0
Pyrocatechol	0	0	0	0	0	0	0	0	0	0	0	0	0	0	0	0	0	0	0	0	0	0
Pyroglutamate	0	0	0	0	0	0	0	0	0	0	0	0	0	0	0	0	0	0	0	0	0	0
Pyrrole 2-carboxylate	0	0	0	0	0	0	0	0	0	0	0	0	0	0	0	0	0	0	0	0	0	0
Pyruvate	0.000233274	0.00021092	0.000110744	0.000266216	0.000208821	0.000522479	0.000621009	0.000794138	0.000684306	0.000443683	0.000801582	0.00031014	0.000321387	0.000539852	0.000462013	0.000318622	0.000267889	0.00016407	0.000236628	0.000301123	0.000387222	0.00031111
Quinate	0	0	0	0	0	0	0	0	0	0	0	0	0	0	0	0	0	0	0	0	0	0
Quinolinate	0	0	1.62691e-06	0	0	2.62022e-06	8.92208e-07	1.54303e-06	0	3.47411e-06	3.34675e-06	0	0	0	0	0	0	0	0	0	0	2.18057e-06
Quinoline	1.10691e-06	2.77097e-06	4.79922e-07	2.20797e-06	1.02608e-06	6.22189e-07	1.49468e-06	1.2892e-06	0	0	2.69129e-06	5.58188e-06	3.43286e-06	6.67633e-07	2.77601e-06	2.31166e-06	1.88073e-06	1.57038e-06	5.27111e-07	0	1.81959e-06	2.84291e-06
Raffinose	0	0	0	0	0	0	0	0	0	0	0	0	0	0	0	0	0	0	0	0	0	0
Resorcinol monoacetate	0	0	0	0	0	0	0	0	0	0	0	0	0	0	0	0	0	0	0	0	0	0
Riboflavin	0	0	0	0	0	0	0	0	0	0	0	0	0	0	0	0	0	0	0	0	0	0
Ribulose/Ribose/Xylulose 5-phosphate	4.11835e-05	7.34868e-05	3.62144e-05	7.05873e-05	2.1103e-05	6.46226e-05	3.87684e-05	0.000103483	3.78578e-05	4.19501e-05	4.64872e-05	3.32191e-05	4.84794e-05	0.000107482	5.64773e-05	2.73521e-05	5.8407e-05	2.96539e-05	1.96273e-05	4.97592e-05	3.7493e-05	1.73582e-05
Rosmarinate	0	0	0	0	0	0	0	0	0	0	0	0	0	0	0	0	0	0	0	0	0	0
S-Acetylthioethanolamine	0	0	0	0	0	0	0	0	0	0	0	0	0	0	0	0	0	0	0	0	0	0
S-Adenosylhomocysteine	0.000251679	4.73636e-05	7.37283e-05	7.21638e-05	0.000351954	7.42708e-05	5.30213e-05	4.33049e-05	7.2103e-05	7.71205e-05	9.36156e-05	8.69529e-05	0.000254572	6.3471e-05	0.000284525	0.000236946	0.000172371	7.88073e-05	5.80727e-05	7.09274e-05	0.000128054	9.33639e-05
S-Adenosylmethionine	0.0032597	0.00482282	0.00260972	0.00387821	0.00347114	0.00274318	0.00294713	0.0017122	0.00296077	0.00320507	0.0035922	0.00420043	0.00333941	0.00220183	0.00318911	0.00326238	0.00344982	0.00285086	0.0025252	0.00293096	0.00370321	0.00384609
SAICAR	2.98392e-06	0	0	0	1.43641e-06	0	0	0	0	0	0	0	7.94686e-07	0	2.23764e-06	3.97973e-07	0	0	0	0	0	0
Salicylamide	0	0	0	0	0	0	0	0	0	0	0	0	0	0	0	0	0	0	0	0	0	0
Salicylate	0	0	0	0	0	0	0	0	0	0	0	0	0	0	0	0	0	0	0	0	0	0
Salsolinol	0	0	0	0	0	0	0	0	0	0	0	0	0	0	0	0	0	0	0	0	0	0
Sarcosine	0	0	0	0	0	0	0	0	0	0	0	0	0	0	0	0	0	0	0	0	0	0
S-Carboxymethylcysteine	0	0	0	0	0	0	0	0	0	0	0	0	0	0	0	0	0	0	0	0	0	0
Sebacate	0	0	0	0	0	0	0	0	0	0	0	0	0	0	0	0	0	0	0	0	0	0
Sedoheptulose 7-phosphate	1.52447e-05	2.71873e-05	1.17269e-05	3.15178e-05	8.24287e-06	3.74056e-05	2.62984e-05	2.9865e-05	3.0878e-05	2.40819e-05	3.03035e-05	1.53271e-05	1.81423e-05	2.31179e-05	2.24397e-05	1.2511e-05	2.09391e-05	1.87492e-05	1.62644e-05	2.31172e-05	1.93977e-05	1.52905e-05
Selenomethionine	0	0	0	0	0	0	0	0	0	0	0	0	0	0	0	0	0	0	0	0	0	0
Ser-Arg	6.3076e-06	1.04551e-06	8.00676e-06	1.75805e-06	4.37068e-06	4.62156e-06	3.8333e-06	6.99135e-06	3.53372e-06	4.23864e-06	3.43197e-06	2.4488e-06	2.27057e-06	8.64084e-06	3.72805e-06	3.94231e-06	5.78735e-06	4.77115e-06	5.49898e-06	6.29069e-06	5.09031e-06	4.23534e-06
Serine	0.000340618	0.000786341	0.000869594	0.000966032	0.000299263	0.00145315	0.00181924	0.00119627	0.00171041	0.00160948	0.00115824	0.00108538	0.000384134	0.000708148	0.00031714	0.000364108	0.00058831	0.00147171	0.00112024	0.0013952	0.000774123	0.00115814
Serotonin	0	0	0	0	0	0	0	0	0	0	0	0	0	0	0	0	0	0	0	0	0	0
S-Hexyl glutathione	0	0	0	0	0	0	0	0	0	0	0	0	0	0	0	0	0	0	0	0	0	0
Shikimate	0	0	0	0	0	0	0	0	0	0	0	0	0	0	0	0	0	0	0	0	0	0
SM (d18:1/14:0)	8.88314e-05	0.000117756	0.000108578	0.000103812	0.000132833	0.000171724	0.000164087	0.000124645	0.000182535	0.00010268	0.000156506	9.57869e-05	8.30845e-05	0.00015007	0.000118288	0.000108821	0.000126495	9.96273e-05	0.000146893	0.000114183	0.000119369	0.000135851
SM (d18:1/16:0)	0.00181242	0.00219955	0.00250987	0.00283329	0.00252457	0.00308465	0.00337293	0.00375846	0.00366607	0.00211126	0.00280158	0.00291905	0.00222081	0.00596086	0.00321666	0.00315613	0.00298178	0.00262499	0.00341923	0.00319469	0.00325735	0.0030907
SM (d18:1/18:0)	6.85931e-05	7.53522e-05	0.000130257	0.000101393	8.22646e-05	0.000160412	0.000286604	0.000737339	0.000194943	0.000132792	0.000132199	0.000133531	8.37322e-05	0.000382394	0.000145781	0.00015476	0.000102512	0.000141036	0.000206844	0.00020606	0.000149674	0.000149166
SM (d18:1/18:1)	3.03099e-05	3.8786e-05	4.22651e-05	4.13142e-05	3.78175e-05	3.63975e-05	5.7448e-05	0.000101116	5.16997e-05	3.26669e-05	5.05388e-05	4.00803e-05	2.92415e-05	0.00015466	4.68483e-05	4.20812e-05	5.11235e-05	3.26195e-05	6.12938e-05	5.04669e-05	4.08971e-05	4.95181e-05
SM (d18:1/22:0)	3.85274e-06	7.55392e-06	6.22494e-06	8.38814e-06	1.31064e-05	2.2005e-05	2.14825e-05	1.65298e-05	2.19416e-05	1.40947e-05	1.08597e-05	2.15715e-05	1.37321e-05	3.5033e-06	2.05512e-05	1.62789e-05	9.83484e-06	1.52485e-05	1.48025e-05	2.22522e-05	2.02377e-05	1.70923e-05
S-Methylthioadenosine	0.00104797	0.00257247	0.0010736	0.00170503	0.00166768	0.000808289	0.00114921	0.000516711	0.000874777	0.00113553	0.00123151	0.00136472	0.00104427	0.000468764	0.00108739	0.00086626	0.000827878	0.000773049	0.000527245	0.000679573	0.00108833	0.00093802
Sphinganine	0	0	0	0	0	0	0	0	0	0	0	0	0	0	0	0	0	0	0	0	0	0
Sphingosine	0	0	0	0	0	0	0	0	0	0	0	0	0	0	0	0	0	0	0	0	0	0
Stachydrine	0.00148315	0.0011033	0.00117353	0.00159597	0.00098137	0.00179038	0.00156376	0.00126207	0.000926986	0.00176195	0.00178048	0.000910162	0.00140032	0.000758934	0.00191726	0.00131603	0.00130627	0.00232117	0.0017373	0.00216298	0.00169119	0.00175079
Stachyose	0.00023448	6.29847e-05	0.000136636	7.38545e-05	0.000238415	6.33821e-05	4.33646e-05	7.7463e-05	4.86467e-05	3.80255e-05	3.61277e-05	9.8528e-05	0.000233954	0.000111289	0.000236305	0.000199243	0.000128382	0.000291229	0.000119974	0.000128195	0.000165626	0.000125503
Suberate	0	0	0	0	0	0	0	0	0	0	0	0	0	0	0	0	0	0	0	0	0	0
Succinate	0.00139419	0.00470721	0.00115294	0.00340142	0.00153997	0.00045945	0.000252489	0.00025828	0.000459752	0.00042542	0.000308738	0.00429848	0.00422627	0.0026125	0.00362628	0.00299549	0.00450033	0.00613024	0.00549019	0.00542577	0.00449486	0.00466917
Succinyl-CoA	0	0	0	0	0	0	0	0	0	0	0	0	0	0	0	0	0	0	0	0	0	0
Sucrose	0	0	0	0	0	0	0	0	0	0	0	0	0	0	0	0	0	0	0	0	0	0
Sulfolactate	4.82825e-05	3.29272e-05	5.46122e-05	3.25917e-05	3.95835e-05	7.75393e-05	7.06791e-05	5.74718e-05	7.51253e-05	6.31e-05	5.44727e-05	4.25689e-05	5.73064e-05	4.81801e-05	5.02572e-05	6.29955e-05	6.14558e-05	8.60155e-05	7.57744e-05	8.65084e-05	7.49416e-05	5.63246e-05
Tartrate	1.1183e-05	5.91296e-06	5.50299e-06	7.76171e-06	4.98184e-06	6.76352e-06	7.09383e-06	1.06559e-05	8.46549e-06	7.27935e-06	5.83476e-06	3.84984e-06	6.66827e-06	8.25957e-06	6.59189e-06	6.52918e-06	7.02225e-06	1.29249e-05	6.5e-06	6.62896e-06	5.4054e-06	4.10519e-06
Taurine	0.0133178	0.0115923	0.0156684	0.0101413	0.0111678	0.0126963	0.0171418	0.0242016	0.0128133	0.0155834	0.0135051	0.00976227	0.012344	0.0217503	0.0104712	0.0114922	0.0110331	0.0129487	0.0169857	0.0167474	0.0113615	0.0118133
Taurocyamine	1.90705e-05	1.31725e-05	2.52665e-05	8.50684e-06	6.00157e-06	1.81551e-05	2.72128e-05	8.70889e-05	1.52969e-05	2.81012e-05	2.4693e-05	9.87034e-06	7.95484e-06	5.7013e-05	7.36638e-06	1.13844e-05	7.804e-06	2.28183e-05	2.98274e-05	3.45968e-05	1.38839e-05	8.31349e-06
Theanine	0.000156522	3.33826e-05	9.93082e-05	8.12883e-05	0.000220137	0.00017026	0.000318712	6.73416e-05	0.000143324	0.000267833	0.000207136	0.000100536	0.000141489	0.000109651	0.000190048	0.000223147	0.000211385	0.000157775	0.000214487	0.00012255	0.000393092	0.000216678
Theophylline	0	0	0	0	0	0	0	0	0	0	0	0	0	0	0	0	0	0	0	0	0	0
Thiamine	0	0	0	0	0	0	0	0	0	0	0	0	0	0	0	0	0	0	0	0	0	0
Thiamine monophosphate	0	0	0	0	0	0	0	0	0	0	0	0	0	0	0	0	0	0	0	0	0	0
Thioproline	1.9202e-05	2.69111e-05	1.57572e-05	2.16346e-05	1.03198e-05	1.98469e-05	2.31094e-05	1.88378e-05	2.43656e-05	2.128e-05	2.50361e-05	2.5834e-05	1.71172e-05	1.96103e-05	1.47287e-05	1.7527e-05	1.83297e-05	1.06965e-05	1.80888e-05	2.39252e-05	1.97869e-05	3.05733e-05
Thiopurine S-methylether	0	0	0	0	0	0	0	0	0	0	0	0	0	0	0	0	0	0	0	0	0	0
Thr-Arg	0	0	0	0	0	0	0	0	0	0	0	0	0	0	0	0	0	0	0	0	0	0
Threonate	0.000851326	0.00124687	0.000847886	0.00147737	0.0011979	0.00177277	0.00130902	0.00120989	0.00171922	0.00142713	0.00132734	0.00108453	0.0013684	0.000615885	0.00179685	0.000898348	0.0011557	0.00158784	0.00111874	0.00110604	0.0012776	0.001079
Threonine	0.00157048	0.00237649	0.00215386	0.00282928	0.00195733	0.0031159	0.00297008	0.00143178	0.00351012	0.00252786	0.00262905	0.00293527	0.00231963	0.000939809	0.00189954	0.0020837	0.00212373	0.00395069	0.00196363	0.00220049	0.00286097	0.0028614
Thymidine	0	0	0	0	0	0	0	0	0	0	0	0	0	0	0	0	0	0	0	0	0	0
Thymidine monophosphate	2.10587e-05	3.61851e-05	2.31174e-05	5.54189e-05	2.64375e-05	1.69772e-05	1.6325e-05	1.81537e-05	2.54389e-05	1.55302e-05	2.27289e-05	4.10281e-05	3.52858e-05	2.94671e-05	3.31486e-05	2.03061e-05	4.13814e-05	2.29227e-05	1.12449e-05	2.00987e-05	2.12441e-05	3.25683e-05
Thymine	8.52213e-05	0.000267236	8.23431e-05	0.000232299	0.000101799	9.178e-05	9.48707e-05	6.16469e-05	7.81576e-05	8.89836e-05	0.000113468	0.000113575	8.09419e-05	5.57231e-05	8.2944e-05	8.17877e-05	6.24717e-05	6.25359e-05	5.3431e-05	4.35635e-05	8.39715e-05	0.000131165
Thyrotropin releasing hormone	0	0	0	0	0	0	0	0	0	0	0	0	0	0	0	0	0	0	0	0	0	0
trans-4-Hydroxyproline	9.08623e-05	0.000218492	5.02843e-05	0.000252394	0.000267428	0.000101614	7.68176e-05	2.48682e-05	0.000128208	0.000153225	0.000122494	0.000307091	0.000236538	3.82094e-05	0.000211213	0.000219419	0.000261827	0.000150958	5.39579e-05	6.32797e-05	0.000201849	0.000156501
trans-Aconitate	0.000283931	0.000103666	0.000380069	0.000213601	0.000292194	0.000665953	0.000641645	0.000502362	0.000761342	0.000810457	0.00038972	0.0001312	0.000194204	0.000263771	0.000231809	0.000201997	0.000179391	0.000404433	0.000317493	0.000313662	0.000190181	0.000197995
Trehalose	0	0	0	0	0	0	0	0	0	0	0	0	0	0	0	0	0	0	0	0	0	0
Trigonelline	0.000572644	0.000469737	0.00055726	0.00063598	0.000600416	0.000585265	0.00045515	0.00042964	0.000653501	0.00050596	0.000538243	0.000600828	0.000726335	0.000517973	0.00069391	0.000561775	0.000675702	0.000769232	0.000501979	0.000649668	0.00068634	0.000575674
Trimethylamine	0	0	0	0	0	0	0	0	0	0	0	0	0	0	0	0	0	0	0	0	0	0
Tryptamine	0	0	0	0	0	0	0	0	0	0	0	0	0	0	0	0	0	0	0	0	0	0
Tryptophan	0.000333713	0.000654558	0.00020038	0.000768497	0.000362289	0.000327749	0.000419037	0.0002738	0.000299885	0.000279801	0.000574725	0.000943918	0.000678911	0.000306949	0.000613243	0.00052856	0.000556134	0.000340006	0.000240646	0.000241316	0.000511693	0.000569863
Tryptophanamide	0	0	0	0	0	0	0	0	0	0	0	0	0	0	0	0	0	0	0	0	0	0
Tyramine	0	0	0	0	0	0	0	0	0	0	0	0	0	0	0	0	0	0	0	0	0	0
Tyr-Arg	2.80514e-06	0	0	1.53613e-06	2.87137e-06	1.03499e-06	9.3687e-07	3.08833e-06	3.76253e-06	3.43077e-06	5.23071e-06	0	4.48064e-06	3.26052e-06	6.52831e-06	2.17119e-06	8.23188e-06	3.22323e-06	0	3.72254e-06	3.42017e-06	4.2708e-06
Tyrosine	0.000275111	0.00086427	0.000348173	0.00124995	0.000239253	0.000668505	0.000895951	0.00057973	0.000652763	0.000869727	0.000797608	0.00141969	0.000586157	0.00037104	0.000576341	0.000467977	0.000519643	0.00057334	0.000602559	0.000530258	0.000592577	0.00101567
UDP-glucose	0.000631207	0.000421244	0.000470535	0.000536459	0.000545158	0.000546692	0.000268778	0.000527337	0.000528944	0.000306217	0.000328105	0.000661642	0.000557426	0.000612736	0.000498877	0.000550374	0.00056719	0.000523868	0.000529495	0.000590747	0.000514367	0.00067882
UDP-N-acetylglucosamine	0.00350622	0.00244185	0.00423969	0.00345601	0.00442974	0.00362295	0.00293897	0.00245962	0.00383426	0.00329786	0.00318818	0.00361327	0.00429859	0.00276557	0.00372483	0.0033991	0.00414596	0.00492673	0.0036252	0.00394131	0.00398048	0.00381971
Uracil	0.000182787	0.00334632	4.61851e-05	0.00150409	0.00012213	6.59515e-05	6.01192e-05	5.94244e-05	7.65043e-05	4.74033e-05	0.000193437	0.000566979	0.000251274	0.000155066	0.000268199	0.000142249	0.000243835	7.93029e-05	5.65255e-05	8.03429e-05	0.000192647	0.000732923
Uracil 5-carboxylate	0	0	0	0	0	0	0	0	0	0	0	0	0	0	0	0	0	0	0	0	0	0
Urate	0.000170491	0.000703594	5.47681e-05	0.00143624	0.000167999	5.27154e-05	7.9643e-05	4.30202e-05	6.91439e-05	7.41357e-05	0.000257606	0.00121492	0.000296925	0.000123469	0.000227871	0.000199735	0.000288919	6.69537e-05	5.47966e-05	8.63254e-05	0.00018942	0.000972016
Urea	0	0	0	0	0	0	0	0	0	0	0	0	0	0	0	0	0	0	0	0	0	0
Ureidopropionate	0	0	0	0	0	0	0	0	0	0	0	0	0	0	0	0	0	0	0	0	0	0
Ureidosuccinate	4.30296e-05	4.58142e-05	1.94199e-05	1.25215e-05	3.80873e-05	1.53455e-05	5.00283e-06	9.69214e-06	1.32418e-05	1.16974e-05	6.97662e-06	2.97419e-05	2.86842e-05	2.19801e-05	3.43983e-05	2.54684e-05	3.172e-05	1.93077e-05	1.71328e-05	1.94122e-05	1.81824e-05	1.93434e-05
Uridine	0.000642146	0.00109687	0.000520543	0.000844448	0.000632048	0.000710553	0.000360185	0.000371648	0.00087849	0.000495721	0.000603067	0.000721964	0.000833062	0.000550836	0.000744818	0.000622774	0.000679022	0.000770204	0.000471238	0.000635952	0.001005	0.000943159
Uridine diphosphate	0.000732676	0.000269648	0.000272395	0.000495141	0.000744246	0.000704025	0.000130251	9.10969e-05	0.00122844	0.00030064	0.000388122	0.000795651	0.00111211	0.000164518	0.000937238	0.000813982	0.000999558	0.00127187	0.000203103	0.000775344	0.0010114	0.000744307
Uridine monophosphate	0.000312153	0.000479979	0.000340004	0.000602548	0.000408294	0.000285472	0.00013185	0.00019033	0.000585823	0.000152133	0.000295144	0.000710184	0.000839229	0.000432656	0.000728031	0.000367274	0.0011654	0.000510284	0.000144594	0.000446571	0.000554019	0.000481881
Uridine triphosphate	0.00172241	0.000111968	0.00213256	0.000401564	0.00125885	0.00305835	0.00202894	0.00186537	0.0024535	0.00178975	0.00120645	0.000627761	0.00170686	0.00260553	0.00188895	0.00177292	0.00126879	0.00368003	0.00291534	0.00339872	0.00166034	0.000935856
Urocanate	2.51541e-05	3.19873e-05	7.62281e-06	0.000122189	2.80383e-05	6.76992e-06	8.18606e-06	3.46641e-05	2.22114e-05	2.00928e-05	6.93928e-05	3.00877e-05	4.89782e-05	2.60828e-05	8.33416e-05	5.88977e-05	9.30567e-05	3.58442e-05	1.28867e-05	5.632e-06	2.50937e-05	3.10549e-05
Ursodeoxycholate	0	0	0	0	0	0	0	0	0	0	0	0	0	0	0	0	0	0	0	0	0	0
Valine	0.00170531	0.0031407	0.00293327	0.00352401	0.00128754	0.0045803	0.00529821	0.00358132	0.0045358	0.00453063	0.00340721	0.00370859	0.00221147	0.00269592	0.00198204	0.00165649	0.00193768	0.00431852	0.0032076	0.00349573	0.00244512	0.00362668
Val-Lys	0	0	0	0	0	0	0	0	0	0	0	0	0	0	0	0	0	0	0	0	0	0
Val-Phe	0	0	0	0	0	0	0	0	0	0	0	0	0	0	0	0	0	0	0	0	0	0
Xanthine	0	0	0	0	0	0	0	0	0	0	0	0	0	0	0	0	0	0	0	0	0	0
Xanthosine	0	7.80191e-06	0	4.12826e-06	0	0	0	0	0	0	0	7.08548e-07	0	0	0	0	0	0	0	0	0	1.69991e-06
Xanthosine monophosphate	0	5.33157e-06	0	9.65595e-07	0	0	0	0	0	0	5.55776e-07	0	0	6.93476e-07	0	0	0	0	0	7.03336e-07	0	0
Xanthurenate	0	0	0	0	0	0	0	0	0	0	0	0	0	0	0	0	0	0	0	0	0	0

## Sheet: Fig 2B and 2F
	D = DMSO	I = IACS		E = Empty vector	N= NDI1
A = SK-N-AS	A_D_1	A_D_2	A_D_3	A_D_4	A_D_5	A_D_6	A_D_7	A_I_1	A_I_2	A_I_3	A_I_4	A_I_5	A_I_6	A_I_7
3-Hydroxycarnitine (4:0)	0.00122502	0.00212471	0.00172596	0.00399989	0.00230693	0.0023723	0.0024536	0.0110422	0.00990137	0.0100162	0.00988587	0.00981692	0.010247	0.00968653
3-Hydroxycarnitine (6:0)	9.13228e-06	1.84202e-05	1.58437e-05	1.99839e-05	1.55508e-05	1.36657e-05	1.59141e-05	0.000136239	0.000233941	0.000163029	0.000207921	0.000215595	0.000145234	0.000260136
3-Hydroxycarnitine (12:0)	1.75776e-06	1.2974e-06	4.93032e-06	2.19695e-06	1.35064e-06	1.33468e-06	1.38792e-06	1.44263e-05	6.23224e-05	1.38556e-05	3.52158e-05	2.39426e-05	1.69983e-05	2.39326e-05
3-Hydroxycarnitine (14:0)	2.48805e-06	1.62482e-06	5.23685e-06	2.06491e-06	2.21118e-06	1.46924e-06	1.31908e-06	9.76452e-06	6.98236e-05	1.00266e-05	2.90359e-05	1.8067e-05	1.31535e-05	1.86686e-05
3-Hydroxycarnitine (14:1)	1.24203e-06	1.11517e-06	3.92454e-06	2.25484e-06	1.12922e-06	1.04739e-06	8.45244e-07	1.48532e-05	6.9244e-05	1.38547e-05	3.87988e-05	2.25216e-05	1.80128e-05	2.44562e-05
3-Hydroxycarnitine (16:0)	3.09754e-06	3.56366e-06	5.27855e-06	2.07347e-06	3.51048e-06	1.95859e-06	1.65339e-06	9.21177e-06	7.19175e-05	7.67068e-06	2.30279e-05	1.43496e-05	1.07786e-05	1.58039e-05
3-Hydroxycarnitine (18:0)	2.50776e-06	1.81385e-06	3.63552e-06	1.8616e-06	2.37574e-06	1.25521e-06	9.11007e-07	4.59798e-06	3.4288e-05	3.74068e-06	7.72175e-06	4.22582e-06	4.39873e-06	4.23342e-06
3-Hydroxycarnitine (18:1)	1.70692e-06	1.45627e-06	2.79568e-06	1.2882e-06	1.61987e-06	1.18999e-06	8.69547e-07	1.15732e-05	0.000110624	8.16246e-06	3.02701e-05	1.35884e-05	1.73184e-05	1.3776e-05
B = BE(2)C	B_D_1	B_D_2	B_D_3	B_D_4	B_D_5	B_D_6	B_D_7	B_I_1	B_I_2	B_I_3	B_I_4	B_I_5	B_I_6	B_I_7
3-Hydroxycarnitine (4:0)	0.00116444	0.000525212	0.000931081	0.00167021	0.000852614	0.000694197	0.000937661	0.00513321	0.00647251	0.00721497	0.00627097	0.00656525	0.00480268	0.00540435
3-Hydroxycarnitine (6:0)	1.79576e-05	1.06043e-05	2.43909e-05	3.01263e-05	1.48946e-05	9.94018e-06	1.85649e-05	1.62746e-05	0.0001055	6.63776e-05	7.68866e-05	6.45872e-05	5.05042e-05	3.52993e-05
3-Hydroxycarnitine (12:0)	6.09287e-06	3.99192e-06	3.0808e-06	1.37869e-05	3.41879e-06	3.28114e-06	1.19576e-05	2.04348e-05	0.00013558	4.73452e-05	0.00012214	7.18447e-05	7.11646e-05	5.92261e-05
3-Hydroxycarnitine (14:0)	1.256e-05	6.70559e-06	4.34322e-06	1.94119e-05	5.14394e-06	5.4995e-06	2.26885e-05	6.2518e-05	0.000240806	7.68402e-05	0.000219796	0.000131405	0.000119113	0.000102941
3-Hydroxycarnitine (14:1)	5.48827e-06	5.54927e-06	3.3436e-06	1.60717e-05	2.78896e-06	3.26346e-06	1.35793e-05	3.26594e-05	0.000174471	5.59084e-05	0.000164114	0.00010023	9.34505e-05	7.06777e-05
3-Hydroxycarnitine (16:0)	2.13196e-05	9.27445e-06	5.11568e-06	2.35377e-05	7.03671e-06	1.10043e-05	3.84439e-05	0.000108299	0.000291238	8.93997e-05	0.000287763	0.000161429	0.000172081	0.000149129
3-Hydroxycarnitine (18:0)	1.30713e-05	5.91772e-06	2.02078e-06	1.13774e-05	3.54411e-06	6.14131e-06	2.15999e-05	4.52497e-05	0.00011741	3.08129e-05	0.000112215	6.01797e-05	7.31643e-05	5.55397e-05
3-Hydroxycarnitine (18:1)	1.05555e-05	6.98115e-06	2.97778e-06	2.27795e-05	2.70901e-06	6.33536e-06	2.11035e-05	0.000149961	0.000367403	0.000100398	0.000357823	0.000209265	0.000230951	0.00020933
H = HCC827	H_D_1	H_D_2	H_D_3	H_D_4	H_I_1	H_I_2	H_I_3	H_I_4
3-Hydroxycarnitine (4:0)	0.000253186	0.000439168	0.000269825	0.00018105	0.00511162	0.00431069	0.00583456	0.00602361
3-Hydroxycarnitine (6:0)	4.37216e-05	6.05705e-05	4.10361e-05	3.94294e-05	0.000226885	0.000322193	0.000247271	0.000229171
3-Hydroxycarnitine (12:0)	0	0	0	0	0	7.81992e-05	7.93447e-05	0.000121709
3-Hydroxycarnitine (14:0)	1.80956e-05	1.3838e-05	8.27702e-06	1.55332e-05	0.000317332	0.000388082	0.000475828	0.000476827
3-Hydroxycarnitine (14:1)	8.49504e-06	5.61764e-06	9.26187e-06	7.43191e-06	0.000123933	0.000181732	0.000243459	0.000262743
3-Hydroxycarnitine (16:0)	3.96909e-05	4.04198e-05	3.47231e-05	3.94592e-05	0.000438045	0.000569312	0.000739246	0.000702995
3-Hydroxycarnitine (18:0)	3.30729e-05	3.60235e-05	3.27365e-05	3.32577e-05	0.000226149	0.000270481	0.000343685	0.000361186
3-Hydroxycarnitine (18:1)	3.87811e-05	4.77093e-05	8.52656e-05	5.0717e-05	0.000402903	0.000509457	0.000718616	0.000690221
M = M481	M_D_1	M_D_2	M_D_3	M_D_4	M_D_5	M_I_1	M_I_2	M_I_3	M_I_4	M_I_5
3-Hydroxycarnitine (4:0)	0.0010295	0.00131078	0.00125162	0.00100761	0.00212608	0.017997	0.0181822	0.0213867	0.0115769	0.0168298
3-Hydroxycarnitine (6:0)	5.95895e-05	4.95e-05	5.96387e-05	6.22623e-05	6.64141e-05	0.000151596	0.000164736	0.000203473	0.000136777	0.000135472
3-Hydroxycarnitine (12:0)	2.67501e-05	8.10352e-06	0	0	1.41056e-05	0.000162593	0.000347126	0.000376155	0.00010119	0.000242566
3-Hydroxycarnitine (14:0)	4.04599e-05	2.57868e-05	9.59098e-06	3.62205e-05	5.95994e-05	0.00099865	0.00090665	0.00106663	0.000426549	0.00102662
3-Hydroxycarnitine (14:1)	3.4075e-05	4.14961e-05	6.48751e-06	3.20993e-05	6.96912e-05	0.000548315	0.000683908	0.000562893	0.000373232	0.000466274
3-Hydroxycarnitine (16:0)	4.86754e-05	4.48429e-05	2.5548e-05	4.2231e-05	9.68248e-05	0.00173819	0.00143536	0.00183314	0.000651815	0.00211712
3-Hydroxycarnitine (18:0)	4.20253e-05	3.89283e-05	2.31753e-05	3.87922e-05	6.77998e-05	0.000870624	0.000611806	0.00106509	0.000310872	0.00100914
3-Hydroxycarnitine (18:1)	5.33182e-05	9.27617e-05	4.42863e-05	6.55212e-05	0.000155944	0.00195759	0.00155396	0.00225622	0.00071752	0.00250119
	E_D_1	E_D_2	E_D_3	E_D_4	E_D_5	E_I_1	E_I_2	E_I_3	E_I_4	E_I_5	E_I_6	N_D_1	N_D_2	N_D_3	N_D_4	N_D_5	N_D_6	N_I_1	N_I_2	N_I_3	N_I_4	N_I_5
3-Hydroxycarnitine (4:0)	0.000745105	0.00220557	0.000658337	0.00144172	0.000896245	0.0104861	0.0121836	0.00905065	0.0140516	0.0136254	0.0125159	0.000863261	0.000904785	0.000926892	0.000979798	0.000632873	0.000780909	0.00387112	0.00405014	0.00469194	0.004827	0.00477556
3-Hydroxycarnitine (6:0)	4.59092e-05	7.02626e-05	4.5682e-05	5.53876e-05	3.6215e-05	0.000570243	0.000647745	0.000418849	0.000788523	0.000627853	0.000644893	3.36408e-05	4.08997e-05	6.50958e-05	5.47707e-05	4.08985e-05	3.82675e-05	0.000208025	0.000207472	0.000228058	0.000233111	0.000193247
3-Hydroxycarnitine (12:0)	1.4732e-06	1.69788e-06	4.86982e-06	4.39074e-06	5.35071e-07	3.33962e-05	0.000209708	7.32443e-05	0.000121251	0.000134638	0.000136803	3.827e-06	2.0456e-06	4.08468e-06	2.56301e-06	5.58523e-07	1.2509e-06	3.53612e-05	4.69784e-05	0.000104132	3.94749e-05	4.73416e-05
3-Hydroxycarnitine (14:0)	6.919e-06	9.71432e-06	1.39266e-05	1.61342e-05	7.91784e-06	7.13094e-05	0.000333041	0.000162068	0.0002065	0.00027624	0.00024051	1.01655e-05	5.91753e-06	1.17098e-05	8.80106e-06	4.11046e-06	6.73144e-06	9.68034e-05	0.000152506	0.000181354	0.000121106	0.000102037
3-Hydroxycarnitine (14:1)	5.97581e-06	4.99462e-06	8.04057e-06	1.02572e-05	5.27829e-06	6.08513e-05	0.000176695	9.23464e-05	0.000142658	0.000174574	0.000204668	7.29714e-06	6.51285e-06	9.51632e-06	1.20622e-05	7.08893e-06	5.29437e-06	5.91364e-05	6.5779e-05	0.000110813	8.19047e-05	6.55139e-05
3-Hydroxycarnitine (14:2)	4.93743e-06	1.91142e-06	2.47344e-06	3.83838e-06	2.68145e-06	1.22059e-05	2.67398e-05	1.3164e-05	2.0354e-05	2.52848e-05	3.37282e-05	3.30677e-06	2.49382e-06	3.5249e-06	7.24698e-06	1.95536e-06	3.47694e-06	7.39895e-06	6.27196e-06	1.50291e-05	1.24591e-05	1.17111e-05
3-Hydroxycarnitine (16:0)	1.84488e-05	4.27713e-05	3.46659e-05	5.96837e-05	2.80724e-05	8.12064e-05	0.000399399	0.000228111	0.000247718	0.000340435	0.000255002	3.35095e-05	2.033e-05	3.24202e-05	2.78864e-05	1.62204e-05	2.00627e-05	0.000110673	0.00019154	0.00020878	0.000161119	0.000139425
3-Hydroxycarnitine (16:1)	1.67891e-05	2.51584e-05	3.3794e-05	3.38426e-05	2.01628e-05	9.69703e-05	0.00034456	0.000194597	0.000288551	0.000365498	0.000372358	2.22953e-05	1.57455e-05	2.39628e-05	1.77379e-05	1.30454e-05	1.18017e-05	0.000128511	0.000212403	0.000230321	0.00022075	0.000170533
3-Hydroxycarnitine (16:2)	7.25004e-06	3.21997e-06	1.37362e-05	6.15153e-06	8.6131e-06	4.09942e-05	0.000111619	5.76538e-05	8.25662e-05	0.000114946	0.00011077	4.31688e-06	8.17119e-06	9.79514e-06	8.91581e-06	5.18331e-06	6.85084e-06	3.63687e-05	4.15921e-05	6.19766e-05	4.97567e-05	3.8492e-05
3-Hydroxycarnitine (18:0)	1.68912e-05	5.1086e-05	2.18753e-05	7.9992e-05	3.19717e-05	4.42135e-05	0.000151781	0.000114842	0.000104507	0.00015337	0.000146071	4.5313e-05	2.41195e-05	2.78065e-05	3.32006e-05	2.54633e-05	2.92117e-05	6.39683e-05	0.000100813	8.99033e-05	9.59068e-05	0.00010538
3-Hydroxycarnitine (18:1)	2.97649e-05	9.73823e-05	2.66984e-05	0.00012351	4.11354e-05	0.000129842	0.000474697	0.000297396	0.00040344	0.000500206	0.000584781	6.83539e-05	2.59936e-05	3.82835e-05	4.22879e-05	3.06654e-05	3.21313e-05	0.000183425	0.000307912	0.000302123	0.000340249	0.000285385

## Sheet: Untargeted_SK-N-AS (Fig 2A)
Mode	Name	RT [min]	Formula	Molecular Weight	Ratio: (IACS) / (DMSO)	Log2 Fold Change: (IACS) / (DMSO)	P-value: (IACS) / (DMSO)	Adj. P-value: (IACS) / (DMSO)	-LOG2 P-value	-LOG2 Adj. P-value
Negative	N-Acetyl-DL-histidine	6.385	C8 H11 N3 O3	197.08	31.806	4.99	0.00513364	0.0206438	7.6058	5.59815
Negative	Deoxyribose	5.285	C5 H10 O4	134.058	30.249	4.92	5.19441e-06	0.000570473	17.5546	10.7756
Positive	Carnitine(3-hydroxy 14:1)	1.898	C21 H39 N O5	385.282	21.676	4.44	0.0128089	0.0495231	6.28671	4.33575
Negative	ALA-GLU	6.39	C8 H14 N2 O5	218.09	19.076	4.25	5.70907e-05	0.00166002	14.0964	9.23458
Positive	Carnitine(3-hydroxy 16:1)	1.886	C23 H43 N O5	413.314	18.73	4.23	0.019508	0.0666925	5.67979	3.90633
Positive	L-Saccharopine	8.723	C11 H20 N2 O6	276.132	17.608	4.14	1.35824e-05	0.000897735	16.1679	10.1214
Positive	Carnitine(3-hydroxy 16:2)	1.887	C23 H41 N O5	411.298	17.264	4.11	0.012044	0.0477872	6.37554	4.38723
Positive	Guanine	5.811	C5 H5 N5 O	151.05	14.973	3.9	0.0580926	0.14072	4.1055	2.8291
Positive	Carnitine(3-hydroxy 6:0)	4.596	C13 H25 N O5	275.173	13.911	3.8	0.000119696	0.00377587	13.0283	8.04897
Positive	Carnitine(3-hydroxy 14:0)	1.895	C21 H41 N O5	387.298	11.018	3.46	0.035082	0.1004	4.83313	3.31618
Negative	Hypoxanthine	4.614	C5 H4 N4 O	136.039	9.825	3.3	0.188129	0.296922	2.41021	1.75185
Negative	beta-L-fucose 1-phosphate	8.909	C6 H13 O8 P	244.035	9.687	3.28	1.80957e-05	0.000860342	15.754	10.1828
Positive	Hypoxanthine	4.581	C5 H4 N4 O	136.038	9.606	3.26	0.184628	0.325622	2.4373	1.61873
Positive	Carnitine(3-hydroxy 18:1)	1.862	C25 H47 N O5	441.345	8.791	3.14	0.0990848	0.206291	3.33519	2.27725
Positive	D-(+)-Octopine	7.178	C9 H18 N4 O4	246.132	7.747	2.95	7.53196e-05	0.0028255	13.6966	8.46728
Negative	3-Oxotetradecanoic acid	1.414	C14 H26 O3	242.188	7.292	2.87	0.0256758	0.0642745	5.28345	3.95961
Negative	Hydroxy-FA (10:0)	1.672	C10 H20 O3	188.141	7.115	2.83	0.00438571	0.0187322	7.83297	5.73834
Positive	Carnitine(3-hydroxy 12:0)	1.904	C19 H37 N O5	359.267	6.976	2.8	0.010794	0.0448565	6.53363	4.47854
Positive	GUANOSINE MONOPHOSPHATE	9.581	C10 H14 N5 O8 P	363.058	6.854	2.78	0.000267478	0.00508575	11.8683	7.61932
Negative	4-Acetamidobutanoate	5.7	C6 H11 N O3	145.074	6.73	2.75	0.000313546	0.00430983	11.639	7.85815
Positive	L-lanthionine	8.92	C6 H12 N2 O4 S	208.051	6.651	2.73	0.000346956	0.00625422	11.493	7.32095
Negative	2-Hydroxybutyric acid (GHB)	4.921	C4 H8 O3	104.048	6.381	2.67	0.000218696	0.00337417	12.1588	8.21125
Negative	O-Succinyl homoserine	8.524	C8 H13 N O6	219.074	6.335	2.66	2.12507e-05	0.000867527	15.5221	10.1708
Negative	N-Acetyl-3,4,5,6-tetrahydroxynorleucine	8.517	C8 H15 N O7	237.085	6.188	2.63	2.29504e-05	0.000867527	15.4111	10.1708
Positive	Carnitine(18:3)	1.669	C25 H43 N O4	421.319	5.574	2.48	0.146354	0.275256	2.77247	1.86115
Negative	alpha-Ketoglutarate	9.3	C5 H6 O5	146.022	5.336	2.42	3.65051e-06	0.000570473	18.0635	10.7756
Negative	Glyceraldehyde 3-phosphate	9.746	C3 H7 O6 P	169.998	5.239	2.39	4.33392e-05	0.00136519	14.494	9.51669
Negative	Guanosine monophosphate (GMP)	9.616	C10 H14 N5 O8 P	363.059	5.187	2.37	0.00019367	0.00318292	12.3341	8.29543
Negative	3-Hydroxybutyric acid	5.701	C4 H8 O3	104.048	5.092	2.35	0.00612444	0.023744	7.35121	5.39629
Negative	Hydroxy-FA (12:0)	1.53	C12 H24 O3	216.173	5.043	2.33	0.0527942	0.110561	4.24348	3.17709
Positive	Carnitine(3-hydroxy 4:0)	5.753	C11 H21 N O5	247.142	4.905	2.29	3.29406e-06	0.00057152	18.2117	10.7729
Negative	4-Hydroxybutyric acid	6.03	C4 H8 O3	104.048	4.796	2.26	0.00168249	0.0111502	9.21519	6.48678
Negative	3-Methyl-2-oxovalerate	1.875	C6 H10 O3	130.063	4.45	2.15	0.00162186	0.0111466	9.26814	6.48726
Positive	Adenosine 5'-monophosphate	8.101	C10 H14 N5 O7 P	347.063	4.349	2.12	0.000151787	0.00429959	12.6857	7.86158
Positive	N-Acetylserine	6.603	C5 H9 N O4	147.053	4.278	2.1	0.00353205	0.0212229	8.14528	5.55824
Positive	L-Histidine	7.564	C6 H9 N3 O2	155.07	4.126	2.04	0.000145668	0.00421224	12.745	7.8912
Negative	S-Cysteinosuccinic acid	10.091	C7 H11 N O6 S	237.031	4.017	2.01	1.43413e-05	0.000785038	16.0895	10.3149
Negative	Aminoadipate	8.427	C6 H11 N O4	161.069	3.656	1.87	0.00170819	0.0111502	9.19332	6.48678
Negative	Adenosine monophosphate	8.14	C10 H14 N5 O7 P	347.063	3.603	1.85	0.000168568	0.00296366	12.5344	8.39841
Positive	dTDP-glucose	8.714	C16 H26 N2 O16 P2	564.076	3.346	1.74	0.000250325	0.00496359	11.9639	7.6544
Positive	N-Acetyl-3,4,5,6-tetrahydroxynorleucine	8.487	C8 H15 N O7	237.084	3.301	1.72	0.000141288	0.0041725	12.7891	7.90487
Positive	L-2-Aminoadipic acid	8.392	C6 H11 N O4	161.069	3.14	1.65	0.00101981	0.0116024	9.93748	6.42943
Negative	Sulfolactate	10.199	C3 H6 O6 S	169.989	3.105	1.63	9.01854e-06	0.000570473	16.7587	10.7756
Positive	Carnitine(14:2)	1.851	C21 H37 N O4	367.272	3.051	1.61	0.0592118	0.142932	4.07797	2.8066
Positive	Adenylsuccinic acid	11.438	C14 H18 N5 O11 P	463.074	3.001	1.59	0.0400828	0.110606	4.64087	3.17649
Negative	Adenylsuccinic acid	11.47	C14 H18 N5 O11 P	463.074	2.968	1.57	0.0220036	0.0578489	5.50612	4.11157
Positive	Carnitine(12:1)	1.884	C19 H35 N O4	341.256	2.961	1.57	0.0209855	0.069851	5.57446	3.83958
Positive	Carnitine(3-hydroxy 16:0)	1.879	C23 H45 N O5	415.329	2.935	1.55	0.094289	0.200726	3.40677	2.3167
Positive	L-Cysteinylglycine disulfide	9.516	C8 H15 N3 O5 S2	297.045	2.797	1.48	0.00369015	0.0219826	8.0821	5.5075
Negative	Adenosine	4.135	C10 H13 N5 O4	267.097	2.774	1.47	0.00315355	0.0162847	8.30881	5.94034
Positive	Fructoselysine	10.984	C12 H24 N2 O7	308.158	2.763	1.47	0.0391841	0.108558	4.67359	3.20346
Negative	Guanosine 5'-diphosphate (GDP)	10.652	C10 H15 N5 O11 P2	443.025	2.762	1.47	0.00334228	0.0165131	8.22495	5.92025
Negative	2-Hydroxyglutarate	9.075	C5 H8 O5	148.037	2.746	1.46	1.45377e-05	0.000785038	16.0698	10.3149
Negative	Cysteineglutathione disulfide	9.545	C13 H22 N4 O8 S2	426.089	2.386	1.25	0.00243878	0.0135568	8.67962	6.20484
Negative	L-Serine	8.168	C3 H7 N O3	105.043	2.371	1.25	0.00201227	0.0122683	8.95696	6.34892
Negative	LACTATE	5.929	C3 H6 O3	90.0318	2.269	1.18	2.15141e-05	0.000867527	15.5044	10.1708
Positive	Guanosine 5'-diphosphate (GDP)	10.604	C10 H15 N5 O11 P2	443.024	2.243	1.17	0.00802436	0.0363981	6.9614	4.77999
Positive	Adenosine	4.06	C10 H13 N5 O4	267.097	2.236	1.16	0.00656127	0.0312957	7.25181	4.99789
Positive	Inosine-5'-monophosphate (IMP)	8.96	C10 H13 N4 O8 P	348.047	2.223	1.15	0.00443275	0.024223	7.81758	5.36748
Negative	DL-3-Aminoisobutyric acid	6.96	C4 H9 N O2	103.063	2.192	1.13	0.061192	0.123693	4.03051	3.01517
Negative	URIDINE MONOPHOSPHATE	8.869	C9 H13 N2 O9 P	324.036	2.166	1.12	0.00338517	0.0165131	8.20656	5.92025
Positive	Tetrahydrobiopterin	6.331	C9 H15 N5 O3	241.117	2.149	1.1	0.0202437	0.0680476	5.62638	3.87731
Negative	Adenosine diphosphate (ADP)	9.15	C10 H15 N5 O10 P2	427.03	2.137	1.1	0.0132087	0.0393141	6.24237	4.66881
Positive	Adenosine diphosphate (ADP)	9.113	C10 H15 N5 O10 P2	427.03	2.126	1.09	0.00250793	0.0178513	8.63929	5.80782
Positive	DL-Serine	8.118	C3 H7 N O3	105.043	2.109	1.08	0.000678289	0.00950976	10.5258	6.71638
Negative	Proline	6.343	C5 H9 N O2	115.063	2.05	1.04	0.000215091	0.00337417	12.1828	8.21125
Positive	GDP-fucose	10.165	C16 H25 N5 O15 P2	589.082	2.036	1.03	0.0131354	0.0503645	6.2504	4.31145
Positive	D-(+)-Proline	6.31	C5 H9 N O2	115.063	2.019	1.01	6.21697e-05	0.00261489	13.9734	8.57903
Positive	N~6~,N~6~-Dimethyllysine	10.857	C8 H18 N2 O2	174.137	2.017	1.01	0.0350804	0.1004	4.83319	3.31618
Negative	Threonate	7.327	C4 H8 O5	136.037	2.015	1.01	7.68597e-06	0.000570473	16.9893	10.7756
Positive	Cytidine 5'-monophosphate (hydrate)	9.015	C9 H14 N3 O8 P	323.052	2.01	1.01	0.0117184	0.047319	6.41508	4.40144
Positive	URIDINE MONOPHOSPHATE	8.844	C9 H13 N2 O9 P	324.036	2	1	0.00205512	0.0161354	8.92657	5.95363
Positive	Acetyl-β-methylcholine	6.727	C8 H17 N O2	159.126	1.985	0.99	0.00409901	0.0236076	7.93051	5.40461
Positive	CDP-ETHANOLAMINE	9.012	C11 H20 N4 O11 P2	446.06	1.98	0.99	0.00643626	0.0310192	7.27956	5.01069
Positive	Alanine	7.491	C3 H7 N O2	89.0477	1.958	0.97	0.000228424	0.0047499	12.096	7.71789
Negative	CYTIDINE MONOPHOSPHATE	9.16	C9 H14 N3 O8 P	323.052	1.948	0.96	0.0221345	0.0578489	5.49756	4.11157
Negative	N-Acetylalanine	5.595	C5 H9 N O3	131.058	1.948	0.96	0.000143647	0.00288479	12.7652	8.43732
Positive	3-Methylhistidine	7.036	C7 H11 N3 O2	169.085	1.928	0.95	0.00467853	0.0247855	7.73973	5.33436
Negative	Inosine-5'-monophosphate (IMP)	8.998	C10 H13 N4 O8 P	348.048	1.925	0.94	0.00853742	0.029881	6.87198	5.06463
Negative	Pentose phosphates-1	8.787	C5 H11 O8 P	230.019	1.909	0.93	0.0309769	0.0757883	5.01266	3.72188
Negative	DL-Alanine	7.525	C3 H7 N O2	89.0479	1.892	0.92	0.000851354	0.00766219	10.198	7.02803
Positive	Guanosine	6.242	C10 H13 N5 O5	283.091	1.875	0.91	0.0156581	0.0570431	5.99695	4.1318
Negative	THREONINE	7.548	C4 H9 N O3	119.058	1.856	0.89	0.00216794	0.0129828	8.84946	6.26725
Positive	Threonine	7.526	C4 H9 N O3	119.058	1.847	0.89	0.00422608	0.0239421	7.88646	5.38431
Negative	DL-β-Leucine	5.448	C6 H13 N O2	131.095	1.847	0.89	0.0173635	0.0487985	5.8478	4.35702
Positive	Carnitine(14:1)	1.826	C21 H39 N O4	369.288	1.828	0.87	0.143461	0.270549	2.80127	1.88604
Positive	Carnitine(8:1)	1.91	C15 H27 N O4	285.193	1.819	0.86	0.199811	0.34624	2.32329	1.53016
Negative	CDP-ETHANOLAMINE	9.048	C11 H20 N4 O11 P2	446.061	1.798	0.85	0.0260571	0.0647998	5.26218	3.94787
Positive	Lyso-PC(20:4)	1.743	C28 H50 N O7 P	543.332	1.795	0.84	0.118905	0.234433	3.07211	2.09275
Negative	GLUTAMINE	7.859	C5 H10 N2 O3	146.069	1.784	0.84	9.71441e-05	0.00221587	13.3295	8.81791
Negative	Pyruvic acid	4.969	C3 H4 O3	88.0162	1.777	0.83	7.31715e-05	0.00197563	13.7384	8.98347
Negative	Asparagine	8.014	C4 H8 N2 O3	132.054	1.769	0.82	0.00872743	0.0302658	6.84023	5.04617
Negative	HISTIDINE	7.565	C6 H9 N3 O2	155.07	1.768	0.82	0.000164578	0.00296241	12.5689	8.39902
Negative	Citicoline	8.565	C14 H26 N4 O11 P2	488.108	1.765	0.82	0.00269139	0.0144304	8.53743	6.11474
Positive	Carnitine(16:2)	1.754	C23 H41 N O4	395.303	1.763	0.82	0.256006	0.416085	1.96575	1.26505
Negative	N-Formylmethionine	4.446	C6 H11 N O3 S	177.046	1.753	0.81	0.0105997	0.0346901	6.55983	4.84933
Negative	ADP-GLUCOSE	10.209	C16 H25 N5 O15 P2	589.083	1.751	0.81	0.00433741	0.0186438	7.84895	5.74516
Negative	Glycine	7.999	C2 H5 N O2	75.0322	1.749	0.81	0.00611923	0.023744	7.35243	5.39629
Positive	Isoleucine	5.658	C6 H13 N O2	131.095	1.748	0.81	0.0340039	0.09792	4.87815	3.35225
Positive	ANSERINE	7.554	C10 H16 N4 O3	240.122	1.737	0.8	0.822964	0.886978	0.281099	0.17303
Positive	Lyso-PC (18:1)	1.773	C26 H52 N O7 P	521.349	1.728	0.79	0.172825	0.31194	2.53261	1.68066
Negative	Pentose phosphates-2	9.105	C5 H11 O8 P	230.019	1.72	0.78	0.0471624	0.100815	4.40622	3.31022
Negative	N-Acetyl-DL-serine	6.692	C5 H9 N O4	147.053	1.718	0.78	0.000710766	0.00695322	10.4583	7.1681
Positive	1-Methylhistidine	6.401	C7 H11 N3 O2	169.085	1.698	0.76	0.00903291	0.0394267	6.79059	4.66468
Positive	epsilon-(gamma-Glutamyl)-lysine	8.98	C11 H21 N3 O5	275.148	1.678	0.75	0.382227	0.532127	1.3875	0.910157
Negative	3-Hydroxy-3-methylglutaric acid	8.624	C6 H10 O5	162.053	1.669	0.74	0.00829805	0.0294522	6.91301	5.08548
Positive	Phosphoethanolamine	8.71	C2 H8 N O4 P	141.019	1.666	0.74	0.000419094	0.00709393	11.2204	7.1392
Negative	Lysine	12.82	C6 H14 N2 O2	146.106	1.666	0.74	0.00986152	0.0331347	6.66397	4.91551
Negative	URATE	7.452	C5 H4 N4 O3	168.028	1.651	0.72	0.0239943	0.0606679	5.38116	4.04292
Positive	Υ-L-Glutamyl-L-glutamic acid	9.76	C10 H16 N2 O7	276.096	1.647	0.72	0.00233505	0.0170581	8.74233	5.8734
Negative	Creatine	7.387	C4 H9 N3 O2	131.07	1.634	0.71	0.0012106	0.00973632	9.69006	6.68241
Positive	Cytidine 5'-diphosphocholine	8.529	C14 H26 N4 O11 P2	488.108	1.633	0.71	0.00214318	0.0162269	8.86603	5.94547
Negative	Glycerophosphoglycerol	7.51	C6 H15 O8 P	246.051	1.629	0.7	0.00326949	0.0165131	8.25672	5.92025
Positive	Leucine	5.42	C6 H13 N O2	131.095	1.603	0.68	0.024067	0.0775057	5.3768	3.68955
Positive	Gamma-aminobutyric acid	7.865	C4 H9 N O2	103.063	1.59	0.67	0.00777089	0.0354803	7.0077	4.81684
Positive	DL-Glutamine	7.815	C5 H10 N2 O3	146.069	1.577	0.66	5.15588e-06	0.000648437	17.5653	10.5907
Negative	PHENYLALANINE	5.343	C9 H11 N O2	165.079	1.558	0.64	0.0188315	0.0517696	5.73071	4.27175
Positive	LYSINE	12.773	C6 H14 N2 O2	146.105	1.545	0.63	0.0124292	0.0490107	6.33012	4.35076
Positive	DL-gamma-carboxyglutamic acid	9.966	C6 H9 N O6	191.043	1.536	0.62	0.0540331	0.134157	4.21001	2.89801
Negative	Valine	6.347	C5 H11 N O2	117.079	1.53	0.61	0.0186985	0.0515915	5.74093	4.27672
Negative	Pentose alcohol	6.306	C5 H12 O5	152.069	1.51	0.59	0.00751681	0.0277642	7.05566	5.17063
Negative	Orotidine	7.32	C10 H12 N2 O8	288.06	1.51	0.59	0.00188299	0.0116987	9.05276	6.4175
Positive	ADENOSINE DIPHOSPHATE RIBOSE	8.822	C15 H23 N5 O14 P2	559.072	1.499	0.58	0.203205	0.351243	2.29899	1.50946
Positive	Asparagine	7.988	C4 H8 N2 O3	132.053	1.495	0.58	0.014262	0.053463	6.13168	4.22532
Positive	Fructose 6-phosphate	9.324	C6 H13 O9 P	260.029	1.489	0.57	0.66996	0.778814	0.577853	0.360649
Negative	O-Phosphorylethanolamine	8.743	C2 H8 N O4 P	141.019	1.489	0.57	0.000628963	0.00660411	10.6347	7.24242
Negative	2-Deoxyglucose	5.751	C6 H12 O5	164.069	1.488	0.57	0.000773504	0.00721937	10.3363	7.11391
Positive	1-(beta-D-ribofuranosyl)thymine	10.196	C10 H14 N2 O6	258.085	1.487	0.57	0.313873	0.471099	1.67175	1.0859
Positive	CREATINE	7.348	C4 H9 N3 O2	131.069	1.482	0.57	0.00127224	0.0129843	9.61842	6.26709
Positive	N(6)-acetyl-N(6)-hydroxy-L-lysine	9.353	C8 H16 N2 O4	204.111	1.477	0.56	0.108315	0.219915	3.2067	2.18498
Positive	GUANOSINE DIPHOSPHATE MANNOSE	10.467	C16 H25 N5 O16 P2	605.077	1.459	0.55	0.0260246	0.0814636	5.26398	3.6177
Negative	N-ACETYLGLUTAMATE	8.638	C7 H11 N O5	189.064	1.458	0.54	0.000686596	0.0069253	10.5083	7.17391
Negative	3-METHYL-L-HISTIDINE	7.053	C7 H11 N3 O2	169.085	1.456	0.54	0.0157723	0.0446586	5.98647	4.48492
Negative	D-Glucose 6-phosphate	9.703	C6 H13 O9 P	260.03	1.436	0.52	0.0339759	0.0806695	4.87934	3.63183
Positive	Carnitine(18:2)	1.643	C25 H45 N O4	423.335	1.428	0.51	0.375749	0.526562	1.41216	0.925325
Positive	1-Linoleoyl glycerol	1.198	C21 H38 O4	354.277	1.412	0.5	0.0684353	0.160453	3.86912	2.63978
Negative	ANSERINE	7.571	C10 H16 N4 O3	240.122	1.397	0.48	0.895776	0.930019	0.15879	0.104669
Negative	1-(sn-glycero-3-phospho)-1D-myo-inositol	8.952	C9 H19 O11 P	334.067	1.394	0.48	0.0422441	0.0929044	4.56511	3.42811
Negative	GDP-Hexose	10.503	C16 H25 N5 O16 P2	605.078	1.379	0.46	0.070349	0.137426	3.82933	2.86327
Negative	trans-4-hydroxyproline	7.328	C5 H9 N O3	131.058	1.376	0.46	0.286156	0.40588	1.80512	1.30087
Positive	L-Phenylalanine	5.308	C9 H11 N O2	165.079	1.365	0.45	0.0421138	0.114391	4.56956	3.12795
Positive	L-(+)-Citrulline	8.163	C6 H13 N3 O3	175.096	1.354	0.44	0.00460768	0.0247155	7.76175	5.33844
Positive	trans-3-Indoleacrylic acid	5.892	C11 H9 N O2	187.063	1.354	0.44	0.231393	0.386955	2.11159	1.36976
Positive	Platelet-activating factor	1.759	C26 H54 N O7 P	523.364	1.347	0.43	0.567597	0.691681	0.817061	0.531821
Positive	TRANS-4-HYDROXY-L-PROLINE	7.319	C5 H9 N O3	131.058	1.346	0.43	0.195455	0.339964	2.35509	1.55655
Positive	PE (34:2)	1.392	C39 H74 N O8 P	715.516	1.33	0.41	0.0572186	0.139577	4.12737	2.84087
Positive	1-Stearoylglycerol	1.195	C21 H42 O4	358.308	1.325	0.41	0.789058	0.866466	0.341797	0.206786
Negative	Hydroxy-FA (18:1)	1.283	C18 H34 O3	298.251	1.325	0.41	0.244699	0.361313	2.03092	1.46868
Positive	D-Glucose 6-phosphate	9.658	C6 H13 O9 P	260.029	1.32	0.4	0.082421	0.181997	3.60084	2.45801
Positive	Acetyl-L-carnitine	5.433	C9 H17 N O4	203.116	1.316	0.4	0.00242571	0.0174157	8.68738	5.84346
Positive	Gly-DL-Asp	9.182	C6 H10 N2 O5	190.059	1.316	0.4	0.0993516	0.206323	3.33131	2.27702
Negative	DL-Malic acid	9.478	C4 H6 O5	134.022	1.316	0.4	0.238969	0.354933	2.0651	1.49438
Positive	Lyso-PC(16:1)	1.851	C24 H48 N O7 P	493.317	1.313	0.39	0.452324	0.590617	1.14457	0.759705
Positive	S-Adenosylmethionine	8.798	C15 H22 N6 O5 S	398.137	1.313	0.39	0.00827149	0.0373968	6.91764	4.74094
Negative	2-Keto-glutaramic acid	5.381	C5 H7 N O4	145.038	1.305	0.38	0.183939	0.292754	2.4427	1.77224
Negative	Glu-Asp	8.664	C9 H14 N2 O7	262.08	1.299	0.38	0.0233405	0.059613	5.42102	4.06823
Negative	XANTHINE	5.678	C5 H4 N4 O2	152.033	1.281	0.36	0.635973	0.735162	0.652962	0.443866
Negative	Oleic Acid	1.271	C18 H34 O2	282.256	1.278	0.35	0.345969	0.468732	1.53129	1.09316
Positive	Lyso-PC (17:0)	1.807	C25 H52 N O7 P	509.348	1.276	0.35	0.188434	0.331071	2.40787	1.59479
Negative	S-Methylthioadenosine	1.924	C11 H15 N5 O3 S	297.09	1.273	0.35	0.120707	0.210749	3.05042	2.2464
Positive	beta-Aspartylaspartic acid	10.319	C8 H12 N2 O7	248.064	1.272	0.35	0.876918	0.920556	0.189487	0.119423
Positive	Lyso-PC(18:2)	1.803	C26 H50 N O7 P	519.333	1.27	0.34	0.101287	0.20918	3.30347	2.25718
Positive	L-Valine	6.323	C5 H11 N O2	117.079	1.268	0.34	0.0675248	0.158855	3.88844	2.65422
Negative	Fumaric acid	9.523	C4 H4 O4	116.011	1.26	0.33	0.386068	0.507596	1.37307	0.978248
Negative	Linoleic Acid	1.287	C18 H32 O2	280.241	1.244	0.32	0.327338	0.450761	1.61115	1.14957
Negative	L-Tyrosine	6.759	C9 H11 N O3	181.074	1.236	0.31	0.0551618	0.114253	4.18019	3.1297
Negative	GLUTAMATE	8.31	C5 H9 N O4	147.053	1.233	0.3	0.412728	0.53065	1.27674	0.914167
Positive	3-Oxononadecanoic acid	1.186	C19 H36 O3	312.266	1.231	0.3	0.511751	0.64515	0.966487	0.632294
Positive	Lyso-PC(14:0)	1.869	C22 H46 N O7 P	467.301	1.23	0.3	0.303617	0.459564	1.71968	1.12166
Positive	Carnitine(4:0)	4.292	C11 H21 N O4	231.147	1.225	0.29	0.985727	0.991135	0.0207396	0.0128469
Negative	Fructose 6-phosphate	9.358	C6 H13 O9 P	260.03	1.224	0.29	0.725603	0.809079	0.462748	0.305647
Positive	Inosine	5.306	C10 H12 N4 O5	268.08	1.217	0.28	0.114345	0.22869	3.12853	2.12853
Positive	1-(sn-glycero-3-phospho)-1D-myo-inositol	8.928	C9 H19 O11 P	334.066	1.21	0.27	0.15364	0.287789	2.70238	1.79692
Negative	INOSINE	5.34	C10 H12 N4 O5	268.081	1.209	0.27	0.146809	0.243393	2.76799	2.03864
Positive	L-Glutathione oxidized	10.033	C20 H32 N6 O12 S2	612.152	1.198	0.26	0.445584	0.584566	1.16623	0.774561
Positive	9-Decenoylcarnitine	1.894	C17 H31 N O4	313.225	1.196	0.26	0.977902	0.987623	0.0322381	0.017967
Positive	(E)-p-coumaric acid	6.726	C9 H8 O3	164.047	1.186	0.25	0.0423602	0.114836	4.56115	3.12236
Negative	L-Glutathione oxidized	10.071	C20 H32 N6 O12 S2	612.153	1.18	0.24	0.48507	0.591473	1.04373	0.757617
Negative	FA (16:0)	1.29	C16 H32 O2	256.24	1.174	0.23	0.480659	0.588943	1.05692	0.7638
Negative	Stearic acid	1.276	C18 H36 O2	284.272	1.173	0.23	0.987178	0.987178	0.0186181	0.0186181
Negative	Spaglumic acid	10.337	C11 H16 N2 O8	304.091	1.171	0.23	0.0389816	0.0886233	4.68106	3.49617
Negative	uridine 5′-diphosphate	9.942	C9 H14 N2 O12 P2	404.003	1.143	0.19	0.983477	0.986874	0.0240364	0.0190627
Positive	N-Acetylglutamate	8.589	C7 H11 N O5	189.063	1.14	0.19	0.070259	0.164174	3.83117	2.6067
Positive	N-myristoylsphingosine-1-phosphocholine	1.551	C37 H75 N2 O6 P	674.536	1.127	0.17	0.189396	0.33192	2.40053	1.59109
Positive	Creatinine	4.294	C4 H7 N3 O	113.059	1.109	0.15	0.855813	0.908556	0.224632	0.138353
Negative	Cytidine diphosphate	10.202	C9 H15 N3 O11 P2	403.019	1.102	0.14	0.476197	0.584786	1.07037	0.77402
Positive	GLUTAMATE	8.274	C5 H9 N O4	147.053	1.097	0.13	0.30146	0.458348	1.72996	1.12548
Positive	N3,N4-Dimethyl-L-arginine	11.008	C8 H18 N4 O2	202.143	1.086	0.12	0.952784	0.971686	0.0697783	0.0414378
Negative	Taurine	7.742	C2 H7 N O3 S	125.015	1.086	0.12	0.399738	0.518357	1.32287	0.947982
Positive	CYTOSINE	5.002	C4 H5 N3 O	111.043	1.081	0.11	0.664596	0.775828	0.58945	0.366191
Positive	LPK	11.138	C17 H32 N4 O4	356.242	1.079	0.11	0.49549	0.630954	1.01307	0.664392
Positive	Lyso-PC(16:0)	1.831	C24 H50 N O7 P	495.333	1.076	0.11	0.167509	0.305122	2.57769	1.71254
Positive	Nicotinamide adenine dinucleotide (NAD+)	7.947	C21 H27 N7 O14 P2	663.109	1.073	0.1	0.74881	0.840896	0.417329	0.25
Positive	L-Glutathione (reduced)	8.124	C10 H17 N3 O6 S	307.084	1.07	0.1	0.400265	0.545549	1.32097	0.874218
Positive	Prolylleucine	4.917	C11 H20 N2 O3	228.147	1.069	0.1	0.934377	0.95784	0.0979232	0.0621434
Positive	Carnitine(16:1)	1.726	C23 H43 N O4	397.319	1.053	0.07	0.629215	0.742014	0.668375	0.430482
Positive	PE (36:1)	1.391	C41 H80 N O8 P	745.562	1.053	0.07	0.813009	0.879545	0.298656	0.18517
Negative	Citric acid	10.697	C6 H8 O7	192.027	1.053	0.07	0.871099	0.911081	0.199092	0.134349
Negative	Cyclic ADP-ribose	7.983	C15 H21 N5 O13 P2	541.062	1.053	0.07	0.742646	0.82082	0.429253	0.284863
Positive	Aminocaprylate	4.096	C8 H17 N O2	159.126	1.045	0.06	0.809696	0.878917	0.304548	0.186201
Negative	beta-Aspartylaspartic acid	10.328	C8 H12 N2 O7	248.065	1.037	0.05	0.449894	0.561254	1.15234	0.833273
Negative	Methionine	6.022	C5 H11 N O2 S	149.051	1.03	0.04	0.933767	0.950105	0.0988653	0.0738412
Negative	Lyso-PE (18:0)	1.882	C23 H48 N O7 P	481.317	1.025	0.04	0.438986	0.553122	1.18775	0.854329
Positive	Taurine	7.704	C2 H7 N O3 S	125.015	1.023	0.03	0.925675	0.952813	0.111422	0.0697355
Negative	FA (20:0)	1.269	C20 H40 O2	312.303	1.02	0.03	0.566495	0.667087	0.819865	0.584052
Negative	GLUTATHIONE REDUCED	8.176	C10 H17 N3 O6 S	307.084	1.02	0.03	0.90244	0.932028	0.148097	0.101554
Positive	2-Acetamido-N-β-aspartyl-2-deoxyhexopyranosylamine	8.463	C12 H21 N3 O8	335.132	1.014	0.02	0.974291	0.987092	0.0375757	0.018744
Negative	Hexitols	6.947	C6 H14 O6	182.079	1.006	0.01	0.668307	0.760903	0.581418	0.394215
Negative	ARGININE	13.28	C6 H14 N4 O2	174.112	1.006	0.01	0.533767	0.633482	0.905718	0.658626
Positive	N-acetyl-L-2-aminoadipic acid	8.964	C8 H13 N O5	203.079	1.004	0.01	0.414135	0.555381	1.27183	0.848451
Positive	Acetylcholine	6.744	C7 H15 N O2	145.11	1.002	0	0.313231	0.471099	1.6747	1.0859
Positive	PC (32:2)	1.307	C40 H76 N O8 P	729.531	0.998	0	0.94227	0.963086	0.0857869	0.0542628
Positive	PE (34:1)	1.398	C39 H76 N O8 P	717.531	0.998	0	0.978518	0.987623	0.0313295	0.017967
Negative	N-ACETYLASPARTATE	8.845	C6 H9 N O5	175.048	0.998	0	0.90807	0.934015	0.139124	0.0984821
Negative	FA (8:0)	1.665	C8 H16 O2	144.115	0.992	-0.01	0.460248	0.571343	1.11952	0.807571
Positive	Lyso-PE (18:0)	1.872	C23 H48 N O7 P	481.317	0.991	-0.01	0.62868	0.742014	0.669602	0.430482
Positive	GUANIDINOACETATE	7.906	C3 H7 N3 O2	117.054	0.988	-0.02	0.61998	0.736559	0.689707	0.441126
Positive	Ceramide (d18:1/16:0)	1.177	C34 H67 N O3	537.512	0.984	-0.02	0.621759	0.736582	0.685571	0.441083
Negative	Decanoic acid	1.492	C10 H20 O2	172.146	0.984	-0.02	0.348552	0.470278	1.52055	1.08842
Positive	Carnitine(12:0)	1.872	C19 H37 N O4	343.272	0.983	-0.02	0.40059	0.545549	1.3198	0.874218
Positive	Cyclic ADP-ribose	7.948	C15 H21 N5 O13 P2	541.061	0.983	-0.02	0.925253	0.952813	0.112079	0.0697355
Negative	Acetylaminoadipate	9.033	C8 H13 N O5	203.08	0.975	-0.04	0.646317	0.742577	0.629687	0.429388
Positive	PE (36:2)	1.404	C41 H78 N O8 P	743.547	0.965	-0.05	0.895077	0.933363	0.159916	0.0994898
Negative	Lyso-PC (17:0)	1.784	C25 H52 N O7 P	509.349	0.964	-0.05	0.381714	0.504553	1.38943	0.986922
Positive	Hydroxy-FA (6:0)	1.714	C6 H12 O3	132.079	0.961	-0.06	0.803524	0.874738	0.315587	0.193077
Positive	Carnitine(20:4)	1.601	C27 H45 N O4	447.335	0.956	-0.07	0.546971	0.673644	0.870463	0.569943
Positive	N-Acetyl-1-aspartylglutamic acid	10.35	C11 H16 N2 O8	304.09	0.947	-0.08	0.931574	0.957088	0.102257	0.0632771
Positive	CYTIDINE DIPHOSPHATE	10.164	C9 H15 N3 O11 P2	403.018	0.93	-0.11	0.467455	0.60356	1.0971	0.728431
Negative	Itaconate	8.697	C5 H6 O4	130.027	0.918	-0.12	0.108988	0.194786	3.19776	2.36004
Negative	Nonanoic acid	1.56	C9 H18 O2	158.131	0.912	-0.13	0.652298	0.747178	0.616397	0.420476
Negative	Gluconic acid	7.82	C6 H12 O7	196.058	0.911	-0.13	0.396008	0.516176	1.3364	0.954065
Positive	Carnitine(10:0)	1.888	C17 H33 N O4	315.241	0.909	-0.14	0.538068	0.665039	0.894139	0.58849
Positive	Nicotinamide adenine dinucleotide phosphate (NADP+)	9.988	C21 H28 N7 O17 P3	743.075	0.907	-0.14	0.7725	0.858471	0.372392	0.220158
Negative	Creatinine	4.284	C4 H7 N3 O	113.059	0.901	-0.15	0.195195	0.306794	2.35701	1.70466
Positive	CDP-ribitol	9.686	C14 H25 N3 O15 P2	537.076	0.899	-0.15	0.779901	0.862919	0.358636	0.212703
Positive	DL-Arginine	13.25	C6 H14 N4 O2	174.112	0.898	-0.15	0.962192	0.977838	0.0556038	0.0323321
Negative	Hydroxy-FA (7:0)	1.852	C7 H14 O3	146.094	0.893	-0.16	0.805859	0.85566	0.3114	0.224891
Negative	N-Acetyl-α-D-glucosamine 1-phosphate	8.669	C8 H16 N O9 P	301.057	0.891	-0.17	0.834086	0.879455	0.261732	0.185319
Positive	L-Cystathionine	9.07	C7 H14 N2 O4 S	222.067	0.875	-0.19	0.405844	0.549572	1.301	0.863621
Positive	Lyso-PE (18:1)	1.851	C23 H46 N O7 P	479.303	0.872	-0.2	0.933129	0.95784	0.0998508	0.0621434
Negative	CMP-2-aminoethylphosphonate	8.554	C11 H20 N4 O10 P2	430.066	0.865	-0.21	0.130367	0.223994	2.93935	2.15847
Positive	Deoxycytidine monophosphate	8.522	C9 H14 N3 O7 P	307.057	0.847	-0.24	0.0593535	0.143026	4.07452	2.80566
Positive	Carnitine(18:1)	1.617	C25 H47 N O4	425.35	0.846	-0.24	0.726295	0.8227	0.461373	0.281562
Positive	UDP-N-acetylglucosamine	8.966	C17 H27 N3 O17 P2	607.082	0.846	-0.24	0.0786126	0.17656	3.6691	2.50177
Negative	UDP-N-acetylglucosamine	8.993	C17 H27 N3 O17 P2	607.083	0.841	-0.25	0.119946	0.209905	3.05954	2.25219
Positive	Guanosine triphosphate	11.394	C10 H16 N5 O14 P3	522.991	0.838	-0.25	0.373776	0.526562	1.41975	0.925325
Positive	DL-Stachydrine	5.028	C7 H13 N O2	143.095	0.837	-0.26	0.0770557	0.174229	3.69795	2.52094
Positive	Palmitoyl sphingomyelin	1.53	C39 H79 N2 O6 P	702.568	0.835	-0.26	0.988739	0.992313	0.0163387	0.0111323
Positive	5'-S-Methyl-5'-thioadenosine	1.902	C11 H15 N5 O3 S	297.089	0.833	-0.26	0.843908	0.901728	0.244843	0.149237
Negative	Deoxypentose monophosphates	8.646	C5 H11 O7 P	214.025	0.824	-0.28	0.249903	0.367561	2.00056	1.44394
Positive	CMP-2-aminoethylphosphonate	8.522	C11 H20 N4 O10 P2	430.065	0.817	-0.29	0.0791337	0.177157	3.65956	2.4969
Positive	PHOSPHORYLCHOLINE	8.256	C5 H14 N O4 P	183.066	0.815	-0.3	0.0502411	0.129354	4.31499	2.9506
Negative	2-Acetamido-N-β-aspartyl-2-deoxyhexopyranosylamine	8.491	C12 H21 N3 O8	335.133	0.814	-0.3	0.439872	0.553317	1.18484	0.853822
Positive	Urea	4.515	C H4 N2 O	60.0326	0.806	-0.31	0.892724	0.931698	0.163714	0.102065
Positive	D-(+)-Pipecolinic acid	6.123	C6 H11 N O2	129.079	0.799	-0.32	0.752084	0.843209	0.411034	0.246038
Negative	N-Acetylornithine	7.063	C7 H14 N2 O3	174.101	0.799	-0.32	0.49147	0.596501	1.02483	0.745403
Negative	Guanosine triphosphate (GTP)	11.424	C10 H16 N5 O14 P3	522.991	0.799	-0.32	0.329004	0.452177	1.60382	1.14504
Negative	URIDINE	4.533	C9 H12 N2 O6	244.07	0.792	-0.34	0.101121	0.183768	3.30585	2.44405
Positive	DL-Dipalmitoylphosphatidylcholine	1.354	C40 H80 N O8 P	733.563	0.778	-0.36	0.878856	0.921338	0.186302	0.118198
Positive	Carnitine(3:0)	4.799	C10 H19 N O4	217.131	0.77	-0.38	0.178844	0.318918	2.48323	1.64874
Negative	CYSTATHIONINE	9.107	C7 H14 N2 O4 S	222.068	0.77	-0.38	0.0781835	0.150727	3.67699	2.72999
Negative	Acetylcarnitine	4.898	C9 H17 N O4	203.116	0.759	-0.4	0.219389	0.334188	2.18844	1.58127
Positive	6-Methylnicotinamide	10.505	C7 H8 N2 O	136.064	0.756	-0.4	0.809623	0.878917	0.304679	0.186201
Positive	Choline	6.936	C5 H13 N O	103.1	0.743	-0.43	0.0632732	0.151419	3.98226	2.72338
Positive	L-gamma-Glutamyl-L-aspartic acid	11.191	C9 H14 N2 O7	262.08	0.74	-0.44	0.273933	0.432559	1.8681	1.20903
Negative	alpha-Aspartyl-4-hydroxyproline	4.676	C9 H14 N2 O6	246.085	0.739	-0.44	0.238357	0.354933	2.0688	1.49438
Negative	Pipecolate	6.165	C6 H11 N O2	129.079	0.734	-0.45	0.986991	0.987178	0.0188905	0.0186181
Negative	N-Undecanoylglycine	1.853	C13 H25 N O3	243.184	0.723	-0.47	0.118408	0.208664	3.07816	2.26075
Negative	Myoinositol	8.673	C6 H12 O6	180.064	0.722	-0.47	0.066275	0.130479	3.91539	2.93811
Negative	2-Methylmaleate	3.997	C5 H6 O4	130.027	0.714	-0.49	0.461982	0.572555	1.11409	0.804514
Positive	Ethanolamine	11.414	C2 H7 N O	61.053	0.711	-0.49	0.0545438	0.13447	4.19644	2.89464
Negative	Fructose 1,6-bisphosphate	11.11	C6 H14 O12 P2	339.996	0.705	-0.5	0.0922429	0.170503	3.43842	2.55213
Negative	Lauric acid	1.415	C12 H24 O2	200.178	0.698	-0.52	0.271036	0.38955	1.88344	1.36012
Positive	D-ORNITHINE	11.932	C5 H12 N2 O2	132.09	0.693	-0.53	0.081903	0.18131	3.60994	2.46347
Positive	PC (32:1)	1.32	C40 H78 N O8 P	731.547	0.693	-0.53	0.479797	0.615488	1.0595	0.700197
Negative	(3E)-3-Octenedioic acid	7.003	C8 H12 O4	172.074	0.69	-0.54	0.206809	0.319076	2.27363	1.64803
Negative	Hypotaurine	7.643	C2 H7 N O2 S	109.02	0.689	-0.54	0.062343	0.124914	4.00363	3.001
Negative	URACIL	2.92	C4 H4 N2 O2	112.027	0.682	-0.55	0.602574	0.70409	0.730789	0.506168
Positive	L(-)-Carnitine	6.655	C7 H15 N O3	161.105	0.674	-0.57	0.000442063	0.0071347	11.1435	7.13093
Positive	Hypotaurine	7.616	C2 H7 N O2 S	109.02	0.655	-0.61	0.0454293	0.120414	4.46023	3.05392
Positive	Carnitine(16:0)	1.689	C23 H45 N O4	399.335	0.641	-0.64	0.992596	0.994746	0.010721	0.00759946
Negative	Uridine 5'-diphosphogalactose	9.633	C15 H24 N2 O17 P2	566.056	0.636	-0.65	0.0118296	0.0370773	6.40146	4.75332
Negative	PANTOTHENATE	5.509	C9 H17 N O5	219.111	0.634	-0.66	0.00441241	0.0187403	7.82422	5.73771
Negative	9-Oxononanoic acid	1.822	C9 H16 O3	172.11	0.632	-0.66	0.00137898	0.0104512	9.50218	6.58019
Positive	Succinyladenosine	8.671	C14 H17 N5 O8	383.108	0.625	-0.68	0.315586	0.472528	1.66389	1.08153
Negative	Adenosine triphosphate (ATP)	9.886	C10 H16 N5 O13 P3	506.996	0.623	-0.68	0.0902313	0.169268	3.47023	2.56262
Positive	Lyso-PE (20:4)	1.863	C25 H44 N O7 P	501.286	0.62	-0.69	0.472455	0.607754	1.08175	0.71844
Negative	Ureidosuccinate	9.849	C5 H8 N2 O5	176.043	0.619	-0.69	0.0192896	0.0523905	5.69603	4.25455
Positive	Carnitine(8:0)	1.896	C15 H29 N O4	287.209	0.617	-0.7	0.0335473	0.0976177	4.89766	3.35671
Positive	Adenosine triphosphate (ATP)	9.851	C10 H16 N5 O13 P3	506.996	0.612	-0.71	0.0713863	0.165693	3.80821	2.59342
Negative	Phosphorylcholine	8.416	C5 H14 N O4 P	183.066	0.61	-0.71	0.00980871	0.0331044	6.67172	4.91683
Negative	Malonate	9.228	C3 H4 O4	104.011	0.609	-0.72	0.0111293	0.035352	6.48949	4.82206
Positive	7-Methylguanine	5.972	C6 H7 N5 O	165.065	0.596	-0.75	0.003215	0.0204463	8.28097	5.61202
Negative	DL-Tryptophan	5.971	C11 H12 N2 O2	204.09	0.594	-0.75	0.100813	0.18365	3.31025	2.44497
Positive	7,8-Dihydrobiopterin	6.313	C9 H13 N5 O3	239.101	0.593	-0.75	0.0143974	0.0535754	6.11804	4.22228
Positive	URIDINE 5'-DIPHOSPHATE	9.605	C9 H14 N2 O12 P2	404.002	0.589	-0.76	0.0129412	0.0497572	6.27189	4.32895
Positive	UDP-glucose	9.604	C15 H24 N2 O17 P2	566.055	0.588	-0.77	0.00729736	0.0337625	7.09841	4.88844
Positive	N6,N6,N6-Trimethyl-L-lysine	11.346	C9 H20 N2 O2	188.153	0.585	-0.77	0.00552522	0.0278929	7.49975	5.16396
Positive	Carnitine(14:0)	1.803	C21 H41 N O4	371.303	0.581	-0.78	0.812778	0.879545	0.299067	0.18517
Negative	Glycerol cyclic phosphate	6.985	C3 H7 O5 P	154.003	0.572	-0.81	0.0104642	0.0346901	6.57839	4.84933
Positive	Deoxyadenosine 5'-triphosphate (dATP)	9.466	C10 H16 N5 O12 P3	491	0.563	-0.83	0.0794311	0.177537	3.65415	2.49381
Negative	acetyltaurine	5.54	C4 H9 N O4 S	167.025	0.561	-0.83	0.00821541	0.0293577	6.92745	5.09012
Negative	Hydroxycitrate	9.757	C6 H8 O8	208.022	0.558	-0.84	0.0364553	0.0846132	4.77773	3.56297
Positive	GLYCEROL 3-PHOSPHATE	8.752	C3 H9 O6 P	172.014	0.552	-0.86	0.137583	0.262315	2.86163	1.93063
Positive	N-ACETYLNEURAMINATE	7.718	C11 H19 N O9	309.106	0.529	-0.92	0.109622	0.221801	3.18939	2.17266
Negative	Glucose	7.476	C6 H12 O6	180.063	0.527	-0.93	0.0499882	0.1055	4.32227	3.24468
Negative	Cytidine	5.783	C9 H13 N3 O5	243.086	0.524	-0.93	0.020383	0.0546438	5.61649	4.1938
Negative	GLYCEROL 3-PHOSPHATE	8.767	C3 H9 O6 P	172.014	0.521	-0.94	0.504633	0.608225	0.986694	0.717322
Negative	ALLANTOIN	6.562	C4 H6 N4 O3	158.044	0.516	-0.95	0.0177237	0.0494433	5.81818	4.33808
Positive	Argininosuccinic acid	9.261	C10 H18 N4 O6	290.122	0.507	-0.98	0.0152445	0.055977	6.03557	4.15902
Positive	PYRIDOXAL	2.621	C8 H9 N O3	167.058	0.498	-1.01	0.0257005	0.0807066	5.28206	3.63117
Positive	Stearoyl ethanolamide	1.465	C20 H41 N O2	327.313	0.485	-1.04	0.0247411	0.0786974	5.33695	3.66754
Positive	Lysylvaline	12.068	C11 H23 N3 O3	245.174	0.482	-1.05	0.00175834	0.0147934	9.15157	6.0789
Positive	Homoarginine	12.13	C7 H16 N4 O2	188.127	0.479	-1.06	0.0318419	0.0938355	4.97293	3.41372
Positive	N6-METHYLLYSINE	12.027	C7 H16 N2 O2	160.121	0.445	-1.17	0.0190586	0.0654786	5.71341	3.93283
Positive	P-DMEA	7.942	C4 H12 N O4 P	169.05	0.438	-1.19	0.0223693	0.0735748	5.48234	3.76464
Positive	Cytidine	5.796	C9 H13 N3 O5	243.085	0.415	-1.27	0.00243419	0.0174157	8.68234	5.84346
Negative	Uridine 5'-diphosphoglucuronic acid	11.601	C15 H22 N2 O18 P2	580.035	0.415	-1.27	0.0133476	0.0393893	6.22728	4.66605
Negative	P-DMEA	8.274	C4 H12 N O4 P	169.051	0.414	-1.27	0.00138243	0.0104512	9.49858	6.58019
Positive	L-alpha-Glycerylphosphorylcholine	7.461	C8 H20 N O6 P	257.103	0.411	-1.28	0.000211714	0.00460723	12.2056	7.76189
Positive	URIDINE TRIPHOSPHATE	10.692	C9 H15 N2 O15 P3	483.969	0.409	-1.29	0.0117275	0.047319	6.41396	4.40144
Positive	PANTOTHENATE	5.494	C9 H17 N O5	219.111	0.403	-1.31	0.000872537	0.0107246	10.1625	6.54293
Positive	Betaine	5.382	C5 H11 N O2	117.079	0.377	-1.41	0.00020576	0.00460723	12.2468	7.76189
Negative	Uridine 5'-triphosphate	10.729	C9 H15 N2 O15 P3	483.969	0.375	-1.41	0.00660769	0.0251119	7.24164	5.31549
Positive	N~2~-Acetyl-L-ornithine	7.047	C7 H14 N2 O3	174.1	0.354	-1.5	0.116501	0.231345	3.10158	2.11188
Positive	N-Acetylhexosamine	5.814	C8 H15 N O6	221.09	0.351	-1.51	0.00212436	0.0162269	8.87875	5.94547
Positive	Glycerophosphorylethanolamine	8.177	C5 H14 N O6 P	215.056	0.335	-1.58	0.000230779	0.0047499	12.0812	7.71789
Negative	L-alpha-Glycerylphosphorylcholine	7.449	C8 H20 N O6 P	257.103	0.333	-1.58	0.000153255	0.00288479	12.6718	8.43732
Positive	Ureidosuccinate	9.816	C5 H8 N2 O5	176.043	0.327	-1.61	0.00661809	0.0314586	7.23937	4.9904
Negative	Glycerophosphorylethanolamine	8.236	C5 H14 N O6 P	215.056	0.324	-1.63	0.000955189	0.00801213	10.0319	6.9636
Negative	Phosphocreatine	8.94	C4 H10 N3 O5 P	211.036	0.324	-1.63	0.0174985	0.0489958	5.83663	4.3512
Positive	S-Adenosylhomocysteine	7.186	C14 H20 N6 O5 S	384.121	0.32	-1.64	0.00152825	0.0140267	9.3539	6.15568
Negative	Dihydroorotate	6.867	C5 H6 N2 O4	158.033	0.294	-1.77	0.0122132	0.0372649	6.35542	4.74604
Negative	S-Adenosylhomocysteine	7.255	C14 H20 N6 O5 S	384.122	0.279	-1.84	0.00376822	0.0174771	8.0519	5.83839
Positive	Raffinose	8.574	C18 H32 O16	504.169	0.276	-1.85	0.00155962	0.0140267	9.32459	6.15568
Positive	Phosphocreatine	8.903	C4 H10 N3 O5 P	211.036	0.275	-1.86	0.0199111	0.0674063	5.65029	3.89097
Negative	Cytidine 5'-triphosphate	10.999	C9 H16 N3 O14 P3	482.985	0.274	-1.87	0.0105335	0.0346901	6.56887	4.84933
Positive	Cytidine 5'-triphosphate	10.965	C9 H16 N3 O14 P3	482.985	0.262	-1.93	0.00837082	0.037601	6.90042	4.73309
Positive	Carnitine(18:0)	1.598	C25 H49 N O4	427.366	0.225	-2.15	0.0383457	0.106448	4.70479	3.23178
Positive	N-Acetylputrescine	9.522	C6 H14 N2 O	130.111	0.223	-2.16	0.000174392	0.00448253	12.4854	7.80147
Positive	Carnitine(6:0)	1.976	C13 H25 N O4	259.178	0.211	-2.25	0.000731169	0.00987226	10.4175	6.6624
Negative	ASPARTATE	8.436	C4 H7 N O4	133.038	0.199	-2.33	0.000953066	0.00801213	10.0351	6.9636
Negative	SUCCINATE	9.063	C4 H6 O4	118.027	0.137	-2.87	0.00152037	0.0107581	9.36136	6.53843
Positive	D-(-)-Aspartic acid	8.41	C4 H7 N O4	133.037	0.122	-3.04	0.000925706	0.0111484	10.0772	6.48702
Positive	Gly-Lys	5.995	C8 H17 N3 O3	203.127	0.091	-3.46	0.00352038	0.0212229	8.15005	5.55824
Positive	Stachyose	9.211	C24 H42 O21	666.222	0.079	-3.67	0.000318459	0.00592652	11.6166	7.3986
Positive	SAICAR	12.079	C13 H19 N4 O12 P	454.074	0.041	-4.62	0.0165646	0.0589818	5.91575	4.08359
Negative	Glycineamide ribonucleotide	9.111	C7 H15 N2 O8 P	286.057	0.029	-5.1	0.0097093	0.0329158	6.68642	4.92508
Positive	Glycineamide ribonucleotide	9.082	C7 H15 N2 O8 P	286.056	0.02	-5.61	0.014709	0.0542982	6.08715	4.20295
Positive	AICA ribonucleotide	8.829	C9 H15 N4 O8 P	338.063	0.016	-5.99	0.0083298	0.0375382	6.9075	4.7355
Negative	AICA ribonucleotide	8.862	C9 H15 N4 O8 P	338.063	0.013	-6.21	0.00646164	0.024797	7.27388	5.33369

## Sheet: Untargeted_BE(2)C (Fig S3A)
Mode	Name	RT [min]	Formula	Molecular Weight	Ratio: (IACS) / (DMSO)	Log2 Fold Change: (IACS) / (DMSO)	P-value: (IACS) / (DMSO)	Adj. P-value: (IACS) / (DMSO)	-LOG2 P-value	-LOG2 Adj. P-value
Positive	Carnitine(3-hydroxy 16:1)	1.95	C23 H43 N O5	413.314	28.812	4.85	0.00468666	0.211127	7.73722	2.24382
Negative	3-Oxotetradecanoic acid	1.379	C14 H26 O3	242.189	28.313	4.82	0.00150792	0.128511	9.37322	2.96004
Positive	Carnitine(3-hydroxy 16:2)	1.941	C23 H41 N O5	411.298	23.806	4.57	0.00752557	0.225328	7.05398	2.1499
Negative	Hydroxy-FA (12:0)	1.48	C12 H24 O3	216.173	19.549	4.29	0.00196854	0.131176	8.98866	2.93042
Positive	Carnitine(3-hydroxy 18:1)	1.915	C25 H47 N O5	441.345	17.428	4.12	0.00567232	0.215239	7.46185	2.21599
Positive	Carnitine(3-hydroxy 14:0)	1.963	C21 H41 N O5	387.298	17.035	4.09	0.0113789	0.248734	6.4575	2.00732
Positive	Carnitine(3-hydroxy 14:1)	1.967	C21 H39 N O5	385.283	16.634	4.06	0.0138898	0.248734	6.16983	2.00732
Negative	Deoxyribose	5.293	C5 H10 O4	134.058	15.814	3.98	0.0161551	0.233814	5.95187	2.09657
Negative	Hydroxy-FA (10:0)	1.664	C10 H20 O3	188.141	14.097	3.82	0.00137126	0.128511	9.51028	2.96004
Positive	Carnitine(3-hydroxy-18:0)	1.894	C25 H49 N O5	443.361	13.946	3.8	0.0123051	0.248734	6.3446	2.00732
Positive	Carnitine(3-hydroxy 12:0)	1.988	C19 H37 N O5	359.267	13.472	3.75	0.0150249	0.24882	6.0565	2.00683
Negative	3-Hydroxybutyric acid	5.704	C4 H8 O3	104.048	11.103	3.47	0.00570995	0.169163	7.45231	2.56351
Positive	Carnitine(3-hydroxy 8:0)	3.962	C15 H29 N O5	303.204	10.052	3.33	0.0198275	0.253737	5.65636	1.9786
Positive	Carnitine(3-hydroxy 16:0)	1.947	C23 H45 N O5	415.33	9.974	3.32	0.0113184	0.248734	6.46519	2.00732
Negative	Panthenol	4.841	C9 H19 N O4	205.132	7.168	2.84	0.0441286	0.344109	4.50214	1.53906
Positive	Carnitine(3-hydroxy 4:0)	5.757	C11 H21 N O5	247.142	7.058	2.82	0.000239087	0.0903151	12.0302	3.46889
Negative	2-Hydroxybutyric acid (GHB)	4.922	C4 H8 O3	104.048	6.783	2.76	0.00644571	0.169163	7.27744	2.56351
Negative	3-oxopalmitic acid	1.315	C16 H30 O3	270.22	6.649	2.73	0.00458112	0.159903	7.77008	2.64473
Negative	12-Oxododecanoic acid	1.498	C12 H22 O3	214.157	6.357	2.67	0.00160113	0.128511	9.28669	2.96004
Positive	Carnitine(18:3)	1.679	C25 H43 N O4	421.319	5.669	2.5	0.0287649	0.273357	5.11955	1.87114
Negative	2-Aminooctanedioic acid	3.975	C8 H15 N O4	189.1	5.597	2.48	0.0309786	0.283842	5.01258	1.81684
Negative	4-Hydroxybutyric acid	6.026	C4 H8 O3	104.048	4.455	2.16	0.00449752	0.159903	7.79666	2.64473
Positive	Carnitine(14:2)	1.889	C21 H37 N O4	367.272	4.328	2.11	0.0414918	0.331715	4.59103	1.59198
Positive	Carnitine(16:2)	1.775	C23 H41 N O4	395.303	4.131	2.05	0.0150611	0.24882	6.05303	2.00683
Negative	N-Acetyl-DL-histidine	6.363	C8 H11 N3 O3	197.08	4.12	2.04	0.076103	0.478046	3.7159	1.06478
Positive	Carnitine(14:1)	1.865	C21 H39 N O4	369.288	4.058	2.02	0.0717455	0.421481	3.80097	1.24646
Positive	N-Acetyl-L-histidine	6.416	C8 H11 N3 O3	197.08	3.977	1.99	0.0174147	0.249683	5.84355	2.00183
Negative	3-Methyl-2-oxovalerate	1.911	C6 H10 O3	130.063	3.905	1.97	0.028291	0.283842	5.14351	1.81684
Negative	Myristoleic acid	1.314	C14 H26 O2	226.194	3.494	1.8	0.0581459	0.413795	4.10418	1.27301
Negative	O-Succinyl homoserine	8.501	C8 H13 N O6	219.074	2.981	1.58	0.0377653	0.321883	4.7268	1.63539
Negative	S-Cysteinosuccinic acid	10.068	C7 H11 N O6 S	237.031	2.968	1.57	0.0139226	0.217133	6.16643	2.20335
Positive	Carnitine(3-hydroxy 6:0)	4.586	C13 H25 N O5	275.173	2.9	1.54	0.0238455	0.253737	5.39014	1.9786
Positive	Carnitine(15:0)	1.767	C22 H43 N O4	385.319	2.896	1.53	0.214626	0.610073	2.2201	0.712946
Positive	Carnitine(12:1)	1.938	C19 H35 N O4	341.256	2.758	1.46	0.267818	0.610073	1.90067	0.712946
Positive	PE (34:2)	1.389	C39 H74 N O8 P	715.516	2.752	1.46	0.594407	0.775603	0.750477	0.366609
Negative	Linoleic Acid	1.231	C18 H32 O2	280.241	2.736	1.45	0.267467	0.658739	1.90257	0.60222
Positive	Carnitine (17:0)	1.648	C24 H47 N O4	413.35	2.684	1.42	0.305019	0.610073	1.71303	0.712946
Negative	2-Aminoadipic acid	5.306	C6 H11 N O4	161.069	2.677	1.42	0.256711	0.656619	1.96178	0.606872
Positive	PC (32:2)	1.315	C40 H76 N O8 P	729.531	2.516	1.33	0.171112	0.566995	2.54699	0.818591
Negative	16-Hydroxyhexadecanoic acid	1.27	C16 H32 O3	272.235	2.502	1.32	0.216779	0.648088	2.2057	0.625738
Negative	Lyso-PC (17:0)	1.778	C25 H52 N O7 P	509.349	2.481	1.31	0.0338187	0.302307	4.88603	1.72592
Negative	Lyso-PC (16:0)	1.908	C24 H50 N O7 P	495.333	2.461	1.3	0.016439	0.233814	5.92673	2.09657
Negative	Oleic Acid	1.276	C18 H34 O2	282.256	2.447	1.29	0.229909	0.652215	2.12087	0.616581
Positive	D-(+)-Octopine	7.187	C9 H18 N4 O4	246.132	2.411	1.27	0.0274894	0.269722	5.18498	1.89046
Positive	Lyso-PC (17:0)	1.819	C25 H52 N O7 P	509.348	2.384	1.25	0.0133697	0.248734	6.22489	2.00732
Negative	Palmitoleic acid	1.271	C16 H30 O2	254.225	2.319	1.21	0.266147	0.658739	1.9097	0.60222
Negative	Orotidine	7.316	C10 H12 N2 O8	288.06	2.309	1.21	0.00896108	0.177781	6.80211	2.49183
Positive	Carnitine(18:2)	1.659	C25 H45 N O4	423.335	2.296	1.2	0.126388	0.499928	2.98407	1.00021
Negative	alpha-Ketoglutarate	9.297	C5 H6 O5	146.022	2.285	1.19	0.0437805	0.344109	4.51357	1.53906
Negative	Adenosine	4.136	C10 H13 N5 O4	267.097	2.255	1.17	0.918536	0.972958	0.122591	0.0395502
Positive	Adenosine	4.099	C10 H13 N5 O4	267.097	2.237	1.16	0.694548	0.846341	0.525853	0.24069
Positive	Gamma-aminobutyric acid	7.856	C4 H9 N O2	103.063	2.226	1.15	0.000464034	0.116859	11.0735	3.09716
Negative	1-Palmitoyl lysophosphatidic acid	1.877	C19 H39 O7 P	410.244	2.213	1.15	0.00268718	0.151516	8.53969	2.72246
Positive	Lyso-PC(16:0)	1.875	C24 H50 N O7 P	495.333	2.212	1.15	0.0161112	0.24882	5.95579	2.00683
Negative	Glyceraldehyde 3-phosphate	9.715	C3 H7 O6 P	169.998	2.21	1.14	0.0964869	0.522948	3.37352	0.935262
Positive	Lyso-PC(20:4)	1.753	C28 H50 N O7 P	543.332	2.195	1.13	0.0710954	0.421275	3.8141	1.24717
Positive	Carnitine(12:0)	1.927	C19 H37 N O4	343.272	2.185	1.13	0.586883	0.772368	0.768855	0.37264
Positive	Carnitine(18:1)	1.625	C25 H47 N O4	425.35	2.136	1.09	0.922531	0.958387	0.11633	0.0613199
Negative	2-amino-2,3,7-trideoxy-D-lyxo-hept-6-ulosonic acid	5.712	C7 H13 N O5	191.08	2.132	1.09	0.465108	0.71925	1.10436	0.475436
Negative	8-Amino-7-oxononanoic acid	4.276	C9 H17 N O3	187.121	2.112	1.08	0.206616	0.64211	2.27497	0.639107
Positive	Lyso-PC(18:2)	1.824	C26 H50 N O7 P	519.333	2.087	1.06	0.0655969	0.402914	3.93023	1.31146
Negative	DL-3-Aminoisobutyric acid	6.95	C4 H9 N O2	103.063	2.053	1.04	0.136283	0.570833	2.87532	0.808859
Positive	Lyso-PC(14:0)	1.929	C22 H46 N O7 P	467.301	2.047	1.03	0.344194	0.610073	1.5387	0.712946
Positive	Carnitine(20:4)	1.602	C27 H45 N O4	447.335	2.023	1.02	0.448226	0.673952	1.1577	0.569283
Negative	Arachidonic acid	1.233	C20 H32 O2	304.241	1.967	0.98	0.0956669	0.522948	3.38584	0.935262
Negative	Hydroxy-FA (18:1)	1.249	C18 H34 O3	298.251	1.961	0.97	0.257289	0.656619	1.95854	0.606872
Positive	Fructose 6-phosphate	9.32	C6 H13 O9 P	260.029	1.936	0.95	0.64831	0.814161	0.625245	0.296615
Negative	Threonate	7.316	C4 H8 O5	136.037	1.922	0.94	0.403588	0.682626	1.30904	0.550833
Negative	Pyruvic acid	4.969	C3 H4 O3	88.0162	1.904	0.93	0.202027	0.638301	2.30738	0.64769
Positive	Platelet-activating factor	1.771	C26 H54 N O7 P	523.364	1.902	0.93	0.0607425	0.396567	4.04115	1.33436
Positive	Carnitine(14:0)	1.833	C21 H41 N O4	371.303	1.895	0.92	0.995716	0.996375	0.00619398	0.00523886
Positive	Phosphoethanolamine	8.724	C2 H8 N O4 P	141.019	1.776	0.83	0.283145	0.610073	1.82039	0.712946
Negative	GLUTAMINE	7.844	C5 H10 N2 O3	146.069	1.774	0.83	0.0960712	0.522948	3.37975	0.935262
Positive	Carnitine(16:0)	1.7	C23 H45 N O4	399.335	1.768	0.82	0.819606	0.905281	0.286998	0.143562
Negative	N-Formylmethionine	4.42	C6 H11 N O3 S	177.046	1.76	0.82	0.536356	0.780039	0.898737	0.358381
Negative	LACTATE	5.924	C3 H6 O3	90.0318	1.759	0.81	0.204296	0.64211	2.29126	0.639107
Positive	Tiglylcarnitine	4.094	C12 H21 N O4	243.147	1.736	0.8	0.143782	0.529969	2.79804	0.916019
Negative	N-ACETYLGLUTAMATE	8.606	C7 H11 N O5	189.064	1.723	0.78	0.0465181	0.358924	4.42606	1.47825
Negative	O-Phosphorylethanolamine	8.736	C2 H8 N O4 P	141.019	1.71	0.77	0.214061	0.647387	2.2239	0.6273
Negative	INDOXYL SULFATE	4.011	C8 H7 N O4 S	213.01	1.703	0.77	0.428256	0.697581	1.22346	0.519567
Positive	Lyso-PC (18:1)	1.801	C26 H52 N O7 P	521.349	1.691	0.76	0.0752953	0.422941	3.7313	1.24147
Positive	Acetyl-L-carnitine	5.448	C9 H17 N O4	203.116	1.622	0.7	0.0677438	0.408397	3.88377	1.29196
Negative	Lyso-PE (18:0)	1.93	C23 H48 N O7 P	481.318	1.607	0.68	0.219418	0.648088	2.18825	0.625738
Negative	alpha-Aspartyl-4-hydroxyproline	4.687	C9 H14 N2 O6	246.086	1.601	0.68	0.946	0.979112	0.0800875	0.0304545
Positive	GUANOSINE DIPHOSPHATE MANNOSE	10.457	C16 H25 N5 O16 P2	605.077	1.594	0.67	0.498781	0.711669	1.00352	0.490721
Positive	trans-3-Indoleacrylic acid	5.902	C11 H9 N O2	187.063	1.594	0.67	0.869976	0.930465	0.200953	0.103976
Positive	PC (32:1)	1.33	C40 H78 N O8 P	731.546	1.587	0.67	0.849154	0.92241	0.235901	0.11652
Positive	PE (36:2)	1.399	C41 H78 N O8 P	743.547	1.583	0.66	0.627071	0.795553	0.6733	0.329969
Positive	Isoleucine	5.668	C6 H13 N O2	131.095	1.574	0.65	0.0773428	0.428077	3.69259	1.22406
Negative	Asparagine	7.994	C4 H8 N2 O3	132.054	1.564	0.65	0.301736	0.661127	1.72864	0.597001
Negative	N-Acetylasparagine	6.938	C6 H10 N2 O4	174.064	1.507	0.59	0.257187	0.656619	1.95911	0.606872
Negative	Hydroxyphenyllactate	5.668	C9 H10 O4	182.058	1.506	0.59	0.923286	0.973444	0.11515	0.0388301
Positive	epsilon-(gamma-Glutamyl)-lysine	8.976	C11 H21 N3 O5	275.148	1.494	0.58	0.256269	0.610073	1.96427	0.712946
Negative	Fumarate	9.506	C4 H4 O4	116.011	1.49	0.58	0.323859	0.661127	1.62656	0.597001
Negative	Lyso-PE (18:1)	1.937	C23 H46 N O7 P	479.302	1.483	0.57	0.864275	0.955866	0.210438	0.0651191
Negative	Pentadecanoic acid	1.264	C15 H30 O2	242.225	1.477	0.56	0.324241	0.661127	1.62486	0.597001
Positive	1-Methylhistidine	6.407	C7 H11 N3 O2	169.085	1.473	0.56	0.685872	0.841517	0.543988	0.248935
Negative	PROLINE	6.339	C5 H9 N O2	115.063	1.461	0.55	0.835518	0.945165	0.259257	0.0813612
Negative	N-Glycolylneuraminic acid	8.211	C11 H19 N O10	325.101	1.446	0.53	0.275416	0.661127	1.86032	0.597001
Positive	ADENOSINE DIPHOSPHATE RIBOSE	8.816	C15 H23 N5 O14 P2	559.072	1.417	0.5	0.0232808	0.253737	5.42472	1.9786
Positive	DL-Glutamine	7.82	C5 H10 N2 O3	146.069	1.405	0.49	0.064972	0.402347	3.94404	1.31349
Positive	CDP-ETHANOLAMINE	9.009	C11 H20 N4 O11 P2	446.06	1.404	0.49	0.726339	0.860108	0.461286	0.21741
Positive	D-(+)-Pyroglutamic Acid	7.82	C5 H7 N O3	129.043	1.403	0.49	0.0653316	0.402914	3.93608	1.31146
Positive	Guanosine 5'-diphosphate (GDP)	10.597	C10 H15 N5 O11 P2	443.024	1.4	0.49	0.984616	0.989857	0.0223666	0.014708
Negative	2-Hydroxyglutaric acid	9.067	C5 H8 O5	148.037	1.377	0.46	0.220155	0.648088	2.18341	0.625738
Positive	PE (34:1)	1.392	C39 H76 N O8 P	717.531	1.376	0.46	0.825248	0.908111	0.277101	0.13906
Negative	CDP-ETHANOLAMINE	9.024	C11 H20 N4 O11 P2	446.061	1.375	0.46	0.777811	0.916617	0.362508	0.12561
Negative	DL-β-Leucine	5.449	C6 H13 N O2	131.095	1.37	0.45	0.601523	0.819547	0.733308	0.287101
Positive	Adenylsuccinic acid	11.435	C14 H18 N5 O11 P	463.074	1.363	0.45	0.920383	0.957709	0.119693	0.06234
Positive	L-Histidine	7.557	C6 H9 N3 O2	155.07	1.361	0.44	0.37483	0.61229	1.41569	0.707712
Positive	Lyso-PE (18:0)	1.929	C23 H48 N O7 P	481.317	1.357	0.44	0.391779	0.621173	1.35189	0.686933
Negative	FA (20:0)	1.232	C20 H40 O2	312.303	1.357	0.44	0.956635	0.979348	0.0639601	0.0301065
Negative	GDP-Hexose	10.483	C16 H25 N5 O16 P2	605.079	1.356	0.44	0.596528	0.817299	0.745339	0.291065
Positive	N-Acetylglutamate	8.593	C7 H11 N O5	189.064	1.344	0.43	0.046247	0.348155	4.4345	1.5222
Positive	Lyso-PE (18:1)	1.943	C23 H46 N O7 P	479.301	1.334	0.42	0.802121	0.896087	0.318109	0.158289
Positive	1-Linoleoyl glycerol	1.195	C21 H38 O4	354.277	1.333	0.41	0.00151709	0.152822	9.36447	2.71008
Negative	Pentitols	6.306	C5 H12 O5	152.069	1.333	0.41	0.858615	0.955031	0.219916	0.0663813
Positive	Aspartyl-L-proline	8.566	C9 H14 N2 O5	230.09	1.332	0.41	0.145207	0.529969	2.78382	0.916019
Positive	Leucine	5.435	C6 H13 N O2	131.095	1.325	0.41	0.637332	0.805191	0.649884	0.312598
Positive	DL-Serine	8.12	C3 H7 N O3	105.043	1.315	0.39	0.349753	0.610073	1.51559	0.712946
Negative	Adenylsuccinate	11.448	C14 H18 N5 O11 P	463.075	1.311	0.39	0.817515	0.94072	0.290683	0.0881632
Positive	Alanine	7.489	C3 H7 N O2	89.0477	1.302	0.38	0.767967	0.882342	0.380884	0.180591
Positive	D-(+)-Proline	6.321	C5 H9 N O2	115.063	1.301	0.38	0.974994	0.987371	0.0365345	0.0183358
Positive	L-2-Aminoadipic acid	8.391	C6 H11 N O4	161.069	1.292	0.37	0.14785	0.535603	2.75779	0.900763
Negative	Myristic acid	1.313	C14 H28 O2	228.209	1.282	0.36	0.436028	0.698566	1.19751	0.517531
Negative	Stearic acid	1.246	C18 H36 O2	284.272	1.278	0.35	0.923311	0.973444	0.115112	0.0388301
Positive	Asparagine	7.99	C4 H8 N2 O3	132.053	1.277	0.35	0.369443	0.610073	1.43658	0.712946
Positive	Adenosine 5'-monophosphate	8.102	C10 H14 N5 O7 P	347.063	1.267	0.34	0.766266	0.882342	0.384083	0.180591
Positive	Sphingosine	1.521	C18 H37 N O2	299.282	1.263	0.34	0.342147	0.610073	1.54731	0.712946
Negative	DL-Malic acid	9.453	C4 H6 O5	134.022	1.263	0.34	0.313481	0.661127	1.67355	0.597001
Negative	PHENYLALANINE	5.342	C9 H11 N O2	165.079	1.242	0.31	0.875088	0.960235	0.1925	0.0585413
Negative	L-Serine	8.157	C3 H7 N O3	105.043	1.241	0.31	0.646401	0.844585	0.629498	0.243685
Negative	Margaric acid	1.235	C17 H34 O2	270.256	1.23	0.3	0.331785	0.661127	1.59168	0.597001
Positive	L-Phenylalanine	5.321	C9 H11 N O2	165.079	1.219	0.29	0.933534	0.961911	0.0992262	0.0560248
Negative	L-Tyrosine	6.752	C9 H11 N O3	181.074	1.215	0.28	0.514277	0.759663	0.959383	0.396569
Positive	Lyso-PC(16:1)	1.896	C24 H48 N O7 P	493.317	1.214	0.28	0.23726	0.610073	2.07546	0.712946
Positive	Cytidine 5'-monophosphate (hydrate)	9.059	C9 H14 N3 O8 P	323.052	1.208	0.27	0.87051	0.930465	0.200067	0.103976
Negative	3-Hydroxy-3-methylglutaric acid	8.594	C6 H10 O5	162.053	1.194	0.26	0.561142	0.78764	0.833561	0.344392
Negative	Adenosine diphosphate (ADP)	9.126	C10 H15 N5 O10 P2	427.03	1.182	0.24	0.760055	0.912024	0.395825	0.132857
Positive	N-Acetyl-1-aspartylglutamic acid	10.351	C11 H16 N2 O8	304.091	1.16	0.21	0.913126	0.954172	0.131114	0.0676783
Negative	ANSERINE	7.551	C10 H16 N4 O3	240.122	1.149	0.2	0.292902	0.661127	1.77151	0.597001
Negative	Nonanoic acid	1.548	C9 H18 O2	158.131	1.144	0.19	0.338257	0.661127	1.56381	0.597001
Positive	Adenosine diphosphate (ADP)	9.104	C10 H15 N5 O10 P2	427.03	1.14	0.19	0.792238	0.890786	0.335994	0.16685
Negative	FA (16:0)	1.261	C16 H32 O2	256.241	1.139	0.19	0.365532	0.661127	1.45193	0.597001
Negative	Guanosine monophosphate (GMP)	9.586	C10 H14 N5 O8 P	363.059	1.139	0.19	0.758928	0.912024	0.397966	0.132857
Negative	Isoleucine	5.676	C6 H13 N O2	131.095	1.134	0.18	0.442498	0.700972	1.17626	0.512572
Positive	CDP-ribitol	9.672	C14 H25 N3 O15 P2	537.076	1.13	0.18	0.894498	0.943378	0.16085	0.0840922
Negative	Adenosine monophosphate	8.129	C10 H14 N5 O7 P	347.064	1.127	0.17	0.878544	0.960235	0.186814	0.0585413
Positive	Palmitoyl sphingomyelin	1.54	C39 H79 N2 O6 P	702.567	1.116	0.16	0.797996	0.89449	0.325546	0.160863
Negative	Decanoic acid	1.478	C10 H20 O2	172.146	1.116	0.16	0.886441	0.961185	0.173904	0.0571137
Negative	Citric acid	10.597	C6 H8 O7	192.027	1.096	0.13	0.988436	0.99114	0.016781	0.0128392
Negative	Glycerophosphoglycerol	7.499	C6 H15 O8 P	246.051	1.089	0.12	0.703814	0.8744	0.506734	0.193635
Positive	Cyclic ADP-ribose	7.952	C15 H21 N5 O13 P2	541.061	1.083	0.12	0.687525	0.842	0.540516	0.248108
Positive	Nicotinamide adenine dinucleotide (NAD+)	7.952	C21 H27 N7 O14 P2	663.109	1.079	0.11	0.807992	0.897878	0.307588	0.155408
Positive	Lyso-PE (18:1)	1.936	C23 H46 N O7 P	479.302	1.07	0.1	0.794359	0.891735	0.332138	0.165312
Positive	Nicotinamide adenine dinucleotide phosphate (NADP+)	9.991	C21 H28 N7 O17 P3	743.075	1.066	0.09	0.843717	0.92114	0.245168	0.118508
Negative	Deoxyuridine	3.256	C9 H12 N2 O5	228.075	1.061	0.09	0.968649	0.983077	0.0459534	0.0246237
Negative	Lauric acid	1.369	C12 H24 O2	200.178	1.061	0.09	0.134316	0.565825	2.8963	0.821571
Negative	Fructose 6-phosphate	9.333	C6 H13 O9 P	260.03	1.059	0.08	0.483643	0.73513	1.04798	0.44393
Negative	N-Acetylalanine	5.6	C5 H9 N O3	131.058	1.041	0.06	0.771974	0.914938	0.373377	0.128254
Positive	Carnitine(18:0)	1.602	C25 H49 N O4	427.366	1.036	0.05	0.252256	0.610073	1.98704	0.712946
Positive	L-(-)-Methionine	6.247	C5 H11 N O2 S	149.051	1.031	0.04	0.908183	0.953089	0.138945	0.0693173
Negative	HISTIDINE	7.551	C6 H9 N3 O2	155.07	1.031	0.04	0.839135	0.945165	0.253026	0.0813612
Positive	Carnitine(8:1)	1.99	C15 H27 N O4	285.193	1.024	0.03	0.910417	0.954083	0.1354	0.067814
Positive	GUANOSINE MONOPHOSPHATE	9.571	C10 H14 N5 O8 P	363.058	1.022	0.03	0.697826	0.846647	0.519061	0.240167
Positive	Creatinine	4.335	C4 H7 N3 O	113.059	1.017	0.02	0.965417	0.981816	0.0507762	0.026476
Negative	N-Acetyl-DL-serine	6.685	C5 H9 N O4	147.053	1.014	0.02	0.540971	0.78152	0.886376	0.355645
Positive	Lyso-PE (20:4)	1.914	C25 H44 N O7 P	501.285	1.006	0.01	0.792923	0.890786	0.334747	0.16685
Positive	Lysylvaline	12.07	C11 H23 N3 O3	245.174	1.003	0	0.635007	0.803597	0.655157	0.315456
Negative	Lyso-PE (20:4)	1.913	C25 H44 N O7 P	501.286	0.996	-0.01	0.644385	0.843689	0.634005	0.245217
Negative	Methionine	6.02	C5 H11 N O2 S	149.051	0.983	-0.02	0.850863	0.949288	0.233002	0.0750822
Positive	Choline	6.936	C5 H13 N O	103.1	0.98	-0.03	0.684548	0.841517	0.546776	0.248935
Negative	Cyclic ADP-ribose	7.969	C15 H21 N5 O13 P2	541.062	0.98	-0.03	0.874777	0.960235	0.193012	0.0585413
Negative	Guanosine 5'-diphosphate (GDP)	10.634	C10 H15 N5 O11 P2	443.025	0.979	-0.03	0.875188	0.960235	0.192335	0.0585413
Negative	Valine	6.348	C5 H11 N O2	117.079	0.972	-0.04	0.684165	0.86409	0.547583	0.210746
Positive	Inosine	5.325	C10 H12 N4 O5	268.08	0.968	-0.05	0.552084	0.752886	0.857041	0.409496
Negative	Acetylcarnitine	4.893	C9 H17 N O4	203.116	0.965	-0.05	0.904111	0.967831	0.145428	0.0471727
Negative	DL-Alanine	7.499	C3 H7 N O2	89.0479	0.965	-0.05	0.929477	0.977484	0.105509	0.0328549
Positive	S-Adenosylmethionine	8.816	C15 H22 N6 O5 S	398.137	0.962	-0.06	0.73658	0.868831	0.441085	0.202852
Positive	Acetyl-β-methylcholine	6.738	C8 H17 N O2	159.126	0.956	-0.06	0.593152	0.775541	0.753527	0.366724
Negative	Citicoline	8.544	C14 H26 N4 O11 P2	488.108	0.95	-0.07	0.539235	0.781145	0.891014	0.356339
Positive	N-Undecanoylglycine	1.193	C13 H25 N O3	243.183	0.947	-0.08	0.343615	0.610073	1.54114	0.712946
Positive	Arachidoyl Ethanolamide	1.446	C22 H45 N O2	355.345	0.946	-0.08	0.779667	0.887049	0.35907	0.172914
Negative	Cysteineglutathione disulfide	9.522	C13 H22 N4 O8 S2	426.089	0.942	-0.09	0.815541	0.94068	0.294171	0.0882234
Negative	CARNOSINE	8.228	C9 H14 N4 O3	226.107	0.938	-0.09	0.272517	0.661127	1.87558	0.597001
Positive	1-Stearoylglycerol	1.193	C21 H42 O4	358.308	0.937	-0.09	0.35476	0.610073	1.49508	0.712946
Positive	Carnosine	8.161	C9 H14 N4 O3	226.106	0.93	-0.1	0.236903	0.610073	2.07763	0.712946
Negative	Creatine	7.387	C4 H9 N3 O2	131.07	0.921	-0.12	0.570873	0.793941	0.808758	0.332897
Negative	Inosine-5'-monophosphate (IMP)	8.983	C10 H13 N4 O8 P	348.048	0.921	-0.12	0.533315	0.777903	0.906941	0.362338
Positive	DL-Carnitine	6.668	C7 H15 N O3	161.105	0.919	-0.12	0.0895926	0.454277	3.48048	1.13836
Positive	Inosine-5'-monophosphate (IMP)	8.962	C10 H13 N4 O8 P	348.047	0.919	-0.12	0.563704	0.759141	0.826992	0.397561
Positive	L-Valine	6.335	C5 H11 N O2	117.079	0.916	-0.13	0.610883	0.781666	0.711032	0.355376
Negative	2-Keto-glutaramic acid	5.376	C5 H7 N O4	145.038	0.913	-0.13	0.840509	0.945165	0.250665	0.0813612
Negative	Pentose phosphates	9.107	C5 H11 O8 P	230.019	0.908	-0.14	0.709083	0.879455	0.495973	0.185318
Positive	PHOSPHORYLCHOLINE	8.259	C5 H14 N O4 P	183.066	0.901	-0.15	0.48236	0.700583	1.05182	0.513371
Positive	ANSERINE	7.557	C10 H16 N4 O3	240.122	0.899	-0.15	0.319631	0.610073	1.64552	0.712946
Negative	Cytidine diphosphate	10.185	C9 H15 N3 O11 P2	403.019	0.897	-0.16	0.91307	0.972958	0.131203	0.0395502
Positive	Cytidine 5'-diphosphocholine	8.521	C14 H26 N4 O11 P2	488.107	0.896	-0.16	0.461696	0.685157	1.11498	0.545493
Positive	CREATINE	7.372	C4 H9 N3 O2	131.069	0.895	-0.16	0.75532	0.881984	0.404841	0.181175
Negative	Hydroxy-FA (7:0)	1.893	C7 H14 O3	146.094	0.894	-0.16	0.762716	0.912024	0.390783	0.132857
Negative	2-Deoxyglucose	5.753	C6 H12 O5	164.069	0.878	-0.19	0.644564	0.843689	0.633604	0.245217
Negative	1-METHYL-L-HISTIDINE	7.034	C7 H11 N3 O2	169.085	0.875	-0.19	0.326317	0.661127	1.61565	0.597001
Positive	L-Glutathione (reduced)	8.123	C10 H17 N3 O6 S	307.084	0.874	-0.19	0.435703	0.665239	1.19858	0.588055
Positive	Glycine	7.959	C2 H5 N O2	75.032	0.87	-0.2	0.352006	0.610073	1.50633	0.712946
Negative	Thioproline	5.256	C4 H7 N O2 S	133.02	0.87	-0.2	0.792038	0.922995	0.336359	0.115606
Negative	Lysine	12.819	C6 H14 N2 O2	146.106	0.869	-0.2	0.438717	0.698566	1.18864	0.517531
Negative	Glycine	7.984	C2 H5 N O2	75.0322	0.868	-0.2	0.373406	0.661127	1.42118	0.597001
Positive	LYSINE	12.778	C6 H14 N2 O2	146.105	0.867	-0.21	0.605125	0.78093	0.724694	0.356735
Positive	UDP-N-acetylglucosamine	8.965	C17 H27 N3 O17 P2	607.081	0.864	-0.21	0.411132	0.642421	1.28232	0.638409
Positive	URIDINE 5'-DIPHOSPHATE	9.905	C9 H14 N2 O12 P2	404.002	0.864	-0.21	0.801486	0.896087	0.319251	0.158289
Negative	ALLANTOIN	6.549	C4 H6 N4 O3	158.044	0.864	-0.21	0.1414	0.57263	2.82215	0.804325
Negative	Acetylaminoadipate	9.008	C8 H13 N O5	203.08	0.862	-0.21	0.558068	0.78764	0.841488	0.344392
Negative	CYTIDINE MONOPHOSPHATE	9.143	C9 H14 N3 O8 P	323.052	0.862	-0.21	0.703424	0.8744	0.507533	0.193635
Positive	Adenosine triphosphate (ATP)	9.811	C10 H16 N5 O13 P3	506.996	0.858	-0.22	0.599769	0.778087	0.737521	0.361997
Positive	Taurine	7.711	C2 H7 N O3 S	125.015	0.857	-0.22	0.386701	0.617766	1.37071	0.694867
Positive	7-Methylguanine	5.984	C6 H7 N5 O	165.065	0.854	-0.23	0.561565	0.757611	0.832476	0.400471
Positive	Ethanolamine	11.415	C2 H7 N O	61.053	0.853	-0.23	0.599731	0.778087	0.737612	0.361997
Negative	6,9-Dioxodecanoic acid	1.695	C10 H16 O4	200.105	0.853	-0.23	0.359099	0.661127	1.47755	0.597001
Negative	UROCANATE	6.709	C6 H6 N2 O2	138.043	0.851	-0.23	0.976109	0.98552	0.0348865	0.0210428
Negative	uridine 5′-diphosphate	9.922	C9 H14 N2 O12 P2	404.003	0.839	-0.25	0.760764	0.912024	0.39448	0.132857
Negative	INOSINE	5.349	C10 H12 N4 O5	268.081	0.835	-0.26	0.963154	0.981909	0.0541609	0.0263395
Negative	Taurine	7.732	C2 H7 N O3 S	125.015	0.83	-0.27	0.395282	0.681745	1.33905	0.552696
Positive	6-Methylnicotinamide	10.529	C7 H8 N2 O	136.064	0.822	-0.28	0.682634	0.840636	0.550816	0.250448
Negative	GLUTATHIONE REDUCED	8.162	C10 H17 N3 O6 S	307.084	0.822	-0.28	0.357727	0.661127	1.48307	0.597001
Positive	3-Methylhistidine	7.036	C7 H11 N3 O2	169.085	0.821	-0.28	0.23762	0.610073	2.07327	0.712946
Negative	Adenosine triphosphate (ATP)	9.833	C10 H16 N5 O13 P3	506.996	0.821	-0.28	0.40453	0.682626	1.30568	0.550833
Positive	CYTIDINE DIPHOSPHATE	10.155	C9 H15 N3 O11 P2	403.018	0.818	-0.29	0.870732	0.930465	0.199699	0.103976
Positive	Thioproline	5.241	C4 H7 N O2 S	133.02	0.817	-0.29	0.837789	0.917984	0.25534	0.123459
Negative	UDP-N-acetylglucosamine	8.983	C17 H27 N3 O17 P2	607.083	0.814	-0.3	0.434089	0.698566	1.20394	0.517531
Positive	N(6)-acetyl-N(6)-hydroxy-L-lysine	9.356	C8 H16 N2 O4	204.111	0.808	-0.31	0.471689	0.691311	1.08409	0.532593
Positive	N-acetyl-L-2-aminoadipic acid	8.964	C8 H13 N O5	203.079	0.807	-0.31	0.485211	0.702928	1.04332	0.508552
Negative	FA (8:0)	1.661	C8 H16 O2	144.115	0.806	-0.31	0.0399261	0.332566	4.64652	1.58829
Negative	acetyltaurine	5.542	C4 H9 N O4 S	167.025	0.803	-0.32	0.289942	0.661127	1.78616	0.597001
Positive	LPK	11.141	C17 H32 N4 O4	356.242	0.797	-0.33	0.186883	0.590017	2.41979	0.761171
Positive	7,8-Dihydrobiopterin	6.251	C9 H13 N5 O3	239.101	0.794	-0.33	0.287215	0.610073	1.7998	0.712946
Negative	Heptanoic acid	1.827	C7 H14 O2	130.099	0.781	-0.36	0.0362777	0.312842	4.78477	1.67649
Positive	Urea	4.54	C H4 N2 O	60.0325	0.779	-0.36	0.369117	0.610073	1.43785	0.712946
Positive	Guanine	5.82	C5 H5 N5 O	151.049	0.778	-0.36	0.623434	0.79355	0.681691	0.333608
Negative	URIDINE MONOPHOSPHATE	8.849	C9 H13 N2 O9 P	324.036	0.775	-0.37	0.558152	0.78764	0.841271	0.344392
Positive	N-Undecanoylglycine	3.091	C13 H25 N O3	243.183	0.774	-0.37	0.221286	0.610073	2.17601	0.712946
Positive	GLUTAMATE	8.277	C5 H9 N O4	147.053	0.772	-0.37	0.361347	0.610073	1.46854	0.712946
Negative	THREONINE	7.535	C4 H9 N O3	119.058	0.772	-0.37	0.285794	0.661127	1.80695	0.597001
Positive	Carnitine(10:0)	1.952	C17 H33 N O4	315.241	0.767	-0.38	0.716724	0.85838	0.48051	0.220312
Positive	Threonine	7.525	C4 H9 N O3	119.058	0.762	-0.39	0.380735	0.615965	1.39314	0.699079
Positive	Trigonelline	8.962	C7 H7 N O2	137.048	0.76	-0.4	0.436302	0.665239	1.1966	0.588055
Negative	Hexitols	6.956	C6 H14 O6	182.079	0.76	-0.4	0.880284	0.960235	0.183959	0.0585413
Negative	URATE	7.447	C5 H4 N4 O3	168.028	0.758	-0.4	0.200763	0.638301	2.31644	0.64769
Positive	Acetylcholine	6.753	C7 H15 N O2	145.11	0.75	-0.42	0.00426496	0.211127	7.87325	2.24382
Positive	L-Cysteinylglycine disulfide	9.496	C8 H15 N3 O5 S2	297.045	0.743	-0.43	0.72179	0.858822	0.470349	0.219568
Negative	GLUTAMATE	8.293	C5 H9 N O4	147.053	0.743	-0.43	0.429461	0.697994	1.2194	0.518714
Positive	N-ACETYLNEURAMINATE	7.73	C11 H19 N O9	309.105	0.741	-0.43	0.20316	0.603094	2.29931	0.729544
Positive	N6,N6,N6-Trimethyl-L-lysine	11.353	C9 H20 N2 O2	188.152	0.728	-0.46	0.176004	0.576879	2.50632	0.793659
Positive	PYRIDOXAL	2.705	C8 H9 N O3	167.058	0.722	-0.47	0.452408	0.676332	1.14431	0.564197
Negative	Itaconate	8.68	C5 H6 O4	130.027	0.722	-0.47	0.590632	0.810736	0.759669	0.302696
Positive	DL-Arginine	13.264	C6 H14 N4 O2	174.112	0.718	-0.48	0.283251	0.610073	1.81985	0.712946
Negative	Guanosine triphosphate (GTP)	11.354	C10 H16 N5 O14 P3	522.991	0.717	-0.48	0.377666	0.663859	1.40482	0.59105
Negative	1-(sn-glycero-3-phospho)-1D-myo-inositol	8.939	C9 H19 O11 P	334.067	0.715	-0.48	0.1862	0.63234	2.42507	0.661227
Negative	trans-4-hydroxyproline	7.319	C5 H9 N O3	131.058	0.714	-0.49	0.169289	0.620443	2.56244	0.688629
Negative	ARGININE	13.264	C6 H14 N4 O2	174.112	0.697	-0.52	0.26915	0.658739	1.89352	0.60222
Negative	Myoinositol	8.65	C6 H12 O6	180.064	0.697	-0.52	0.475752	0.72803	1.07172	0.457931
Positive	Guanosine triphosphate	11.335	C10 H16 N5 O14 P3	522.991	0.694	-0.53	0.345365	0.610073	1.53381	0.712946
Negative	Glucose	7.531	C6 H12 O6	180.064	0.677	-0.56	0.206737	0.64211	2.27413	0.639107
Negative	N-ACETYLASPARTATE	8.834	C6 H9 N O5	175.048	0.673	-0.57	0.242043	0.656619	2.04666	0.606872
Positive	URIDINE MONOPHOSPHATE	8.84	C9 H13 N2 O9 P	324.036	0.668	-0.58	0.513551	0.722404	0.96142	0.469122
Negative	Fructose 1,6-bisphosphate	11.106	C6 H14 O12 P2	339.996	0.666	-0.59	0.341821	0.661127	1.54869	0.597001
Positive	Glucose 6-phosphate	9.673	C6 H13 O9 P	260.029	0.659	-0.6	0.206306	0.606541	2.27714	0.721323
Positive	L-Glutathione oxidized	10.031	C20 H32 N6 O12 S2	612.152	0.657	-0.61	0.721503	0.858822	0.470922	0.219568
Positive	L-(+)-Citrulline	8.17	C6 H13 N3 O3	175.096	0.649	-0.62	0.0827848	0.435847	3.59449	1.1981
Negative	2-Methylmaleate	3.948	C5 H6 O4	130.027	0.649	-0.62	0.155624	0.594128	2.68386	0.751154
Negative	PANTOTHENATE	5.514	C9 H17 N O5	219.111	0.647	-0.63	0.162649	0.60213	2.62017	0.731853
Negative	Hydroxycitrate	9.733	C6 H8 O8	208.022	0.644	-0.63	0.599238	0.817954	0.738799	0.289908
Negative	Uridine 5'-triphosphate	10.653	C9 H15 N2 O15 P3	483.969	0.643	-0.64	0.297024	0.661127	1.75135	0.597001
Positive	Homo-L-arginine	13.45	C7 H16 N4 O2	188.127	0.637	-0.65	0.166228	0.558157	2.58876	0.841258
Negative	GLYCEROL 3-PHOSPHATE	8.74	C3 H9 O6 P	172.014	0.629	-0.67	0.299084	0.661127	1.74138	0.597001
Negative	1-deoxy-D-altro-heptulose 7-phosphate	8.939	C7 H15 O9 P	274.046	0.625	-0.68	0.142599	0.573835	2.80997	0.801292
Negative	beta-Aspartylaspartic acid	10.317	C8 H12 N2 O7	248.065	0.621	-0.69	0.0905035	0.514342	3.46588	0.959201
Positive	1-(sn-glycero-3-phospho)-1D-myo-inositol	8.926	C9 H19 O11 P	334.066	0.615	-0.7	0.221005	0.610073	2.17785	0.712946
Negative	CYSTATHIONINE	9.084	C7 H14 N2 O4 S	222.068	0.613	-0.71	0.144601	0.573835	2.78985	0.801292
Positive	URIDINE TRIPHOSPHATE	10.629	C9 H15 N2 O15 P3	483.969	0.612	-0.71	0.292194	0.610073	1.775	0.712946
Positive	Guanosine	6.265	C10 H13 N5 O5	283.091	0.605	-0.72	0.341826	0.610073	1.54867	0.712946
Positive	Hypotaurine	7.615	C2 H7 N O2 S	109.02	0.603	-0.73	0.0787221	0.430345	3.66709	1.21643
Positive	Υ-Glutamylcysteine	8.05	C8 H14 N2 O5 S	250.062	0.599	-0.74	0.0103944	0.245406	6.58804	2.02676
Positive	n-Ribosylhistidine	8.002	C11 H17 N3 O6	287.111	0.595	-0.75	0.115849	0.488564	3.10968	1.03338
Negative	Creatinine	4.319	C4 H7 N3 O	113.059	0.594	-0.75	0.269607	0.658739	1.89107	0.60222
Positive	N-Acetylaspartate	8.806	C6 H9 N O5	175.048	0.592	-0.76	0.0230539	0.253737	5.43884	1.9786
Positive	Gly-DL-Asp	9.185	C6 H10 N2 O5	190.059	0.59	-0.76	0.204893	0.605993	2.28706	0.722628
Positive	L-Cystathionine	9.066	C7 H14 N2 O4 S	222.067	0.59	-0.76	0.184462	0.586784	2.4386	0.769099
Positive	N3,N4-Dimethyl-L-arginine	11.016	C8 H18 N4 O2	202.143	0.582	-0.78	0.0800311	0.430345	3.64329	1.21643
Negative	URIDINE	4.524	C9 H12 N2 O6	244.07	0.581	-0.78	0.162068	0.60213	2.62533	0.731853
Negative	N-Acetylmethionine	4.028	C7 H13 N O3 S	191.062	0.579	-0.79	0.127377	0.56122	2.97282	0.83336
Negative	L-Glutathione oxidized	10.063	C20 H32 N6 O12 S2	612.153	0.564	-0.83	0.676249	0.860574	0.564374	0.216629
Positive	Cytidine 5'-triphosphate	10.898	C9 H16 N3 O14 P3	482.984	0.563	-0.83	0.280934	0.610073	1.8317	0.712946
Negative	2,3-Diketogulonic Acid	6.569	C6 H8 O7	192.027	0.563	-0.83	0.219641	0.648088	2.18678	0.625738
Negative	N-Acetylornithine	7.043	C7 H14 N2 O3	174.1	0.563	-0.83	0.223857	0.648489	2.15935	0.624846
Positive	UDP-alpha-D-glucuronic acid	11.566	C15 H22 N2 O18 P2	580.034	0.561	-0.83	0.103598	0.471362	3.27093	1.08509
Negative	9-Oxononanoic acid	1.852	C9 H16 O3	172.11	0.552	-0.86	0.220001	0.648088	2.18442	0.625738
Negative	CMP-2-aminoethylphosphonate	8.548	C11 H20 N4 O10 P2	430.066	0.548	-0.87	0.133897	0.565825	2.90081	0.821571
Negative	Glu-Asp	8.638	C9 H14 N2 O7	262.08	0.541	-0.89	0.0208534	0.257401	5.58357	1.95791
Negative	XANTHINE	5.695	C5 H4 N4 O2	152.033	0.537	-0.9	0.144376	0.573835	2.7921	0.801292
Negative	N-Undecanoylglycine	1.912	C13 H25 N O3	243.184	0.532	-0.91	0.15898	0.60213	2.65308	0.731853
Negative	Phosphorylcholine	8.343	C5 H14 N O4 P	183.066	0.532	-0.91	0.562383	0.78764	0.830376	0.344392
Positive	5'-S-Methyl-5'-thioadenosine	1.967	C11 H15 N5 O3 S	297.089	0.529	-0.92	0.0914657	0.454496	3.45063	1.13766
Negative	Uridine 5'-diphosphogalactose	9.614	C15 H24 N2 O17 P2	566.056	0.527	-0.92	0.102093	0.538374	3.29205	0.893319
Positive	N~6~,N~6~-Dimethyllysine	10.838	C8 H18 N2 O2	174.137	0.526	-0.93	0.144056	0.529969	2.7953	0.916019
Positive	PANTOTHENATE	5.507	C9 H17 N O5	219.111	0.525	-0.93	0.0544878	0.374232	4.19792	1.41799
Negative	Glycerol cyclic phosphate	6.982	C3 H7 O5 P	154.003	0.518	-0.95	0.0634751	0.4261	3.97767	1.23074
Negative	D-Glucose 6-phosphate	9.697	C6 H13 O9 P	260.03	0.517	-0.95	0.306263	0.661127	1.70716	0.597001
Positive	N~2~-Acetyl-L-ornithine	7.048	C7 H14 N2 O3	174.1	0.505	-0.99	0.122938	0.498552	3.02399	1.00419
Positive	Aminoadipate	7.168	C6 H11 N O4	161.069	0.494	-1.02	0.0552042	0.377437	4.17908	1.40569
Negative	Hypoxanthine	4.627	C5 H4 N4 O	136.039	0.461	-1.12	0.230455	0.652215	2.11744	0.616581
Positive	GLYCEROL 3-PHOSPHATE	8.722	C3 H9 O6 P	172.014	0.458	-1.13	0.0818188	0.435847	3.61142	1.1981
Negative	Gluconic acid	7.809	C6 H12 O7	196.058	0.446	-1.16	0.105072	0.543549	3.25055	0.879517
Positive	Aminocaprylate	4.081	C8 H17 N O2	159.126	0.445	-1.17	0.191751	0.597671	2.38269	0.742576
Positive	UDP-glucose	9.597	C15 H24 N2 O17 P2	566.055	0.445	-1.17	0.118682	0.495381	3.07483	1.01339
Positive	Prolylleucine	4.919	C11 H20 N2 O3	228.147	0.443	-1.17	0.233504	0.610073	2.09848	0.712946
Positive	Υ-L-Glutamyl-L-glutamic acid	10.178	C10 H16 N2 O7	276.095	0.435	-1.2	0.11079	0.485229	3.1741	1.04326
Positive	Tetrahydrobiopterin	6.346	C9 H15 N5 O3	241.117	0.425	-1.24	0.0902267	0.454496	3.4703	1.13766
Positive	Glu-Asp	8.617	C9 H14 N2 O7	262.08	0.424	-1.24	0.0666071	0.404536	3.90818	1.30566
Positive	DL-Stachydrine	5.07	C7 H13 N O2	143.095	0.42	-1.25	0.043008	0.335897	4.53925	1.57391
Negative	Uridine 5'-diphosphoglucuronic acid	11.579	C15 H22 N2 O18 P2	580.035	0.418	-1.26	0.111032	0.543549	3.17095	0.879517
Positive	GUANIDINOACETATE	7.909	C3 H7 N3 O2	117.054	0.412	-1.28	0.180146	0.582579	2.47276	0.779475
Positive	S-Adenosylhomocysteine	7.188	C14 H20 N6 O5 S	384.121	0.412	-1.28	0.0616765	0.396567	4.01914	1.33436
Positive	beta-Aspartylaspartic acid	10.309	C8 H12 N2 O7	248.064	0.401	-1.32	0.154553	0.542812	2.69383	0.881476
Positive	Hypoxanthine	4.607	C5 H4 N4 O	136.038	0.401	-1.32	0.218892	0.610073	2.19171	0.712946
Negative	ASPARTATE	8.421	C4 H7 N O4	133.038	0.389	-1.36	0.00358697	0.159903	8.12302	2.64473
Positive	Carnitine(8:0)	1.967	C15 H29 N O4	287.209	0.385	-1.38	0.0678409	0.408397	3.8817	1.29196
Negative	Cytidine	5.792	C9 H13 N3 O5	243.086	0.385	-1.38	0.0878152	0.510862	3.50938	0.968995
Positive	Cytidine	5.798	C9 H13 N3 O5	243.085	0.384	-1.38	0.0933793	0.458104	3.42075	1.12625
Negative	Uracil	3.07	C4 H4 N2 O2	112.027	0.378	-1.4	0.171899	0.623773	2.54036	0.680906
Positive	L-alpha-Glycerylphosphorylcholine	7.485	C8 H20 N O6 P	257.103	0.368	-1.44	0.00186738	0.165977	9.06477	2.59094
Positive	Laurolactam	1.906	C12 H23 N O	197.178	0.366	-1.45	0.0980726	0.468949	3.35001	1.0925
Negative	N-methyl-2-oxoglutaramic acid	4.901	C6 H9 N O4	159.053	0.363	-1.46	0.160438	0.60213	2.63991	0.731853
Positive	Betaine	5.394	C5 H11 N O2	117.079	0.359	-1.48	0.00166043	0.156807	9.23423	2.67294
Positive	Carnitine(4:0)	4.297	C11 H21 N O4	231.147	0.357	-1.49	0.00816661	0.225328	6.93605	2.1499
Negative	Octenoylglycine	1.892	C10 H17 N O3	199.121	0.34	-1.56	0.214126	0.647387	2.22347	0.6273
Negative	S-Adenosylhomocysteine	7.241	C14 H20 N6 O5 S	384.122	0.339	-1.56	0.061686	0.4261	4.01891	1.23074
Negative	Glycerophosphorylethanolamine	8.211	C5 H14 N O6 P	215.056	0.338	-1.56	0.00753924	0.172696	7.05136	2.5337
Positive	Carnitine(6:0)	3.599	C13 H25 N O4	259.178	0.337	-1.57	0.0371133	0.318043	4.75192	1.6527
Positive	D-ORNITHINE	11.944	C5 H12 N2 O2	132.09	0.33	-1.6	0.0688643	0.412912	3.8601	1.27609
Positive	Glycerophosphorylethanolamine	8.174	C5 H14 N O6 P	215.056	0.326	-1.61	0.000823264	0.125274	10.2464	2.99684
Positive	P-DMEA	7.954	C4 H12 N O4 P	169.05	0.31	-1.69	0.0882829	0.454035	3.50172	1.13913
Positive	Argininosuccinic acid	9.25	C10 H18 N4 O6	290.122	0.309	-1.69	0.0213135	0.253737	5.55209	1.9786
Negative	Phosphocreatine	8.915	C4 H10 N3 O5 P	211.036	0.292	-1.78	0.298491	0.661127	1.74424	0.597001
Positive	Homoarginine	12.099	C7 H16 N4 O2	188.127	0.28	-1.83	0.0276684	0.269722	5.17562	1.89046
Positive	D-(-)-Aspartic acid	8.41	C4 H7 N O4	133.037	0.271	-1.88	0.00290337	0.175479	8.42806	2.51063
Positive	Carnitine(methylbutyryl)	3.913	C12 H23 N O4	245.163	0.246	-2.02	0.0376028	0.318509	4.73302	1.65059
Positive	Phosphocreatine	8.896	C4 H10 N3 O5 P	211.036	0.229	-2.13	0.295749	0.610073	1.75756	0.712946
Positive	D-(+)-Pipecolinic acid	6.14	C6 H11 N O2	129.079	0.195	-2.36	0.107846	0.47928	3.21296	1.06106
Negative	Pipecolic acid	6.165	C6 H11 N O2	129.079	0.178	-2.49	0.134013	0.565825	2.89955	0.821571
Positive	N6-METHYLLYSINE	12.04	C7 H16 N2 O2	160.121	0.174	-2.53	0.088951	0.454277	3.49085	1.13836
Positive	N-Acetylputrescine	9.599	C6 H14 N2 O	130.111	0.174	-2.53	0.00611044	0.215239	7.35451	2.21599
Positive	Carnitine(3:0)	4.785	C10 H19 N O4	217.131	0.161	-2.63	0.000555072	0.119816	10.815	3.0611
Positive	CYTOSINE	5.017	C4 H5 N3 O	111.043	0.158	-2.66	0.0216392	0.253737	5.53021	1.9786
Negative	SUCCINATE	9.038	C4 H6 O4	118.027	0.157	-2.67	0.0284326	0.283842	5.13631	1.81684
Negative	Hippuric acid	4.146	C9 H9 N O3	179.058	0.13	-2.94	0.240883	0.656619	2.0536	0.606872
Positive	Ureidosuccinate	9.799	C5 H8 N2 O5	176.043	0.11	-3.19	0.0284476	0.272556	5.13555	1.87538
Negative	Oxoadipate	6.879	C6 H8 O5	160.037	0.076	-3.72	0.0126554	0.206143	6.3041	2.27828
Negative	Ureidosuccinate	9.837	C5 H8 N2 O5	176.043	0.073	-3.77	0.00921648	0.177781	6.76157	2.49183
Negative	Dihydroorotate	6.858	C5 H6 N2 O4	158.033	0.05	-4.32	0.00581712	0.169163	7.42548	2.56351
Positive	Carnitine(6:0)	2.115	C13 H25 N O4	259.178	0.01	-6.66	0.0188701	0.253737	5.72776	1.9786

## Sheet: Untargeted_M481 (Fig S3B)
Mode	Name	RT [min]	Formula	Molecular Weight	Ratio: (I) / (D)	Log2 Fold Change: (I) / (D)	P-value: (I) / (D)	Adj. P-value: (I) / (D)	-LOG2 P-value	-LOG2 Adj. P-value
Positive	Carnitine(3-hydroxy 16:2)	2.096	C23 H41 N O5	411.299	57.281	5.84	0.00305952	0.0180005	8.35248	5.79582
Positive	Carnitine(3-hydroxy 16:1)	2.071	C23 H43 N O5	413.315	48.858	5.61	0.00425792	0.0203439	7.87564	5.61926
Positive	Carnitine(3-hydroxy 14:0)	2.109	C21 H41 N O5	387.299	48.641	5.6	0.00487449	0.021489	7.68053	5.54026
Negative	Hydroxy-FA (12:0)	1.403	C12 H24 O3	216.172	46.086	5.53	0.00157307	0.0169408	9.3122	5.88336
Negative	3-Oxotetradecanoic acid	1.281	C14 H26 O3	242.188	31.846	4.99	0.00041846	0.0105151	11.2226	6.57139
Negative	Deoxyribose	5.403	C5 H10 O4	134.058	31.214	4.96	9.72132e-06	0.00211709	16.6504	8.8837
Negative	Glu-Gly	6.766	C7 H12 N2 O5	204.074	29.161	4.87	0.00855227	0.0380101	6.86948	4.71747
Negative	N-methyl-gamma-oxo-3-Pyridinebutanamide	4.89	C10 H12 N2 O2	192.09	23.811	4.57	0.00476659	0.0280556	7.71283	5.15557
Negative	Glyceraldehyde 3-phosphate	9.932	C3 H7 O6 P	169.998	23.385	4.55	0.00735531	0.0343248	7.087	4.86461
Negative	3-Hydroxybutyric acid	5.833	C4 H8 O3	104.047	21.922	4.45	0.0478044	0.123323	4.38671	3.01949
Positive	Carnitine(3-hydroxy 14:1)	2.118	C21 H39 N O5	385.283	21.762	4.44	0.00309634	0.0180813	8.33522	5.78936
Positive	Carnitine(3-hydroxy 4:0)	5.776	C11 H21 N O5	247.142	20.822	4.38	0.00101932	0.0118166	9.93817	6.40304
Positive	5-Methylcytosine	4.524	C5 H7 N3 O	125.059	20.428	4.35	0.0126685	0.0377198	6.30261	4.72853
Positive	Hypoxanthine	4.811	C5 H4 N4 O	136.039	20.366	4.35	0.00169718	0.0136563	9.20264	6.19429
Negative	Thymidine	2.555	C10 H14 N2 O5	242.09	18.699	4.22	0.0223289	0.0725516	5.48494	3.78485
Negative	Hypoxanthine	4.794	C5 H4 N4 O	136.038	17.799	4.15	0.00199834	0.0191061	8.96698	5.70983
Positive	Carnitine(3-hydroxy 18:1)	1.989	C25 H47 N O5	441.346	17.691	4.14	0.00465653	0.0212463	7.74653	5.55665
Negative	beta-L-fucose 1-phosphate	9.085	C6 H13 O8 P	244.034	16.224	4.02	4.11857e-05	0.0040362	14.5675	7.95279
Positive	Cytidine 5'-diphosphocholine	8.522	C14 H26 N4 O11 P2	488.108	16.169	4.02	0.0009571	0.0117401	10.029	6.41241
Positive	Carnitine(3-hydroxy 16:0)	2.056	C23 H45 N O5	415.33	15.75	3.98	0.00330772	0.018688	8.23995	5.74174
Negative	URACIL	3.283	C4 H4 N2 O2	112.027	15.682	3.97	0.00100616	0.0139856	9.95693	6.15992
Negative	Citicoline	8.52	C14 H26 N4 O11 P2	488.107	15.267	3.93	0.00121785	0.0152038	9.68144	6.03943
Negative	XANTHINE	6.276	C5 H4 N4 O2	152.033	13.038	3.7	0.00714265	0.0336528	7.12933	4.89313
Negative	(R)-3-Hydroxy myristic acid	1.276	C14 H28 O3	244.204	12.588	3.65	0.00528102	0.0291772	7.56497	5.09901
Negative	2-(acetylamino)-4-(methylthio)butanoic acid	3.981	C7 H13 N O3 S	191.061	11.529	3.53	0.000689256	0.0121134	10.5027	6.36726
Negative	Guanosine monophosphate (GMP)	9.762	C10 H14 N5 O8 P	363.058	11.296	3.5	8.26143e-06	0.00209433	16.8852	8.8993
Negative	Adenosine monophosphate	8.214	C10 H14 N5 O7 P	347.063	11.018	3.46	3.46884e-06	0.00196308	18.1371	8.99267
Positive	5-methyldeoxycytidine	4.524	C10 H15 N3 O4	241.106	10.868	3.44	0.0138678	0.0399688	6.17212	4.64498
Positive	Guanine	5.93	C5 H5 N5 O	151.05	10.796	3.43	0.00652111	0.0250136	7.26067	5.32114
Positive	Adenosine 5'-monophosphate	8.223	C10 H14 N5 O7 P	347.064	10.772	3.43	5.68888e-05	0.00392979	14.1015	7.99133
Negative	Pentose phosphates	9.215	C5 H11 O8 P	230.019	9.791	3.29	0.00149843	0.0165928	9.38233	5.9133
Negative	Threonylleucine	4.201	C10 H20 N2 O4	232.142	9.757	3.29	0.0352662	0.100322	4.82557	3.31729
Negative	Eicosapentanoic acid	1.133	C20 H30 O2	302.224	9.641	3.27	0.00204171	0.0192608	8.936	5.69819
Negative	Nervonic acid	1.11	C24 H46 O2	366.349	9.542	3.25	0.0128523	0.0497355	6.28183	4.32958
Negative	Indole-3-pyruvate	4.288	C11 H9 N O3	203.058	9.331	3.22	0.00222864	0.0193272	8.80962	5.69322
Negative	ALA-GLU	6.456	C8 H14 N2 O5	218.09	9.075	3.18	0.000122997	0.00651728	12.9891	7.26151
Negative	2-Aminooctanedioic acid	3.931	C8 H15 N O4	189.1	8.926	3.16	9.04859e-05	0.00554226	13.4319	7.49531
Positive	Pro-Hyp	7.773	C10 H16 N2 O4	228.111	8.921	3.16	0.000407233	0.0088014	11.2619	6.82805
Negative	Adenylsuccinic acid	11.775	C14 H18 N5 O11 P	463.074	8.908	3.16	0.0090032	0.0395656	6.79535	4.65961
Negative	1-Deoxy-L-mannitol	6.264	C6 H14 O5	166.084	8.532	3.09	0.00106925	0.0142566	9.86919	6.13223
Positive	1-Methylnicotinamide	10.601	C7 H8 N2 O	136.064	8.472	3.08	0.0034418	0.0189756	8.18262	5.71971
Negative	Arachidonic acid	1.128	C20 H32 O2	304.24	8.469	3.08	0.00114471	0.0146642	9.77081	6.09156
Negative	Hydroxy-FA (10:0)	1.584	C10 H20 O3	188.141	8.42	3.07	0.00467334	0.0277568	7.74133	5.17102
Positive	Carnitine(16:2)	1.752	C23 H41 N O4	395.304	8.19	3.03	0.0034435	0.0189756	8.18191	5.71971
Negative	S-Lactoylglutathione	7.934	C13 H21 N3 O8 S	379.105	8.179	3.03	0.000126355	0.00651728	12.9502	7.26151
Negative	13Z,16Z-Docosadienoic Acid	1.113	C22 H40 O2	336.302	7.979	3	0.00820841	0.0372419	6.92868	4.74693
Negative	20-Hydroxy-(5Z,8Z,11Z,14Z)-eicosatetraenoic acid	1.147	C20 H32 O3	320.235	7.857	2.97	0.00199117	0.0191061	8.97217	5.70983
Positive	Carnitine (20:0)	1.448	C27 H53 N O4	455.4	7.77	2.96	0.00988896	0.0320419	6.65997	4.9639
Negative	INDOXYL SULFATE	4.053	C8 H7 N O4 S	213.009	7.692	2.94	0.0198992	0.0667848	5.65115	3.90434
Negative	Indole-3-lactic acid	4.955	C11 H11 N O3	205.074	7.603	2.93	0.00441126	0.0268511	7.82459	5.21887
Positive	Carnitine(18:3)	1.657	C25 H43 N O4	421.32	7.555	2.92	0.00427678	0.0203439	7.86926	5.61926
Negative	N-Acetylcysteine	5.044	C5 H9 N O3 S	163.03	7.454	2.9	0.00101324	0.0139856	9.94681	6.15992
Positive	Carnitine(3-hydroxy-18:0)	1.942	C25 H49 N O5	443.362	7.346	2.88	0.00182288	0.0138014	9.09957	6.17904
Positive	Adenylsuccinate	11.776	C14 H18 N5 O11 P	463.075	7.317	2.87	0.00706544	0.0262024	7.145	5.25416
Positive	Choline	6.757	C5 H13 N O	103.1	7.193	2.85	0.00105852	0.0120919	9.88373	6.36982
Negative	URATE	7.49	C5 H4 N4 O3	168.028	7.185	2.84	0.000998245	0.0139754	9.96832	6.16096
Positive	Carnitine(20:4)	1.566	C27 H45 N O4	447.335	7.184	2.84	0.00214298	0.0149056	8.86617	6.068
Negative	N-Acetylserine	6.748	C5 H9 N O4	147.053	7.16	2.84	5.82141e-05	0.00496085	14.0683	7.6552
Negative	DEOXYURIDINE	3.543	C9 H12 N2 O5	228.074	7.019	2.81	0.00165463	0.0171148	9.23928	5.86861
Positive	Carnitine(15:0)	1.73	C22 H43 N O4	385.32	6.953	2.8	0.0021566	0.014934	8.85702	6.06526
Negative	Glu-Asp	8.724	C9 H14 N2 O7	262.08	6.614	2.73	0.000463974	0.0107586	11.0737	6.53837
Negative	N-Acetylalanine	5.684	C5 H9 N O3	131.058	6.543	2.71	0.000990258	0.0139634	9.97991	6.16221
Positive	Inosine	5.525	C10 H12 N4 O5	268.081	6.497	2.7	0.00460377	0.0211909	7.76297	5.56041
Negative	Aminoisobutanoate	6.975	C4 H9 N O2	103.063	6.358	2.67	0.0441562	0.117298	4.50124	3.09175
Negative	O-Succinyl homoserine	8.57	C8 H13 N O6	219.074	6.262	2.65	0.00286691	0.0215556	8.44629	5.5358
Negative	L-Ascorbic acid 2-sulfate	10.482	C6 H8 O9 S	255.989	6.067	2.6	0.0133513	0.0509115	6.22688	4.29587
Negative	Isoleucine	5.705	C6 H13 N O2	131.094	5.864	2.55	0.00107984	0.0143006	9.85497	6.12778
Positive	N6,N6,N6-Trimethyl-L-lysine	10.766	C9 H20 N2 O2	188.153	5.766	2.53	0.014214	0.0408668	6.13654	4.61293
Positive	Deoxycytidine	5.086	C9 H13 N3 O4	227.091	5.636	2.49	0.0152237	0.0423935	6.03753	4.56001
Positive	Carnitine(18:2)	1.616	C25 H45 N O4	423.335	5.561	2.48	0.00588977	0.0235347	7.40757	5.40907
Negative	ARGININE	12.394	C6 H14 N4 O2	174.111	5.553	2.47	0.000428524	0.0106317	11.1883	6.55548
Positive	Isoleucine	5.701	C6 H13 N O2	131.095	5.456	2.45	0.00139528	0.0131696	9.48523	6.24664
Positive	Carnitine(14:1)	1.879	C21 H39 N O4	369.288	5.446	2.45	0.00600547	0.0238059	7.37951	5.39254
Negative	Hydroxy-FA (18:1)	1.144	C18 H34 O3	298.251	5.436	2.44	0.00507601	0.0288044	7.62209	5.11756
Negative	N-Acetylcytidine	3.864	C11 H15 N3 O6	285.096	5.423	2.44	0.00969211	0.0407651	6.68897	4.61652
Negative	Oleic acid	1.166	C18 H34 O2	282.256	5.418	2.44	0.0153982	0.0559007	6.02109	4.16099
Positive	Lyso-PE (18:0)	1.977	C23 H48 N O7 P	481.318	5.409	2.44	0.000564681	0.00947833	10.7903	6.72115
Positive	Carnitine (17:0)	1.612	C24 H47 N O4	413.351	5.371	2.43	0.00437481	0.0207268	7.83656	5.59236
Positive	Carnitine(18:0)	1.546	C25 H49 N O4	427.366	5.367	2.42	0.00480357	0.0213548	7.70168	5.54929
Positive	N~6~,N~6~-Dimethyllysine	9.836	C8 H18 N2 O2	174.137	5.367	2.42	0.019701	0.0513733	5.66559	4.28284
Positive	Leucine	5.462	C6 H13 N O2	131.095	5.351	2.42	0.000516653	0.00945807	10.9185	6.72424
Negative	Myristoleic acid	1.226	C14 H26 O2	226.193	5.286	2.4	0.0071172	0.0336138	7.13447	4.8948
Negative	Linoleic Acid	1.145	C18 H32 O2	280.24	5.251	2.39	0.00501634	0.0287858	7.63915	5.1185
Negative	2'-Deoxyinosine	4.662	C10 H12 N4 O4	252.086	5.237	2.39	0.0439337	0.117298	4.50853	3.09175
Positive	Oleamide	1.703	C18 H35 N O	281.272	5.206	2.38	0.00577133	0.0235347	7.43688	5.40907
Positive	PLK	11.231	C17 H32 N4 O4	356.243	5.197	2.38	0.00129891	0.012825	9.58848	6.28489
Positive	N4-Acetylcytidine	3.872	C11 H15 N3 O6	285.096	5.172	2.37	0.0130155	0.0381446	6.26363	4.71238
Negative	2-Hydroxybutyric acid (GHB)	4.966	C4 H8 O3	104.047	5.171	2.37	0.0244187	0.0775829	5.35587	3.68812
Positive	GUANOSINE MONOPHOSPHATE	9.761	C10 H14 N5 O8 P	363.058	5.148	2.36	1.41437e-05	0.00201227	16.1095	8.95696
Positive	Carnitine(18:1)	1.581	C25 H47 N O4	425.351	5.123	2.36	0.00509484	0.021903	7.61675	5.51272
Positive	D-Sphingosine	1.677	C18 H37 N O2	299.283	5.118	2.36	0.00538132	0.0223389	7.53782	5.4843
Negative	CYTIDINE MONOPHOSPHATE	9.249	C9 H14 N3 O8 P	323.052	5.106	2.35	0.000440721	0.0107063	11.1478	6.54539
Negative	N-ACETYLNEURAMINATE	7.701	C11 H19 N O9	309.106	5.058	2.34	0.00507109	0.0288044	7.62349	5.11756
Positive	Carnitine(14:2)	1.94	C21 H37 N O4	367.273	5.048	2.34	0.0361221	0.0806435	4.79097	3.6323
Positive	Lysylvaline	12.126	C11 H23 N3 O3	245.174	4.896	2.29	0.00179555	0.0137747	9.12136	6.18183
Negative	2'-Deoxycytidine	5.088	C9 H13 N3 O4	227.09	4.857	2.28	0.0145689	0.0539864	6.10096	4.21126
Negative	11(E)-Eicosenoic Acid	1.119	C20 H38 O2	310.287	4.789	2.26	0.00872629	0.0386958	6.84042	4.69168
Positive	Cytidine	5.89	C9 H13 N3 O5	243.086	4.779	2.26	0.00515145	0.0219327	7.6008	5.51077
Negative	Leucine	5.463	C6 H13 N O2	131.094	4.706	2.23	0.000515177	0.011143	10.9226	6.48771
Negative	N-Glycolylneuraminic acid	8.231	C11 H19 N O10	325.101	4.687	2.23	0.00239146	0.0199458	8.70789	5.64777
Negative	INOSINE	5.514	C10 H12 N4 O5	268.081	4.599	2.2	0.00355718	0.0238474	8.13505	5.39002
Negative	Lyso-PE (20:4)	1.95	C25 H44 N O7 P	501.286	4.577	2.19	0.000988835	0.0139634	9.98198	6.16221
Positive	Carnitine(16:0)	1.664	C23 H45 N O4	399.335	4.544	2.18	0.00229982	0.0153158	8.76426	6.02883
Positive	Lyso-PE (20:4)	1.976	C25 H44 N O7 P	501.286	4.531	2.18	0.000325221	0.00830814	11.5863	6.91126
Positive	LYSINE	12.048	C6 H14 N2 O2	146.106	4.46	2.16	0.00180958	0.0138014	9.11013	6.17904
Negative	?-Linolenic Acid	1.154	C18 H30 O2	278.224	4.421	2.14	0.00490162	0.0285928	7.67252	5.1282
Negative	URIDINE MONOPHOSPHATE	9.032	C9 H13 N2 O9 P	324.036	4.351	2.12	0.00155402	0.0169203	9.32978	5.8851
Negative	11(Z),14(Z)-Eicosadienoic acid	1.122	C20 H36 O2	308.271	4.332	2.11	0.00765668	0.0355618	7.02907	4.81353
Negative	16-Hydroxyhexadecanoic acid	1.174	C16 H32 O3	272.235	4.31	2.11	0.0064835	0.0319758	7.26901	4.96688
Positive	URIDINE MONOPHOSPHATE	9.025	C9 H13 N2 O9 P	324.036	4.196	2.07	0.00190405	0.0140056	9.03671	6.15785
Negative	Succinyladenosine	8.778	C14 H17 N5 O8	383.108	4.135	2.05	0.0125047	0.0489206	6.32139	4.35341
Negative	S-Cysteinosuccinic acid	10.285	C7 H11 N O6 S	237.03	4.127	2.05	7.04589e-06	0.00209433	17.1148	8.8993
Positive	Lyso-PC (22:4)	1.623	C30 H54 N O7 P	571.365	4.072	2.03	0.000996674	0.0117401	9.97059	6.41241
Positive	ADENOSINE DIPHOSPHATE RIBOSE	8.914	C15 H23 N5 O14 P2	559.073	4.06	2.02	0.0523064	0.108567	4.25687	3.20334
Negative	beta-Aspartylaspartic acid	10.674	C8 H12 N2 O7	248.064	4.05	2.02	0.00224283	0.0193272	8.80046	5.69322
Negative	Lysine	12.055	C6 H14 N2 O2	146.105	4.03	2.01	0.000877941	0.0131356	10.1536	6.25037
Negative	Pentose alcohol	6.391	C5 H12 O5	152.068	3.934	1.98	0.00198495	0.0191061	8.97668	5.70983
Negative	Adenosine diphosphate ribose	8.915	C15 H23 N5 O14 P2	559.072	3.785	1.92	0.0462995	0.120674	4.43286	3.05081
Negative	Acetylcarnitine	5.469	C9 H17 N O4	203.115	3.715	1.89	0.000472061	0.0107586	11.0487	6.53837
Negative	cis-7-Hexadecenoic acid	1.178	C16 H30 O2	254.224	3.655	1.87	0.00572215	0.0306432	7.44923	5.02829
Positive	Inosine-5'-monophosphate (IMP)	9.282	C10 H13 N4 O8 P	348.048	3.605	1.85	0.00118082	0.012825	9.72599	6.28489
Negative	Anserine	7.369	C10 H16 N4 O3	240.122	3.584	1.84	0.2994	0.450709	1.73985	1.14973
Positive	trans-3-Indoleacrylic acid	5.951	C11 H9 N O2	187.064	3.564	1.83	0.000159202	0.00697636	12.6169	7.16331
Positive	CYTOSINE	5.083	C4 H5 N3 O	111.043	3.54	1.82	0.00883073	0.0297206	6.82325	5.07239
Negative	N-acetyl-LL-2,6-diaminopimelic acid	7.959	C9 H16 N2 O5	232.106	3.486	1.8	0.0986451	0.20352	3.34161	2.29675
Negative	PROLINE	6.379	C5 H9 N O2	115.063	3.449	1.79	0.000380559	0.0102178	11.3596	6.61278
Negative	Inosine-5'-monophosphate (IMP)	9.286	C10 H13 N4 O8 P	348.047	3.368	1.75	0.00117272	0.0149255	9.73593	6.06607
Negative	N-ACETYLGLUTAMATE	8.681	C7 H11 N O5	189.064	3.357	1.75	0.00146941	0.0163639	9.41055	5.93334
Positive	N-Acetylneuraminate	7.749	C11 H19 N O9	309.106	3.339	1.74	0.00413712	0.020175	7.91716	5.63129
Positive	DL-Arginine	12.395	C6 H14 N4 O2	174.112	3.308	1.73	0.00158585	0.0136563	9.30053	6.19429
Positive	Carnosine	8.042	C9 H14 N4 O3	226.107	3.284	1.72	0.111678	0.192484	3.16259	2.37719
Negative	PC (36:4)	1.13	C44 H80 N O8 P	781.563	3.281	1.71	0.00013864	0.0065736	12.8164	7.2491
Positive	Carnitine(3-hydroxy 6:0)	4.653	C13 H25 N O5	275.174	3.238	1.7	0.00142451	0.01327	9.45532	6.23569
Positive	N3,N4-Dimethyl-L-arginine	10.29	C8 H18 N4 O2	202.143	3.231	1.69	0.00698439	0.0260873	7.16165	5.26051
Positive	Prolylleucine	4.974	C11 H20 N2 O3	228.148	3.181	1.67	0.000352632	0.00836166	11.4695	6.90199
Positive	Succinyladenosine	8.784	C14 H17 N5 O8	383.108	3.179	1.67	0.00495724	0.0216102	7.65625	5.53214
Negative	Nicotinamide	2.122	C6 H6 N2 O	122.048	3.178	1.67	0.00123088	0.0152247	9.66609	6.03744
Negative	LACTATE	6.041	C3 H6 O3	90.0315	3.164	1.66	0.000647531	0.0121134	10.5928	6.36726
Negative	Asparagine	7.888	C4 H8 N2 O3	132.053	3.135	1.65	0.00184739	0.0181954	9.0803	5.78029
Positive	Carnitine(6:1)	3.722	C13 H23 N O4	257.163	3.114	1.64	0.00243961	0.0157768	8.67913	5.98605
Negative	L-Serine	8.043	C3 H7 N O3	105.043	3.111	1.64	0.0033498	0.0232823	8.22171	5.42462
Negative	ADP-GLUCOSE	10.352	C16 H25 N5 O15 P2	589.082	3.098	1.63	0.000479279	0.0107976	11.0268	6.53315
Positive	Hypotaurine	7.648	C2 H7 N O2 S	109.02	3.086	1.63	0.00391333	0.0198642	7.99739	5.65369
Positive	Gamma-Aminobutyric acid	7.886	C4 H9 N O2	103.063	3.012	1.59	2.16773e-05	0.00212031	15.4935	8.88151
Negative	Adenosine diphosphate (ADP)	9.268	C10 H15 N5 O10 P2	427.029	3.006	1.59	0.000758445	0.012492	10.3647	6.32285
Negative	Imidazoleacetic acid riboside	8.554	C10 H14 N2 O6	258.085	2.975	1.57	0.00330293	0.0231945	8.24204	5.43007
Positive	O-Succinyl homoserine	8.566	C8 H13 N O6	219.075	2.962	1.57	0.00779419	0.0274344	7.00339	5.18787
Positive	Carnitine(14:0)	1.829	C21 H41 N O4	371.304	2.927	1.55	0.00586791	0.0235347	7.41294	5.40907
Negative	Lyso-PC (17:0)	1.73	C25 H52 N O7 P	509.348	2.899	1.54	0.0099029	0.0412095	6.65793	4.60088
Negative	3-(2-Hydroxyphenyl)propanoate	2.927	C9 H10 O3	166.063	2.897	1.53	0.0344211	0.0986336	4.86056	3.34178
Positive	PC (38:4)	1.161	C46 H84 N O8 P	809.594	2.885	1.53	0.000169394	0.00697636	12.5273	7.16331
Negative	N-Formylmethionine	4.394	C6 H11 N O3 S	177.046	2.875	1.52	0.000371332	0.0101085	11.395	6.62829
Negative	Fructose 1,6-bisphosphate	12.011	C6 H14 O12 P2	339.996	2.855	1.51	0.0827225	0.179613	3.59558	2.47703
Positive	Phosphoethanolamine	8.714	C2 H8 N O4 P	141.019	2.851	1.51	4.7565e-08	7.44393e-05	24.3255	13.7136
Negative	Creatinine	4.387	C4 H7 N3 O	113.059	2.84	1.51	0.00687554	0.0332309	7.18431	4.91133
Negative	Hypotaurine	7.641	C2 H7 N O2 S	109.02	2.837	1.5	0.00124986	0.0152439	9.64401	6.03562
Positive	DL-Serine	8.063	C3 H7 N O3	105.043	2.82	1.5	0.00314488	0.0182283	8.31278	5.77768
Positive	Carnitine(12:0)	2.024	C19 H37 N O4	343.273	2.811	1.49	0.00864773	0.0293131	6.85346	5.09231
Negative	Valine	6.363	C5 H11 N O2	117.079	2.784	1.48	0.000697102	0.0121134	10.4863	6.36726
Negative	O-Phosphorylethanolamine	8.714	C2 H8 N O4 P	141.019	2.773	1.47	9.99836e-07	0.000979839	19.9318	9.99517
Positive	Guanosine diphosphate	10.895	C10 H15 N5 O11 P2	443.025	2.766	1.47	0.000893998	0.0117401	10.1274	6.41241
Positive	Lyso-PE (18:1)	1.985	C23 H46 N O7 P	479.303	2.751	1.46	0.00182549	0.0138014	9.0975	6.17904
Positive	Υ-L-Glutamyl-L-glutamic acid	9.931	C10 H16 N2 O7	276.096	2.739	1.45	0.0091603	0.0304371	6.77039	5.03803
Negative	Lyso-PE (18:0)	1.933	C23 H48 N O7 P	481.317	2.73	1.45	0.00514718	0.028861	7.602	5.11473
Positive	L-(-)-Methionine	5.994	C5 H11 N O2 S	149.051	2.712	1.44	0.00131938	0.012825	9.56592	6.28489
Positive	Guanosine	6.353	C10 H13 N5 O5	283.092	2.711	1.44	0.00833688	0.0285497	6.90628	5.13038
Negative	Lyso-PE (18:1)	1.985	C23 H46 N O7 P	479.301	2.702	1.43	0.00543049	0.0297074	7.5247	5.07303
Negative	Lyso-PG (18:1)	1.302	C24 H47 O9 P	510.296	2.682	1.42	0.00260683	0.0209183	8.58349	5.57909
Negative	Lyso-PC (18:0)	1.74	C26 H54 N O7 P	523.364	2.656	1.41	0.0131192	0.0504189	6.25218	4.30989
Negative	DL-Tryptophan	5.933	C11 H12 N2 O2	204.09	2.654	1.41	5.36619e-05	0.00478078	14.1857	7.70854
Positive	GUANIDINOACETATE	7.985	C3 H7 N3 O2	117.054	2.65	1.41	0.00370179	0.0193804	8.07756	5.68926
Positive	CDP-ethanolamine	9.038	C11 H20 N4 O11 P2	446.061	2.637	1.4	0.00301319	0.0179641	8.37449	5.79874
Positive	epsilon-(gamma-Glutamyl)-lysine	8.817	C11 H21 N3 O5	275.148	2.599	1.38	0.0129816	0.0381446	6.26739	4.71238
Positive	L-alpha-Glutamyl-N~5~-(diaminomethylene)-L-ornithine	8.763	C11 H21 N5 O5	303.155	2.595	1.38	0.0102835	0.0325124	6.60353	4.94287
Positive	L-Valine	6.356	C5 H11 N O2	117.079	2.564	1.36	0.00082215	0.0113864	10.2483	6.45654
Positive	Creatinine	4.38	C4 H7 N3 O	113.059	2.555	1.35	0.00404736	0.0201055	7.9488	5.63626
Negative	PHENYLALANINE	5.3	C9 H11 N O2	165.079	2.546	1.35	0.00273246	0.0210851	8.51558	5.56763
Positive	pro-phe	3.774	C14 H18 N2 O3	262.132	2.538	1.34	0.0316333	0.073234	4.98241	3.77134
Positive	Asparagine	7.897	C4 H8 N2 O3	132.054	2.534	1.34	0.00179025	0.0137747	9.12563	6.18183
Positive	Adenosine diphosphate (ADP)	9.269	C10 H15 N5 O10 P2	427.03	2.517	1.33	0.00166045	0.0136563	9.23421	6.19429
Positive	Homoarginine	11.278	C7 H16 N4 O2	188.127	2.508	1.33	0.00371973	0.0194046	8.07059	5.68746
Positive	Lyso-PC (17:0)	1.812	C25 H52 N O7 P	509.349	2.507	1.33	0.0299579	0.0703965	5.06092	3.82835
Negative	D-Sedoheptulose 7-phosphate	9.474	C7 H15 O10 P	290.04	2.505	1.32	0.00545682	0.0297094	7.51772	5.07294
Positive	FAD	7.282	C27 H33 N9 O15 P2	785.158	2.504	1.32	0.0037027	0.0193804	8.07721	5.68926
Negative	Guanosine 5'-diphosphate (GDP)	10.893	C10 H15 N5 O11 P2	443.024	2.503	1.32	0.00138166	0.0157117	9.49938	5.99202
Negative	CDP-ETHANOLAMINE	9.035	C11 H20 N4 O11 P2	446.06	2.491	1.32	0.00287505	0.0215556	8.4422	5.5358
Negative	PI(36:4)	1.35	C45 H79 O13 P	858.527	2.485	1.31	0.00651756	0.0320161	7.26145	4.96506
Positive	D-(+)-Proline	6.367	C5 H9 N O2	115.063	2.459	1.3	0.000420814	0.0088014	11.2145	6.82805
Negative	N-Acetyl-L-phenylalanine	3.262	C11 H13 N O3	207.089	2.452	1.29	0.000327105	0.00929167	11.578	6.74985
Negative	4-Hydroxybutyrate	6.146	C4 H8 O3	104.047	2.44	1.29	0.0277956	0.0843335	5.169	3.56775
Positive	Lyso-PC (18:1)	1.774	C26 H52 N O7 P	521.349	2.435	1.28	3.67608e-06	0.000821867	18.0534	10.2488
Negative	Methionine	5.975	C5 H11 N O2 S	149.051	2.434	1.28	0.00260182	0.0209183	8.58626	5.57909
Positive	L-Phenylalanine	5.298	C9 H11 N O2	165.079	2.366	1.24	0.00465052	0.0212463	7.74839	5.55665
Positive	PC (36:1)	1.18	C44 H86 N O8 P	787.611	2.353	1.23	0.000298757	0.00830814	11.7087	6.91126
Negative	asp-gln	9.067	C9 H15 N3 O6	261.096	2.351	1.23	0.0448023	0.118389	4.48028	3.07839
Positive	PC (40:8)	1.152	C48 H80 N O8 P	829.562	2.34	1.23	0.0117495	0.0356215	6.41125	4.81111
Negative	GLUTAMINE	7.761	C5 H10 N2 O3	146.069	2.336	1.22	0.00279805	0.0212565	8.48136	5.55595
Positive	Fructose 1,6-bisphosphate	12.006	C6 H14 O12 P2	339.996	2.323	1.22	0.0780745	0.146507	3.67901	2.77096
Negative	Lauric acid	1.3	C12 H24 O2	200.177	2.319	1.21	0.00476497	0.0280556	7.71332	5.15557
Negative	Phenylalanylproline	3.751	C14 H18 N2 O3	262.131	2.314	1.21	0.0203971	0.0678749	5.61549	3.88098
Positive	Lyso-PC(18:2)	1.824	C26 H50 N O7 P	519.333	2.307	1.21	0.00063084	0.0103658	10.6304	6.59202
Positive	PC (38:5)	1.162	C46 H82 N O8 P	807.578	2.294	1.2	0.000757533	0.0109531	10.3664	6.51252
Negative	N-Acetyl-DL-histidine	6.437	C8 H11 N3 O3	197.08	2.293	1.2	0.0454739	0.119476	4.45882	3.06521
Positive	Methylguanine	6.033	C6 H7 N5 O	165.065	2.289	1.19	0.00714422	0.0263696	7.12901	5.24498
Negative	PANTOTHENATE	5.582	C9 H17 N O5	219.11	2.281	1.19	0.0288643	0.0862409	5.11457	3.53548
Negative	PS (38:5)	1.348	C44 H76 N O10 P	809.522	2.274	1.19	0.0033135	0.0231945	8.23743	5.43007
Positive	Lyso-PC(16:1)	1.954	C24 H48 N O7 P	493.318	2.272	1.18	0.00156537	0.0136563	9.31928	6.19429
Negative	Lyso-PC (18:2)	1.834	C26 H50 N O7 P	519.333	2.272	1.18	0.00166782	0.0171148	9.22782	5.86861
Positive	L-2-Aminoadipic acid	8.42	C6 H11 N O4	161.069	2.242	1.16	0.00101208	0.0118166	9.94847	6.40304
Positive	Carnitine(12:1)	2.053	C19 H35 N O4	341.257	2.222	1.15	0.086655	0.158244	3.52857	2.65978
Negative	Gluconate	7.839	C6 H12 O7	196.058	2.213	1.15	0.000740807	0.0124101	10.3986	6.33234
Positive	Lyso-PE(16:0)	2.055	C21 H44 N O7 P	453.286	2.2	1.14	0.00992674	0.0320978	6.65446	4.96138
Negative	IpA	4.238	C11 H11 N O2	189.079	2.196	1.13	0.198877	0.343572	2.33005	1.54132
Positive	Cytidine 5'-monophosphate (hydrate)	9.037	C9 H14 N3 O8 P	323.052	2.185	1.13	0.00666772	0.0253276	7.22859	5.30315
Negative	GLYCEROL 3-PHOSPHATE	8.853	C3 H9 O6 P	172.013	2.179	1.12	0.133424	0.258155	2.90591	1.95369
Positive	asp-arg	8.713	C10 H19 N5 O5	289.139	2.167	1.12	0.0120765	0.0363457	6.37165	4.78207
Negative	CMP-2-aminoethylphosphonate	8.538	C11 H20 N4 O10 P2	430.065	2.157	1.11	0.00218588	0.0193272	8.83757	5.69322
Positive	Acetyl-L-carnitine	5.472	C9 H17 N O4	203.116	2.151	1.11	9.6222e-05	0.00522224	13.3433	7.58112
Positive	Lyso-PC(20:4)	1.735	C28 H50 N O7 P	543.333	2.12	1.08	0.00426766	0.0203439	7.87234	5.61926
Negative	Oxohexanoic acid	1.928	C6 H10 O3	130.063	2.111	1.08	0.00343858	0.0236478	8.18397	5.40215
Positive	PC (36:4)	1.18	C44 H80 N O8 P	781.563	2.11	1.08	0.000869421	0.0117401	10.1677	6.41241
Negative	Lyso-PE (16:0)	2.035	C21 H44 N O7 P	453.286	2.102	1.07	0.00664666	0.0324825	7.23315	4.94419
Negative	alpha-Aspartyl-4-hydroxyproline	4.752	C9 H14 N2 O6	246.085	2.082	1.06	0.0975971	0.201783	3.35702	2.30912
Negative	Lyso-PC (18:1)	1.758	C26 H52 N O7 P	521.348	2.054	1.04	0.000857239	0.0131031	10.188	6.25395
Positive	beta-Glycerophosphate	8.869	C3 H9 O6 P	172.014	2.04	1.03	0.251876	0.362507	1.98921	1.46392
Negative	L-Tyrosine	6.769	C9 H11 N O3	181.074	2.035	1.02	0.00993762	0.0412664	6.65288	4.59889
Positive	Platelet-activating factor	1.735	C26 H54 N O7 P	523.365	2.023	1.02	0.0393662	0.0861466	4.6669	3.53706
Negative	3-Hydroxy-3-methylglutaric acid	8.716	C6 H10 O5	162.053	2.018	1.01	0.000636321	0.0121134	10.618	6.36726
Positive	Beta-Alanine	7.835	C3 H7 N O2	89.0478	2.011	1.01	0.000250501	0.00768068	11.9629	7.02455
Negative	Hydroxyphenyllactate	5.791	C9 H10 O4	182.058	2.005	1	0.0241338	0.0771653	5.3728	3.6959
Negative	PE (38:6)	1.182	C43 H74 N O8 P	763.516	2.003	1	0.000787552	0.0126525	10.3103	6.30444
Positive	PC (40:6)	1.157	C48 H84 N O8 P	833.594	1.993	0.99	0.0128601	0.0379737	6.28095	4.71886
Negative	DL-Alanine	7.509	C3 H7 N O2	89.0476	1.993	0.99	0.000785065	0.0126525	10.3149	6.30444
Positive	S-Adenosylhomocysteine	7.164	C14 H20 N6 O5 S	384.122	1.979	0.98	0.0105224	0.0330011	6.57039	4.92134
Negative	Adenosine	4.22	C10 H13 N5 O4	267.097	1.949	0.96	0.000240542	0.00894091	12.0214	6.80536
Positive	PC (40:5)	1.158	C48 H86 N O8 P	835.61	1.942	0.96	0.00386083	0.0197889	8.01687	5.65917
Positive	PE (34:2)	1.242	C39 H74 N O8 P	715.516	1.921	0.94	0.000152044	0.00697636	12.6832	7.16331
Positive	PC (36:5)	1.179	C44 H78 N O8 P	779.547	1.918	0.94	0.00536747	0.0223389	7.54154	5.4843
Positive	9-Decenoylcarnitine	2.118	C17 H31 N O4	313.226	1.91	0.93	0.206728	0.311679	2.27419	1.68187
Negative	URIDINE	4.651	C9 H12 N2 O6	244.069	1.909	0.93	0.00951723	0.0402956	6.71524	4.63323
Positive	Carnitine(10:0)	2.103	C17 H33 N O4	315.241	1.9	0.93	0.179199	0.27767	2.48037	1.84856
Positive	Threonine	7.458	C4 H9 N O3	119.058	1.893	0.92	0.0224691	0.0565274	5.47592	4.14491
Positive	Lyso-PC(20:2)	1.689	C28 H54 N O7 P	547.365	1.892	0.92	0.00467529	0.0212699	7.74073	5.55505
Positive	1-Myristoyl-2-arachidonoyl-sn-glycero-3-phosphocholine	1.229	C42 H77 N O8 P	754.535	1.87	0.9	0.00370006	0.0193804	8.07824	5.68926
Positive	L-alpha-Glutamyl-L-histidine	8.574	C11 H16 N4 O5	284.112	1.868	0.9	0.079392	0.147915	3.65486	2.75716
Negative	Glucose	7.607	C6 H12 O6	180.063	1.866	0.9	0.901579	0.950051	0.149474	0.0739234
Negative	OROTATE	6.44	C5 H4 N2 O4	156.017	1.859	0.89	0.0689709	0.157924	3.85787	2.6627
Negative	GDP-Hexose	10.653	C16 H25 N5 O16 P2	605.077	1.855	0.89	0.00393424	0.0251176	7.9897	5.31516
Negative	Creatine	7.432	C4 H9 N3 O2	131.069	1.835	0.88	0.00238779	0.0199458	8.71011	5.64777
Positive	ser-his	7.074	C9 H14 N4 O4	242.102	1.827	0.87	0.0603388	0.120447	4.05077	3.05353
Negative	2-Deoxyglucose	5.847	C6 H12 O5	164.068	1.819	0.86	0.0587087	0.141622	4.09028	2.81988
Positive	asp-his	8.7	C10 H14 N4 O5	270.097	1.81	0.86	0.0881025	0.160154	3.50467	2.64246
Negative	2-Acetamido-N-β-aspartyl-2-deoxyhexopyranosylamine	8.306	C12 H21 N3 O8	335.133	1.805	0.85	0.00213625	0.0193272	8.87071	5.69322
Negative	Lyso-PC (16:0)	1.891	C24 H50 N O7 P	495.332	1.799	0.85	0.00361539	0.0239124	8.11163	5.38609
Positive	1-oleoyl-2-linoleoyl-sn-glycero-3-phosphocholine	1.191	C44 H82 N O8 P	783.579	1.774	0.83	0.0418443	0.0902956	4.57882	3.4692
Negative	PE (38:4)	1.173	C43 H78 N O8 P	767.548	1.758	0.81	0.0107279	0.0436237	6.54249	4.51874
Negative	Myristic acid	1.225	C14 H28 O2	228.209	1.755	0.81	0.0206354	0.0682046	5.59874	3.87399
Negative	THREONINE	7.452	C4 H9 N O3	119.058	1.755	0.81	0.0180608	0.0623226	5.79099	4.0041
Negative	PS(36:4)	1.362	C42 H74 N O10 P	783.505	1.749	0.81	0.00378795	0.0246239	8.04437	5.3438
Positive	Lyso-PC(14:0)	2.038	C22 H46 N O7 P	467.302	1.74	0.8	0.0129987	0.0381446	6.26549	4.71238
Negative	HISTIDINE	7.481	C6 H9 N3 O2	155.069	1.717	0.78	0.00295957	0.0217835	8.4004	5.52062
Positive	Lyso-PC(16:0)	1.894	C24 H50 N O7 P	495.333	1.716	0.78	0.000880086	0.0117401	10.1501	6.41241
Positive	Alanine	7.517	C3 H7 N O2	89.0478	1.712	0.78	0.00366756	0.0193804	8.09096	5.68926
Positive	Nicotinamide	2.145	C6 H6 N2 O	122.048	1.694	0.76	0.100065	0.177151	3.32099	2.49695
Negative	Taurine	7.616	C2 H7 N O3 S	125.014	1.672	0.74	0.0349412	0.0999777	4.83893	3.32225
Negative	Ophthalmate	7.744	C11 H19 N3 O6	289.127	1.66	0.73	0.113981	0.229365	3.13314	2.12428
Positive	L-Glutathione oxidized	10.217	C20 H32 N6 O12 S2	612.153	1.645	0.72	0.12001	0.201952	3.05877	2.30791
Negative	GLUTATHIONE REDUCED	8.297	C10 H17 N3 O6 S	307.084	1.644	0.72	0.0219663	0.0715182	5.50856	3.80555
Positive	PC (34:1)	1.202	C42 H82 N O8 P	759.578	1.637	0.71	0.00170228	0.0136563	9.19831	6.19429
Negative	L-gamma-Glutamyl-L-aspartic acid	10.651	C9 H14 N2 O7	262.08	1.635	0.71	0.0709503	0.16021	3.81705	2.64196
Positive	4-Amino-L-glutamic acid	7.255	C5 H10 N2 O4	162.064	1.633	0.71	0.251973	0.362507	1.98866	1.46392
Negative	PS (34:2)	1.435	C40 H74 N O10 P	759.505	1.624	0.7	0.00620328	0.0314506	7.33275	4.99077
Positive	Aspartyl-L-proline	8.509	C9 H14 N2 O5	230.091	1.619	0.7	0.0130733	0.0382426	6.25723	4.70868
Positive	Adenosine	4.221	C10 H13 N5 O4	267.097	1.606	0.68	0.000249856	0.00768068	11.9666	7.02455
Negative	FA (20:0)	1.118	C20 H40 O2	312.303	1.594	0.67	0.0253291	0.0795594	5.30306	3.65182
Positive	Argininosuccinate	9.259	C10 H18 N4 O6	290.123	1.589	0.67	0.095672	0.170455	3.38576	2.55253
Positive	S-Adenosylmethionine	8.436	C15 H22 N6 O5 S	398.138	1.587	0.67	0.0197287	0.0513733	5.66356	4.28284
Positive	PC (40:4)	1.165	C48 H88 N O8 P	837.626	1.578	0.66	0.0249975	0.0611884	5.32207	4.0306
Negative	6-Hydroxycaproic acid	2.788	C6 H12 O3	132.078	1.572	0.65	0.135413	0.261229	2.88457	1.93661
Positive	PE (38:1)	1.191	C43 H84 N O8 P	773.594	1.566	0.65	0.657946	0.746149	0.603959	0.422465
Negative	Orotidine	7.425	C10 H12 N2 O8	288.059	1.564	0.65	0.00820822	0.0372419	6.92871	4.74693
Negative	Cyclic ADP-ribose	7.942	C15 H21 N5 O13 P2	541.061	1.563	0.64	0.0993927	0.204704	3.33072	2.28839
Negative	PE (36:3)	1.192	C41 H76 N O8 P	741.532	1.555	0.64	0.0209157	0.0687833	5.57927	3.8618
Positive	Ornithine	11.021	C5 H12 N2 O2	132.09	1.553	0.63	0.0651231	0.127285	3.94069	2.97387
Negative	Guanosine	6.346	C10 H13 N5 O5	283.091	1.538	0.62	0.0510716	0.129103	4.29134	2.9534
Negative	L-Glutathione oxidized	10.207	C20 H32 N6 O12 S2	612.152	1.535	0.62	0.173719	0.315267	2.52518	1.66535
Negative	PE (38:5)	1.174	C43 H76 N O8 P	765.532	1.533	0.62	0.00999637	0.0414226	6.64438	4.59344
Positive	DL-Glutamine	7.75	C5 H10 N2 O3	146.069	1.53	0.61	0.00413458	0.020175	7.91804	5.63129
Positive	Nicotinamide adenine dinucleotide (NAD+)	7.942	C21 H27 N7 O14 P2	663.11	1.527	0.61	0.0793234	0.147915	3.65611	2.75716
Negative	PG (34:1)	1.116	C40 H77 O10 P	748.526	1.519	0.6	0.0460358	0.120307	4.4411	3.05521
Positive	Taurine	7.599	C2 H7 N O3 S	125.015	1.515	0.6	0.10453	0.183167	3.25801	2.44877
Negative	2-Hydroxy-3-(phosphonooxy)propyl (5Z,8Z,11Z)-5,8,11-icosatrienoate	1.807	C23 H41 O7 P	460.259	1.512	0.6	0.0298663	0.088399	5.06534	3.49983
Positive	PE (38:6)	1.256	C43 H74 N O8 P	763.515	1.494	0.58	0.0384291	0.0847064	4.70166	3.56138
Negative	Cholic acid	3.584	C24 H40 O5	408.288	1.484	0.57	0.669622	0.786846	0.578581	0.345847
Positive	PC (32:0)	1.214	C40 H80 N O8 P	733.564	1.464	0.55	0.00519552	0.0220051	7.58851	5.50602
Positive	Cyclic ADP-ribose	7.946	C15 H21 N5 O13 P2	541.062	1.462	0.55	0.0697702	0.133976	3.84124	2.89995
Negative	Glycine	7.976	C2 H5 N O2	75.032	1.458	0.54	0.0192666	0.0655601	5.69775	3.93104
Negative	Lyso-PA (18:1)	1.872	C21 H41 O7 P	436.259	1.454	0.54	0.00218126	0.0193272	8.84062	5.69322
Positive	PE (36:1)	1.255	C41 H80 N O8 P	745.563	1.453	0.54	0.116058	0.197274	3.10708	2.34173
Negative	PS (36:1)	1.382	C42 H80 N O10 P	789.553	1.439	0.53	0.0137835	0.0520532	6.18092	4.26387
Negative	NADH	8.223	C21 H29 N7 O14 P2	665.125	1.412	0.5	0.216406	0.36377	2.20819	1.4589
Positive	SM (d18:1/18:1)	1.418	C41 H81 N2 O6 P	728.584	1.408	0.49	0.09175	0.165305	3.44615	2.5968
Positive	Carnitine(3-hydroxy 8:0)	3.967	C15 H29 N O5	303.205	1.406	0.49	0.0748921	0.141896	3.73904	2.81709
Positive	Palmitoyl sphingomyelin	1.442	C39 H79 N2 O6 P	702.569	1.395	0.48	0.0287951	0.0683829	5.11803	3.87022
Positive	N-Acetyl-L-histidine	6.469	C8 H11 N3 O3	197.08	1.369	0.45	0.330251	0.450211	1.59837	1.15133
Positive	GLUTAMATE	8.325	C5 H9 N O4	147.053	1.348	0.43	0.00656765	0.0251305	7.25041	5.31442
Negative	2-Hydroxy-3-(phosphonooxy)propyl (8Z,11Z,14Z,17Z)-8,11,14,17-icosatetraenoate	1.725	C23 H39 O7 P	458.243	1.331	0.41	0.160891	0.297216	2.63584	1.75041
Negative	1-deoxy-D-altro-heptulose 7-phosphate	9	C7 H15 O9 P	274.045	1.33	0.41	0.0906649	0.191827	3.46331	2.38213
Negative	PE (40:7)	1.163	C45 H76 N O8 P	789.532	1.32	0.4	0.320925	0.469763	1.63969	1.09
Negative	GLUTAMATE	8.328	C5 H9 N O4	147.053	1.312	0.39	0.0403203	0.110007	4.63235	3.18433
Negative	PS (38:6)	1.375	C44 H74 N O10 P	807.506	1.312	0.39	0.151295	0.283769	2.72456	1.81721
Negative	Inositol	8.733	C6 H12 O6	180.063	1.299	0.38	0.00852112	0.0379577	6.87474	4.71946
Positive	PE (34:1)	1.208	C39 H76 N O8 P	717.532	1.295	0.37	0.819976	0.871189	0.286347	0.198942
Positive	L-Glutathione (reduced)	8.303	C10 H17 N3 O6 S	307.084	1.288	0.37	0.172012	0.269469	2.53942	1.89181
Negative	1-oleoyl-2-(11Z)-octadecenoyl-sn-glycero-3-phosphate	1.182	C39 H73 O8 P	700.505	1.273	0.35	0.286566	0.435066	1.80306	1.20069
Positive	D-(-)-Aspartic acid	8.46	C4 H7 N O4	133.038	1.264	0.34	0.261987	0.373415	1.93243	1.42115
Positive	PE (36:3)	1.224	C41 H76 N O8 P	741.532	1.261	0.34	0.137141	0.225955	2.86627	2.14589
Negative	Hexitols	7.071	C6 H14 O6	182.079	1.261	0.33	0.0320703	0.0925741	4.96262	3.43325
Negative	2-Keto-glutaramic acid	5.478	C5 H7 N O4	145.037	1.26	0.33	0.00452687	0.0272168	7.78727	5.19936
Positive	Aminocaprylate	4.173	C8 H17 N O2	159.126	1.259	0.33	0.233128	0.344085	2.10081	1.53916
Negative	lysophosphatidylcholine 14:1(9Z)/0:0	1.898	C22 H44 N O7 P	465.286	1.253	0.32	0.129001	0.252841	2.95455	1.9837
Negative	Glycerophosphoglycerol	7.495	C6 H15 O8 P	246.05	1.24	0.31	0.429509	0.576207	1.21924	0.795341
Negative	Phenylacetylglycine	3.76	C10 H11 N O3	193.074	1.237	0.31	0.384764	0.532984	1.37796	0.907835
Positive	PE (38:4)	1.187	C43 H78 N O8 P	767.548	1.227	0.3	0.0675747	0.131082	3.88737	2.93146
Positive	N-myristoylsphingosine-1-phosphocholine	1.478	C37 H75 N2 O6 P	674.537	1.225	0.29	0.49086	0.604403	1.02662	0.726417
Negative	Lauryl propionate	1.192	C15 H30 O2	242.224	1.223	0.29	0.364424	0.514079	1.45631	0.959938
Positive	PC (32:2)	1.221	C40 H76 N O8 P	729.532	1.22	0.29	0.113772	0.194381	3.13578	2.36304
Negative	PE (36:2)	1.194	C41 H78 N O8 P	743.548	1.212	0.28	0.654185	0.775213	0.612229	0.367334
Positive	Aminobutyric acid	6.106	C4 H9 N O2	103.063	1.206	0.27	0.707882	0.786047	0.49842	0.347312
Negative	PG(18:1(11Z)/18:1(9Z))	1.113	C42 H79 O10 P	774.542	1.206	0.27	0.257053	0.405655	1.95986	1.30167
Positive	CREATINE	7.452	C4 H9 N3 O2	131.07	1.204	0.27	0.00538031	0.0223389	7.5381	5.4843
Positive	L-Histidine	7.654	C6 H9 N3 O2	155.07	1.201	0.26	0.0602669	0.120447	4.05249	3.05353
Negative	FA (16:0)	1.164	C16 H32 O2	256.24	1.201	0.26	0.0624266	0.148115	4.00169	2.75521
Positive	PANTOTHENATE	5.625	C9 H17 N O5	219.111	1.199	0.26	0.166039	0.260894	2.59041	1.93846
Negative	Fumaric acid	9.66	C4 H4 O4	116.011	1.196	0.26	0.179906	0.322613	2.47468	1.63212
Positive	PC (36:2)	1.195	C44 H84 N O8 P	785.594	1.19	0.25	0.0430443	0.0922798	4.53803	3.43784
Negative	Stearic acid	1.131	C18 H36 O2	284.271	1.188	0.25	0.0278821	0.0843348	5.16452	3.56773
Negative	ASPARTATE	8.456	C4 H7 N O4	133.037	1.183	0.24	0.166663	0.305459	2.585	1.71095
Negative	PE (34:2)	1.217	C39 H74 N O8 P	715.516	1.169	0.23	0.747923	0.847056	0.419039	0.239471
Positive	2-Aminonicotinic acid	4.527	C6 H6 N2 O2	138.043	1.165	0.22	0.432333	0.553964	1.20978	0.852135
Negative	PS(18:1/22:6)	1.37	C46 H76 N O10 P	833.522	1.163	0.22	0.371991	0.52116	1.42666	0.940203
Positive	PC (34:2)	1.202	C42 H80 N O8 P	757.563	1.156	0.21	0.0758597	0.143382	3.72052	2.80206
Negative	PE (34:1)	1.176	C39 H76 N O8 P	717.532	1.155	0.21	0.432937	0.580012	1.20777	0.785846
Negative	uridine 5′-diphosphate	10.192	C9 H14 N2 O12 P2	404.002	1.153	0.21	0.41242	0.55902	1.27781	0.839028
Positive	PE (40:5)	1.167	C45 H80 N O8 P	793.563	1.151	0.2	0.670798	0.756339	0.57605	0.402894
Positive	PE (38:3)	1.212	C43 H80 N O8 P	769.563	1.147	0.2	0.260328	0.372408	1.9416	1.42505
Positive	4-Guanidinobutanoate	7.66	C5 H11 N3 O2	145.085	1.146	0.2	0.449417	0.568363	1.15387	0.815115
Positive	Gly-Lys	6.061	C8 H17 N3 O3	203.127	1.146	0.2	0.110237	0.19042	3.18132	2.39275
Negative	2-Hydroxy-3-(phosphonooxy)propyl stearate	1.735	C21 H43 O7 P	438.275	1.133	0.18	0.233218	0.383158	2.10025	1.38399
Negative	PS(18:0/22:6)	1.333	C46 H78 N O10 P	835.537	1.13	0.18	0.205114	0.350499	2.28551	1.51252
Negative	ALLANTOIN	6.792	C4 H6 N4 O3	158.044	1.122	0.17	0.241097	0.388611	2.05231	1.3636
Positive	PHOSPHORYLCHOLINE	8.211	C5 H14 N O4 P	183.066	1.119	0.16	0.0267667	0.064446	5.22342	3.95577
Positive	PC (32:1)	1.218	C40 H78 N O8 P	731.548	1.112	0.15	0.102005	0.180025	3.29329	2.47373
Negative	DL-Malic acid	9.624	C4 H6 O5	134.021	1.111	0.15	0.749639	0.847343	0.415732	0.238982
Positive	PE (38:5)	1.167	C43 H76 N O8 P	765.533	1.094	0.13	0.261808	0.373415	1.93342	1.42115
Negative	1-Palmitoyl lysophosphatidic acid	1.893	C19 H39 O7 P	410.243	1.08	0.11	0.479347	0.623685	1.06086	0.68111
Negative	PE (38:3)	1.166	C43 H80 N O8 P	769.563	1.077	0.11	0.352946	0.504576	1.50248	0.986857
Positive	7-Methylguanine	4.514	C6 H7 N5 O	165.065	1.075	0.1	0.401129	0.525328	1.31786	0.92871
Negative	Phosphorylcholine	8.199	C5 H14 N O4 P	183.066	1.074	0.1	0.198856	0.343572	2.33021	1.54132
Negative	Uridine 5'-diphosphoglucuronic acid	11.933	C15 H22 N2 O18 P2	580.034	1.066	0.09	0.312258	0.461251	1.67919	1.11637
Positive	Cytidine diphosphate	10.344	C9 H15 N3 O11 P2	403.019	1.056	0.08	0.788103	0.850022	0.343543	0.234428
Positive	PS (40:6)	1.395	C46 H78 N O10 P	835.537	1.045	0.06	0.564545	0.670214	0.824839	0.577306
Negative	Gly-DL-Asp	9.163	C6 H10 N2 O5	190.059	1.04	0.06	0.968066	0.984905	0.0468221	0.0219439
Negative	UROCANATE	6.804	C6 H6 N2 O2	138.043	1.04	0.06	0.80172	0.884781	0.318829	0.176607
Negative	PE (40:5)	1.151	C45 H80 N O8 P	793.564	1.029	0.04	0.587565	0.725206	0.767179	0.463536
Negative	P-DMEA	8.2	C4 H12 N O4 P	169.05	1.022	0.03	0.390519	0.537136	1.35653	0.896642
Negative	UDP-N-acetylglucosamine	9.157	C17 H27 N3 O17 P2	607.082	1.019	0.03	0.798641	0.882377	0.324381	0.180533
Negative	PE (36:1)	1.177	C41 H80 N O8 P	745.565	1.018	0.03	0.834992	0.905158	0.260165	0.143758
Positive	Ala-Leu	3.762	C9 H18 N2 O3	202.132	1.015	0.02	0.799786	0.856718	0.322315	0.223108
Positive	1-Methyladenosine	6.214	C11 H15 N5 O4	281.113	1.01	0.01	0.239021	0.348944	2.06479	1.51893
Positive	L-alpha-Glycerylphosphorylcholine	7.485	C8 H20 N O6 P	257.103	1.006	0.01	0.548103	0.656166	0.86748	0.607868
Positive	PS (36:1)	1.457	C42 H80 N O10 P	789.552	1.003	0	0.63141	0.726585	0.663352	0.460796
Negative	Pyruvic acid	5.05	C3 H4 O3	88.016	0.997	0	0.909038	0.953381	0.137587	0.0688752
Positive	DL-Stachydrine	5.123	C7 H13 N O2	143.095	0.992	-0.01	0.638032	0.730723	0.648298	0.452603
Negative	N-Acetylornithine	7.024	C7 H14 N2 O3	174.1	0.987	-0.02	0.26259	0.411742	1.92911	1.28019
Positive	PS (38:3)	1.43	C44 H80 N O10 P	813.555	0.974	-0.04	0.596595	0.696769	0.745177	0.521247
Negative	Cytidine diphosphate	10.354	C9 H15 N3 O11 P2	403.018	0.957	-0.06	0.977869	0.990451	0.032287	0.0138427
Negative	Citric acid	10.916	C6 H8 O7	192.027	0.955	-0.07	0.886264	0.937947	0.174192	0.0924223
Positive	Trigonelline	9.132	C7 H7 N O2	137.048	0.948	-0.08	0.365392	0.485844	1.45248	1.04144
Positive	Carnitine(6:0)	3.58	C13 H25 N O4	259.179	0.929	-0.11	0.432552	0.553964	1.20905	0.852135
Negative	N-ACETYLASPARTATE	8.919	C6 H9 N O5	175.048	0.928	-0.11	0.882733	0.936411	0.179951	0.094786
Negative	2-(5'-methylthio)pentylmalic acid	1.358	C10 H18 O5 S	250.087	0.912	-0.13	0.0358062	0.101124	4.80365	3.3058
Negative	L-Threonic acid	7.361	C4 H8 O5	136.037	0.903	-0.15	0.0856115	0.183386	3.54605	2.44704
Negative	N-Undecanoylglycine	1.967	C13 H25 N O3	243.183	0.886	-0.17	0.908142	0.953381	0.139011	0.0688752
Negative	L-alpha-Glycerylphosphorylcholine	7.473	C8 H20 N O6 P	257.103	0.875	-0.19	0.301332	0.452575	1.73057	1.14377
Positive	N-acetyl-L-2-aminoadipic acid	9.134	C8 H13 N O5	203.08	0.86	-0.22	0.27317	0.385841	1.87213	1.37392
Positive	1-Methylhistidine	6.436	C7 H11 N3 O2	169.085	0.856	-0.22	0.89865	0.927696	0.154169	0.108276
Negative	N-Tridecanoylglycine	1.758	C15 H29 N O3	271.214	0.855	-0.23	0.933951	0.970082	0.0985813	0.0438221
Positive	3-Methylhistidine	6.924	C7 H11 N3 O2	169.085	0.832	-0.26	0.693488	0.774642	0.528056	0.368398
Positive	D-(+)-Pipecolinic acid	6.191	C6 H11 N O2	129.079	0.812	-0.3	0.138732	0.226805	2.84963	2.14048
Positive	UDP-N-acetylglucosamine	9.137	C17 H27 N3 O17 P2	607.083	0.809	-0.31	0.183836	0.282893	2.44351	1.82167
Positive	N~2~-Acetyl-L-ornithine	7.033	C7 H14 N2 O3	174.101	0.795	-0.33	0.743125	0.814419	0.428323	0.296157
Negative	1-(sn-glycero-3-phospho)-1D-myo-inositol	8.991	C9 H19 O11 P	334.066	0.783	-0.35	0.375369	0.525516	1.41362	0.928194
Negative	Glycerophosphorylethanolamine	8.067	C5 H14 N O6 P	215.056	0.783	-0.35	0.196034	0.341148	2.35082	1.55153
Positive	N-Acetylputrescine	9.245	C6 H14 N2 O	130.111	0.769	-0.38	0.895199	0.925354	0.15972	0.111923
Positive	Urocanic acid	6.842	C6 H6 N2 O2	138.043	0.759	-0.4	0.776614	0.840526	0.36473	0.250635
Negative	Pipecolic acid	6.211	C6 H11 N O2	129.079	0.723	-0.47	0.0390471	0.107792	4.67864	3.21368
Positive	N-Acetylaspartate	8.919	C6 H9 N O5	175.048	0.722	-0.47	0.264345	0.376433	1.91951	1.40954
Positive	1-(sn-glycero-3-phospho)-1D-myo-inositol	8.959	C9 H19 O11 P	334.067	0.707	-0.5	0.213157	0.320145	2.23001	1.6432
Positive	Glycerophosphorylethanolamine	8.075	C5 H14 N O6 P	215.056	0.698	-0.52	0.139379	0.226981	2.84291	2.13936
Negative	Ureidosuccinate	9.965	C5 H8 N2 O5	176.043	0.683	-0.55	0.0624278	0.148115	4.00167	2.75521
Negative	DL-α-Aminocaprylic acid	4.369	C8 H17 N O2	159.126	0.681	-0.55	0.185367	0.328795	2.43155	1.60474
Negative	Imidazolelactic acid	6.843	C6 H8 N2 O3	156.053	0.643	-0.64	0.142845	0.271558	2.80748	1.88067
Positive	Erucamide	1.086	C22 H43 N O	337.335	0.613	-0.71	0.0755721	0.143011	3.726	2.8058
Negative	cis-4-Hydroxy-D-proline	7.353	C5 H9 N O3	131.058	0.613	-0.71	0.080297	0.17565	3.63851	2.50923
Negative	Hydroxycitrate	9.887	C6 H8 O8	208.022	0.598	-0.74	0.049189	0.125208	4.34552	2.9976
Positive	Guanosine triphosphate	11.587	C10 H16 N5 O14 P3	522.992	0.593	-0.75	0.129966	0.21615	2.94379	2.2099
Negative	Itaconate	8.773	C5 H6 O4	130.027	0.588	-0.77	0.00164746	0.0171148	9.24554	5.86861
Positive	Caprolactam	1.646	C6 H11 N O	113.084	0.574	-0.8	0.0157917	0.0432819	5.98469	4.53009
Negative	Citrulline	8.179	C6 H13 N3 O3	175.095	0.553	-0.86	0.0108054	0.0438479	6.53211	4.51135
Positive	Acetylcholine	6.81	C7 H15 N O2	145.11	0.525	-0.93	0.0147649	0.0418606	6.08168	4.57826
Negative	SUCCINATE	9.204	C4 H6 O4	118.027	0.515	-0.96	0.0454539	0.119476	4.45945	3.06521
Positive	N-Undecanoylglycine	1.975	C13 H25 N O3	243.184	0.51	-0.97	0.152535	0.244088	2.71279	2.03453
Positive	Carnitine(4:0)	4.328	C11 H21 N O4	231.147	0.473	-1.08	0.040624	0.0883007	4.62153	3.50143
Negative	Guanosine triphosphate (GTP)	11.586	C10 H16 N5 O14 P3	522.991	0.443	-1.18	0.132843	0.257377	2.9122	1.95804
Positive	N-gondoylethanolamine	1.105	C22 H43 N O2	353.33	0.435	-1.2	0.0613794	0.122057	4.0261	3.03437
Positive	Adenosine triphosphate (ATP)	9.964	C10 H16 N5 O13 P3	506.997	0.43	-1.22	0.0975784	0.173141	3.35729	2.52998
Positive	L-(+)-Citrulline	8.127	C6 H13 N3 O3	175.096	0.426	-1.23	0.00168286	0.0136563	9.21487	6.19429
Negative	Uridine 5'-diphosphogalactose	9.769	C15 H24 N2 O17 P2	566.055	0.416	-1.26	0.0318881	0.0923201	4.97084	3.43721
Negative	Adenosine triphosphate (ATP)	9.962	C10 H16 N5 O13 P3	506.996	0.4	-1.32	0.10306	0.210633	3.27845	2.2472
Positive	Nicotinamide 1-oxide	4.072	C6 H6 N2 O2	138.043	0.392	-1.35	0.0111408	0.0345253	6.48801	4.8562
Positive	N-Acetyl-1-aspartylglutamic acid	10.593	C11 H16 N2 O8	304.091	0.388	-1.37	0.0262905	0.0634948	5.24931	3.97722
Positive	URIDINE 5'-DIPHOSPHATE	9.776	C9 H14 N2 O12 P2	404.003	0.386	-1.37	0.0183084	0.0485639	5.77135	4.36397
Positive	Carnitine(3:0)	4.832	C10 H19 N O4	217.132	0.375	-1.41	0.00447667	0.0209134	7.80336	5.57943
Negative	2-Hydroxyglutaric acid	9.212	C5 H8 O5	148.037	0.373	-1.42	6.46694e-05	0.00500333	13.9166	7.64289
Positive	Tiglylcarnitine	4.146	C12 H21 N O4	243.147	0.338	-1.57	0.00624361	0.0244281	7.3234	5.35531
Negative	N-Acetyl-1-aspartylglutamic acid	10.604	C11 H16 N2 O8	304.09	0.335	-1.58	0.0177118	0.0614427	5.81915	4.02462
Positive	PC (28:0)	1.262	C36 H72 N O8 P	677.5	0.327	-1.61	0.0467119	0.098923	4.42007	3.33755
Positive	DL-Carnitine	6.714	C7 H15 N O3	161.105	0.288	-1.8	0.000143774	0.00681838	12.7639	7.19635
Negative	2-Oxoglutaric acid	9.469	C5 H6 O5	146.021	0.264	-1.92	0.0059239	0.0310561	7.39924	5.00898
Positive	TRANS-4-HYDROXY-L-PROLINE	7.191	C5 H9 N O3	131.059	0.263	-1.93	0.00312333	0.018171	8.3227	5.78222
Positive	Cytidine 5'-triphosphate	11.033	C9 H16 N3 O14 P3	482.985	0.26	-1.94	0.0203751	0.0527058	5.61705	4.24589
Negative	Hydroxypyruvate	7.481	C3 H4 O4	104.011	0.249	-2.01	0.0184949	0.0633741	5.75673	3.97996
Positive	Betaine	5.487	C5 H11 N O2	117.079	0.209	-2.26	0.00176937	0.0137747	9.14255	6.18183
Negative	Uridine 5'-triphosphate	10.878	C9 H15 N2 O15 P3	483.969	0.2	-2.32	0.0158426	0.0569752	5.98005	4.13352
Positive	URIDINE TRIPHOSPHATE	10.882	C9 H15 N2 O15 P3	483.969	0.181	-2.46	0.0135486	0.0394117	6.20572	4.66523
Negative	Phosphocreatine	8.997	C4 H10 N3 O5 P	211.036	0.172	-2.54	0.00060668	0.0118554	10.6868	6.39831
Positive	Phosphocreatine	8.996	C4 H10 N3 O5 P	211.036	0.166	-2.59	0.000669274	0.0105295	10.5451	6.56942
Positive	Carnitine(methylbutyryl)	3.973	C12 H23 N O4	245.163	0.14	-2.84	0.00160115	0.0136563	9.28668	6.19429

## Sheet: Untargeted_HCC827 (Fig S3C)
Mode	Name	RT [min]	Formula	Molecular Weight	Ratio: (I) / (D)	Log2 Fold Change: (I) / (D)	P-value: (I) / (D)	Adj. P-value: (I) / (D)	-LOG2 P-value	-LOG2 Adj. P-value
Positive	Carnitine(3-hydroxy 16:2)	2.1	C23 H41 N O5	411.299	58.032	5.86	0.0105105	0.176581	6.57202	2.5016
Positive	Carnitine(3-hydroxy 14:0)	2.114	C21 H41 N O5	387.299	44.489	5.48	0.00571961	0.176581	7.44987	2.5016
Negative	saccharopine	8.757	C11 H20 N2 O6	276.132	34.038	5.09	0.00852631	0.213267	6.87386	2.22927
Positive	saccharopine	8.742	C11 H20 N2 O6	276.132	32.982	5.04	0.0109768	0.176581	6.5094	2.5016
Negative	Hydroxy-FA (10:0)	1.595	C10 H20 O3	188.141	25.38	4.67	0.00938297	0.213267	6.73574	2.22927
Positive	Carnitine(3-hydroxy 14:1)	2.126	C21 H39 N O5	385.283	24.678	4.63	0.0235137	0.192524	5.41036	2.37689
Positive	Carnitine(3-hydroxy 4:0)	5.758	C11 H21 N O5	247.142	22.539	4.49	0.00215547	0.176581	8.85778	2.5016
Positive	Carnitine(3-hydroxy 16:1)	2.075	C23 H43 N O5	413.315	21.607	4.43	0.0107835	0.176581	6.53503	2.5016
Negative	3-Oxotetradecanoic acid	1.305	C14 H26 O3	242.188	17.742	4.15	0.011977	0.214024	6.38359	2.22416
Negative	(R)-3-Hydroxy myristic acid	1.292	C14 H28 O3	244.203	16.566	4.05	0.0263606	0.259364	5.24547	1.94695
Negative	3-Hydroxybutyric acid	5.844	C4 H8 O3	104.047	15.123	3.92	0.0265526	0.259364	5.235	1.94695
Positive	Carnitine(3-hydroxy 8:0)	3.968	C15 H29 N O5	303.205	14.868	3.89	5.40658e-05	0.0752055	14.1749	3.73302
Negative	Anserine	7.389	C10 H16 N4 O3	240.122	14.232	3.83	0.252866	0.516413	1.98355	0.953403
Negative	Hydroxy-FA (12:0)	1.406	C12 H24 O3	216.172	13.678	3.77	0.0105369	0.213267	6.5684	2.22927
Negative	Carnosine	8.037	C9 H14 N4 O3	226.106	12.143	3.6	0.204156	0.478376	2.29225	1.06378
Negative	Hopantenic acid	4.785	C10 H19 N O5	233.126	9.754	3.29	0.015877	0.231173	5.97692	2.11295
Negative	Deoxyribose	5.394	C5 H10 O4	134.058	9.279	3.21	0.000727324	0.166495	10.4251	2.58645
Positive	Carnosine	8.032	C9 H14 N4 O3	226.107	9.169	3.2	0.249938	0.497387	2.00036	1.00756
Positive	Carnitine(3-hydroxy 14:2)	2.134	C21 H37 N O5	383.268	7.924	2.99	0.0400992	0.23064	4.64028	2.11629
Positive	Carnitine(3-hydroxy 16:0)	2.06	C23 H45 N O5	415.33	7.76	2.96	0.00637164	0.176581	7.29412	2.5016
Negative	4-Hydroxybutyrate	6.16	C4 H8 O3	104.047	7.19	2.85	0.013628	0.2187	6.19728	2.19298
Positive	Carnitine(6:1)	3.74	C13 H23 N O4	257.163	7.066	2.82	0.00292621	0.176581	8.41675	2.5016
Positive	Tiglylcarnitine	4.154	C12 H21 N O4	243.147	6.581	2.72	0.00466719	0.176581	7.74323	2.5016
Negative	Linoleic acid	1.159	C18 H32 O2	280.24	6.526	2.71	0.000840718	0.166495	10.2161	2.58645
Positive	Prolylleucine	4.965	C11 H20 N2 O3	228.148	6.468	2.69	0.213148	0.462855	2.23007	1.11137
Positive	Carnitine(3-hydroxy 6:0)	4.652	C13 H25 N O5	275.174	6.173	2.63	0.0006499	0.176581	10.5875	2.5016
Negative	?-Linolenic Acid	1.17	C18 H30 O2	278.224	5.858	2.55	0.0101019	0.213267	6.62923	2.22927
Positive	Carnitine(3-hydroxy 18:1)	1.99	C25 H47 N O5	441.346	5.283	2.4	0.00488331	0.176581	7.67792	2.5016
Positive	Carnitine(14:2)	1.935	C21 H37 N O4	367.273	5.195	2.38	0.0366945	0.226289	4.76829	2.14376
Negative	Adenylsuccinic acid	11.781	C14 H18 N5 O11 P	463.074	4.982	2.32	0.0719257	0.321936	3.79735	1.63516
Negative	2-Hydroxybutyric acid (GHB)	4.982	C4 H8 O3	104.047	4.786	2.26	0.00312825	0.188224	8.32043	2.40947
Negative	2-Oxoglutaric acid	9.479	C5 H6 O5	146.021	4.502	2.17	0.0584819	0.30214	4.09587	1.72671
Negative	Glyceraldehyde 3-phosphate	9.951	C3 H7 O6 P	169.998	4.472	2.16	0.0281357	0.264165	5.15145	1.92049
Negative	3-Methyl-2-oxovalerate	1.948	C6 H10 O3	130.063	4.26	2.09	0.00737178	0.213267	7.08377	2.22927
Positive	Histamine	11.084	C5 H9 N3	111.08	4.196	2.07	0.584473	0.74931	0.774792	0.416365
Positive	Carnitine(12:1)	2.056	C19 H35 N O4	341.257	3.972	1.99	0.0422796	0.234934	4.5639	2.08967
Negative	2-amino-2,3,7-trideoxy-D-lyxo-hept-6-ulosonic acid	5.828	C7 H13 N O5	191.079	3.851	1.95	0.0922495	0.346278	3.43831	1.53
Negative	O-Succinyl homoserine	8.58	C8 H13 N O6	219.074	3.847	1.94	0.0024134	0.188224	8.69472	2.40947
Negative	Glu-Gln	8.59	C10 H17 N3 O6	275.111	3.828	1.94	0.0255322	0.258208	5.29154	1.95339
Negative	Eicosapentanoic acid	1.137	C20 H30 O2	302.224	3.762	1.91	0.174006	0.449702	2.52279	1.15296
Positive	Inosine	5.497	C10 H12 N4 O5	268.081	3.715	1.89	0.251274	0.499318	1.99267	1.00197
Positive	Adenylsuccinate	11.765	C14 H18 N5 O11 P	463.075	3.649	1.87	0.078072	0.297529	3.67905	1.7489
Positive	Υ-L-Glutamyl-L-glutamic acid	9.935	C10 H16 N2 O7	276.096	3.591	1.84	0.0394347	0.23064	4.66439	2.11629
Positive	N-Acetyl-1-aspartylglutamic acid	10.577	C11 H16 N2 O8	304.091	3.515	1.81	0.00914377	0.176581	6.773	2.5016
Negative	Succinyladenosine	8.792	C14 H17 N5 O8	383.108	3.442	1.78	0.0459632	0.279579	4.44338	1.83867
Negative	Hydroxyphenyllactate	5.794	C9 H10 O4	182.058	3.433	1.78	0.0402893	0.270239	4.63346	1.88769
Negative	2-Aminoadipic acid	8.422	C6 H11 N O4	161.068	3.412	1.77	0.00043996	0.166495	11.1503	2.58645
Negative	Pentose phosphates	9.26	C5 H11 O8 P	230.019	3.41	1.77	0.229123	0.496171	2.12581	1.01109
Negative	N-ACETYLGLUTAMATE	8.692	C7 H11 N O5	189.063	3.384	1.76	0.0072595	0.213267	7.10591	2.22927
Negative	20-Hydroxy-(5Z,8Z,11Z,14Z)-eicosatetraenoic acid	1.147	C20 H32 O3	320.235	3.352	1.74	0.162645	0.441038	2.6202	1.18102
Negative	PE (34:1)	1.191	C39 H76 N O8 P	717.532	3.328	1.73	0.0770889	0.32661	3.69733	1.61436
Positive	Carnitine (10:1)	2.126	C17 H31 N O4	313.226	3.299	1.72	0.0426258	0.234934	4.55213	2.08967
Negative	Acetylcarnitine	5.485	C9 H17 N O4	203.115	3.222	1.69	0.0187786	0.245127	5.73477	2.0284
Negative	GLUTAMINE	7.771	C5 H10 N2 O3	146.069	3.199	1.68	0.0312059	0.265093	5.00204	1.91543
Negative	D-Glucose 6-phosphate	9.782	C6 H13 O9 P	260.029	3.192	1.67	0.111484	0.372397	3.16509	1.42509
Positive	Cytidine 5'-monophosphate (hydrate)	9.254	C9 H14 N3 O8 P	323.052	3.172	1.67	0.44369	0.64761	1.17238	0.626802
Positive	Lyso-PC(20:4)	1.726	C28 H50 N O7 P	543.334	3.11	1.64	0.0242213	0.192524	5.36758	2.37689
Positive	Deoxyadenosine monophosphate	7.739	C10 H14 N5 O6 P	331.068	3.101	1.63	0.339149	0.565655	1.56001	0.822005
Negative	Oleic acid	1.197	C18 H34 O2	282.256	3.087	1.63	0.00983081	0.213267	6.66847	2.22927
Positive	PYRIDOXAL	3.004	C8 H9 N O3	167.059	3.068	1.62	0.0881738	0.304206	3.50351	1.71688
Positive	L-2-Aminoadipic acid	8.417	C6 H11 N O4	161.069	2.908	1.54	0.00547622	0.176581	7.5126	2.5016
Positive	leu-lys	9.515	C12 H25 N3 O3	259.19	2.891	1.53	0.0372231	0.227093	4.74766	2.13864
Positive	Acetyl-L-carnitine	5.459	C9 H17 N O4	203.116	2.883	1.53	0.00717046	0.176581	7.12372	2.5016
Negative	11(Z),14(Z)-Eicosadienoic acid	1.142	C20 H36 O2	308.271	2.862	1.52	0.19989	0.47507	2.32272	1.07379
Positive	Gly-l-pro	7.865	C7 H12 N2 O3	172.085	2.86	1.52	0.0120647	0.176581	6.37307	2.5016
Positive	5-guanidino-3-methyl-2-oxopentanoic acid	7.1	C7 H13 N3 O3	187.096	2.844	1.51	0.00966881	0.176581	6.69245	2.5016
Positive	Carnitine(14:1)	1.878	C21 H39 N O4	369.288	2.843	1.51	0.0547182	0.25226	4.19184	1.98702
Positive	Lyso-PC(18:2)	1.833	C26 H50 N O7 P	519.333	2.839	1.51	0.043301	0.23528	4.52946	2.08755
Negative	S-Cysteinosuccinic acid	10.286	C7 H11 N O6 S	237.03	2.801	1.49	0.00330032	0.188224	8.24318	2.40947
Negative	N-methyl-gamma-oxo-3-Pyridinebutanamide	4.905	C10 H12 N2 O2	192.09	2.75	1.46	0.0378389	0.268883	4.72399	1.89495
Negative	Fumaric acid	9.672	C4 H4 O4	116.011	2.736	1.45	0.0059465	0.213267	7.39374	2.22927
Positive	L-(-)-Methionine	5.983	C5 H11 N O2 S	149.051	2.728	1.45	0.0330212	0.21769	4.92046	2.19965
Negative	Methionine	5.984	C5 H11 N O2 S	149.051	2.716	1.44	0.0272979	0.263323	5.19506	1.92509
Positive	Homocitrulline	7.814	C7 H15 N3 O3	189.111	2.688	1.43	0.0113711	0.176581	6.45849	2.5016
Negative	S-Lactoylglutathione	7.946	C13 H21 N3 O8 S	379.105	2.637	1.4	0.0376692	0.268883	4.73047	1.89495
Negative	16-Hydroxyhexadecanoic acid	1.189	C16 H32 O3	272.235	2.55	1.35	0.00789201	0.213267	6.98539	2.22927
Negative	cis-7-Hexadecenoic acid	1.194	C16 H30 O2	254.224	2.55	1.35	0.0121054	0.214024	6.3682	2.22416
Positive	Lyso-PC (17:0)	1.842	C25 H52 N O7 P	509.349	2.538	1.34	0.107043	0.333103	3.22374	1.58596
Positive	Carnitine(16:2)	1.759	C23 H41 N O4	395.304	2.523	1.34	0.06572	0.268962	3.92752	1.89452
Negative	2-Aminooctanedioic acid	3.945	C8 H15 N O4	189.1	2.516	1.33	0.324399	0.571252	1.62416	0.807802
Negative	INOSINE	5.527	C10 H12 N4 O5	268.08	2.465	1.3	0.307716	0.56004	1.70033	0.836397
Negative	GLUTAMATE	8.339	C5 H9 N O4	147.053	2.457	1.3	0.0101929	0.213267	6.61629	2.22927
Negative	DL-3-Aminoisobutyric acid	8.343	C4 H9 N O2	103.063	2.449	1.29	0.0150369	0.227224	6.05535	2.13781
Positive	3-CYSTEINYLACETAMINOPHEN	4.898	C11 H14 N2 O4 S	270.068	2.44	1.29	0.0216908	0.19056	5.52677	2.39168
Positive	ADENOSINE DIPHOSPHATE RIBOSE	8.91	C15 H23 N5 O14 P2	559.073	2.424	1.28	0.329967	0.559559	1.59961	0.837637
Negative	D-Sedoheptulose 7-phosphate	9.514	C7 H15 O10 P	290.04	2.402	1.26	0.166474	0.444688	2.58663	1.16913
Positive	DL-Glutamine	7.753	C5 H10 N2 O3	146.069	2.374	1.25	0.0178682	0.183894	5.80646	2.44305
Positive	Isoleucine	5.694	C6 H13 N O2	131.095	2.37	1.24	0.0468685	0.241466	4.41524	2.05011
Positive	Platelet-activating factor	1.748	C26 H54 N O7 P	523.365	2.365	1.24	0.0905774	0.304206	3.46471	1.71688
Positive	Carnitine(3-hydroxy-18:0)	1.945	C25 H49 N O5	443.362	2.335	1.22	0.00992661	0.176581	6.65448	2.5016
Negative	2-Hydroxy-3-(phosphonooxy)propyl stearate	1.761	C21 H43 O7 P	438.274	2.327	1.22	0.0700417	0.320813	3.83564	1.6402
Positive	Lyso-PC(16:0)	1.892	C24 H50 N O7 P	495.333	2.304	1.2	0.0706812	0.279311	3.82253	1.84006
Negative	Lyso-PC (18:0)	1.769	C26 H54 N O7 P	523.364	2.299	1.2	0.12152	0.38818	3.04074	1.3652
Negative	Isoleucine	5.719	C6 H13 N O2	131.094	2.288	1.19	0.0352713	0.267141	4.82536	1.90433
Negative	lysophosphatidylcholine 14:1(9Z)/0:0	1.912	C22 H44 N O7 P	465.285	2.287	1.19	0.129206	0.394547	2.95225	1.34173
Positive	Guanosine	6.348	C10 H13 N5 O5	283.092	2.286	1.19	0.173634	0.417863	2.52588	1.2589
Negative	Arachidonic acid	1.14	C20 H32 O2	304.24	2.28	1.19	0.375338	0.602968	1.41374	0.729847
Positive	GLUTAMATE	8.319	C5 H9 N O4	147.053	2.275	1.19	0.00157379	0.176581	9.31154	2.5016
Negative	N-Acetyl-1-aspartylglutamic acid	10.604	C11 H16 N2 O8	304.09	2.251	1.17	0.00307181	0.188224	8.34669	2.40947
Positive	Adenosine 5'-monophosphate	8.206	C10 H14 N5 O7 P	347.064	2.229	1.16	0.508849	0.688052	0.974692	0.539409
Negative	Adenosine monophosphate	8.23	C10 H14 N5 O7 P	347.063	2.22	1.15	0.460039	0.65965	1.12017	0.600226
Negative	DL-Malic acid	9.633	C4 H6 O5	134.021	2.216	1.15	0.0165696	0.231788	5.91532	2.10912
Negative	INDOXYL SULFATE	4.061	C8 H7 N O4 S	213.009	2.214	1.15	0.121983	0.38818	3.03525	1.3652
Negative	Adenosine diphosphate (ADP)	9.303	C10 H15 N5 O10 P2	427.029	2.209	1.14	0.289799	0.552116	1.78688	0.856956
Positive	Carnitine(12:0)	2.027	C19 H37 N O4	343.273	2.208	1.14	0.237562	0.483071	2.07362	1.04969
Negative	L-Serine	8.057	C3 H7 N O3	105.043	2.202	1.14	0.00758511	0.213267	7.04261	2.22927
Positive	D-(+)-Pipecolinic acid	6.173	C6 H11 N O2	129.079	2.196	1.14	0.466336	0.662139	1.10056	0.594794
Negative	1-Palmitoyl lysophosphatidic acid	1.917	C19 H39 O7 P	410.243	2.178	1.12	0.131605	0.394824	2.92571	1.34072
Negative	Phenylacetylglycine	3.771	C10 H11 N O3	193.074	2.165	1.11	0.213509	0.486478	2.22763	1.03955
Negative	Leucine	5.476	C6 H13 N O2	131.094	2.132	1.09	0.0326417	0.265257	4.93714	1.91454
Positive	Carnitine(18:3)	1.799	C25 H43 N O4	421.32	2.129	1.09	0.0556823	0.25226	4.16664	1.98702
Negative	11(E)-Eicosenoic Acid	1.141	C20 H38 O2	310.287	2.123	1.09	0.101974	0.361741	3.29373	1.46697
Negative	Lyso-PC (16:0)	1.909	C24 H50 N O7 P	495.332	2.112	1.08	0.107473	0.367528	3.21796	1.44407
Positive	L-Valine	6.352	C5 H11 N O2	117.079	2.102	1.07	0.0235474	0.192524	5.40829	2.37689
Negative	N-Formylmethionine	4.408	C6 H11 N O3 S	177.046	2.091	1.06	0.00126401	0.185272	9.62777	2.43228
Positive	Adenosine diphosphate	9.285	C10 H15 N5 O10 P2	427.03	2.09	1.06	0.375393	0.595407	1.41352	0.748051
Negative	Asparagine	7.901	C4 H8 N2 O3	132.053	2.085	1.06	0.0316072	0.265257	4.9836	1.91454
Negative	Adenosine diphosphate ribose	8.928	C15 H23 N5 O14 P2	559.072	2.084	1.06	0.342734	0.584064	1.54484	0.775801
Negative	Myristoleic acid	1.245	C14 H26 O2	226.193	2.075	1.05	0.0171347	0.231788	5.86694	2.10912
Negative	Valine	6.377	C5 H11 N O2	117.079	2.056	1.04	0.0203247	0.25103	5.62062	1.99407
Positive	Fructose 6-phosphate	9.416	C6 H13 O9 P	260.03	2.054	1.04	0.330612	0.559559	1.59679	0.837637
Positive	1-Methylnicotinamide	10.656	C7 H8 N2 O	136.064	2.042	1.03	0.237799	0.483071	2.07218	1.04969
Positive	N4-Acetylcytidine	3.874	C11 H15 N3 O6	285.096	2.033	1.02	0.0112199	0.176581	6.4778	2.5016
Negative	Guanosine monophosphate (GMP)	9.778	C10 H14 N5 O8 P	363.058	2.033	1.02	0.518057	0.703452	0.948817	0.507476
Positive	Asparagine	7.889	C4 H8 N2 O3	132.054	2.027	1.02	0.0879159	0.304206	3.50773	1.71688
Positive	Leucine	5.456	C6 H13 N O2	131.095	2.021	1.01	0.0562114	0.25226	4.15299	1.98702
Positive	DL-Serine	8.055	C3 H7 N O3	105.043	2.021	1.01	0.0307681	0.210829	5.02242	2.24585
Positive	PC (40:8)	1.15	C48 H80 N O8 P	829.563	1.982	0.99	0.0838977	0.304206	3.57523	1.71688
Negative	3-Hydroxy-3-methylglutaric acid	8.717	C6 H10 O5	162.053	1.973	0.98	0.0160827	0.231173	5.95834	2.11295
Positive	Seryl-4-hydroxyproline	8.174	C8 H14 N2 O5	218.09	1.964	0.97	0.0645188	0.268497	3.95414	1.89702
Negative	GLYCEROL 3-PHOSPHATE	8.869	C3 H9 O6 P	172.013	1.959	0.97	0.453288	0.656358	1.1415	0.607445
Positive	L-(+)-Citrulline	8.151	C6 H13 N3 O3	175.096	1.954	0.97	0.0468697	0.241466	4.4152	2.05011
Positive	URIDINE MONOPHOSPHATE	9.016	C9 H13 N2 O9 P	324.036	1.949	0.96	0.506348	0.687823	0.981798	0.539892
Positive	Guanosine triphosphate	11.637	C10 H16 N5 O14 P3	522.992	1.943	0.96	0.0396488	0.23064	4.65658	2.11629
Negative	Citric acid	11.03	C6 H8 O7	192.027	1.93	0.95	0.377878	0.602968	1.40401	0.729847
Negative	Nicotinamide	2.14	C6 H6 N2 O	122.048	1.915	0.94	0.393187	0.612367	1.34671	0.70753
Positive	L-Tyrosine	6.758	C9 H11 N O3	181.074	1.892	0.92	0.108743	0.335391	3.20101	1.57609
Positive	PC (40:6)	1.152	C48 H84 N O8 P	833.595	1.883	0.91	0.000180932	0.125838	12.4323	2.99036
Positive	Glu-Pro	7.248	C10 H16 N2 O5	244.106	1.856	0.89	0.0990781	0.317552	3.33529	1.65493
Positive	DL-Homoserine	7.45	C4 H9 N O3	119.058	1.855	0.89	0.0267214	0.200916	5.22586	2.31534
Positive	Adenosine	4.221	C10 H13 N5 O4	267.097	1.851	0.89	0.310918	0.548006	1.68539	0.867738
Negative	L-Tyrosine	6.777	C9 H11 N O3	181.074	1.838	0.88	0.133457	0.397811	2.90555	1.32985
Positive	Carnitine(10:0)	2.109	C17 H33 N O4	315.241	1.83	0.87	0.412432	0.62088	1.27777	0.687613
Negative	PC (36:4)	1.317	C44 H80 N O8 P	781.563	1.83	0.87	0.0627062	0.305412	3.99525	1.71117
Negative	Linoleyl carnitine	2.202	C25 H45 N O4	423.335	1.83	0.87	0.369807	0.602744	1.43516	0.730382
Negative	Lyso-PC (17:0)	1.765	C25 H52 N O7 P	509.348	1.823	0.87	0.142736	0.414549	2.80857	1.27039
Negative	PE (38:6)	1.188	C43 H74 N O8 P	763.516	1.817	0.86	0.00160739	0.185272	9.28106	2.43228
Negative	Lyso-PE (20:4)	1.957	C25 H44 N O7 P	501.285	1.81	0.86	0.00304454	0.188224	8.35956	2.40947
Positive	Adenosine triphosphate (ATP)	9.994	C10 H16 N5 O13 P3	506.997	1.805	0.85	0.0351533	0.223054	4.83019	2.16454
Positive	Lyso-PC (18:1)	1.771	C26 H52 N O7 P	521.35	1.801	0.85	0.0629634	0.268497	3.98934	1.89702
Negative	Indole-3-lactic acid	4.972	C11 H11 N O3	205.074	1.8	0.85	0.0226175	0.258208	5.46642	1.95339
Negative	Adenosine triphosphate (ATP)	10.015	C10 H16 N5 O13 P3	506.996	1.791	0.84	0.0488048	0.286667	4.35683	1.80255
Negative	Glucose	7.242	C6 H12 O6	180.063	1.787	0.84	0.289102	0.551978	1.79035	0.857317
Positive	Methylimidazoleacetic acid	5.854	C6 H8 N2 O2	140.059	1.777	0.83	0.0205779	0.19056	5.60276	2.39168
Positive	PLK	11.229	C17 H32 N4 O4	356.243	1.774	0.83	0.241672	0.487651	2.04888	1.03608
Negative	URIDINE MONOPHOSPHATE	9.047	C9 H13 N2 O9 P	324.036	1.753	0.81	0.558199	0.726193	0.841148	0.461575
Positive	Creatinine	4.378	C4 H7 N3 O	113.059	1.743	0.8	0.153584	0.38702	2.7029	1.36952
Positive	N~2~-Acetyl-L-ornithine	7.025	C7 H14 N2 O3	174.101	1.731	0.79	0.0682701	0.274461	3.8726	1.86532
Negative	N-Acetylcytidine	3.878	C11 H15 N3 O6	285.096	1.725	0.79	0.00178146	0.185272	9.13272	2.43228
Positive	Alanine	7.51	C3 H7 N O2	89.0478	1.715	0.78	0.051201	0.246987	4.28768	2.01749
Negative	N-Acetylornithine	7.025	C7 H14 N2 O3	174.1	1.699	0.76	0.0717681	0.321936	3.80051	1.63516
Negative	CYTIDINE MONOPHOSPHATE	9.261	C9 H14 N3 O8 P	323.052	1.697	0.76	0.438158	0.643986	1.19048	0.634899
Positive	Nicotinamide	2.144	C6 H6 N2 O	122.048	1.695	0.76	0.31807	0.55031	1.65258	0.861683
Negative	Pipecolate	6.218	C6 H11 N O2	129.079	1.689	0.76	0.596246	0.752264	0.746021	0.410688
Positive	DL-Stachydrine	5.118	C7 H13 N O2	143.095	1.676	0.74	0.292612	0.536971	1.77294	0.897084
Positive	Lyso-PE(18:2)	2.018	C23 H44 N O7 P	477.286	1.649	0.72	0.186292	0.436102	2.42436	1.19726
Positive	PC (38:4)	1.156	C46 H84 N O8 P	809.595	1.636	0.71	0.00380202	0.176581	8.03902	2.5016
Positive	FAD	7.292	C27 H33 N9 O15 P2	785.157	1.632	0.71	0.00395863	0.176581	7.98078	2.5016
Positive	N-Acetylaspartate	8.919	C6 H9 N O5	175.048	1.626	0.7	0.0769406	0.294833	3.70011	1.76203
Negative	DL-Alanine	7.521	C3 H7 N O2	89.0476	1.624	0.7	0.0761458	0.32661	3.71509	1.61436
Positive	PC (34:2)	1.187	C42 H80 N O8 P	757.563	1.618	0.69	0.0485615	0.242735	4.36404	2.04255
Negative	Guanosine 5'-diphosphate (GDP)	10.92	C10 H15 N5 O11 P2	443.024	1.617	0.69	0.600259	0.753734	0.736343	0.407872
Positive	Cytidine 5'-triphosphate	11.068	C9 H16 N3 O14 P3	482.985	1.61	0.69	0.281127	0.526043	1.83071	0.926749
Negative	Adenosine	4.232	C10 H13 N5 O4	267.096	1.61	0.69	0.332806	0.57743	1.58725	0.792282
Negative	beta-Aspartylaspartic acid	10.663	C8 H12 N2 O7	248.064	1.583	0.66	0.0242075	0.258208	5.3684	1.95339
Positive	Phosphoethanolamine	8.722	C2 H8 N O4 P	141.019	1.582	0.66	0.0552427	0.25226	4.17807	1.98702
Negative	Inositol	8.749	C6 H12 O6	180.063	1.575	0.66	0.0145871	0.222327	6.09917	2.16924
Negative	Glycine	7.989	C2 H5 N O2	75.0319	1.566	0.65	0.0296037	0.264165	5.07808	1.92049
Positive	PC (32:0)	1.197	C40 H80 N O8 P	733.565	1.547	0.63	0.00606624	0.176581	7.36498	2.5016
Positive	N-Acetylputrescine	9.259	C6 H14 N2 O	130.111	1.541	0.62	0.0503959	0.245107	4.31055	2.02851
Positive	1-Methylhistidine	6.429	C7 H11 N3 O2	169.085	1.539	0.62	0.322484	0.554482	1.6327	0.850788
Negative	PI(16:0/20:4)	1.375	C45 H79 O13 P	858.527	1.537	0.62	0.128036	0.393811	2.96538	1.34442
Negative	PE (40:5)	1.166	C45 H80 N O8 P	793.563	1.526	0.61	0.0715586	0.321936	3.80473	1.63516
Negative	Citrulline	8.193	C6 H13 N3 O3	175.095	1.523	0.61	0.219452	0.488038	2.18803	1.03493
Positive	PC (40:5)	1.155	C48 H86 N O8 P	835.611	1.52	0.6	0.0297766	0.209188	5.06968	2.25713
Negative	PG (34:1)	1.144	C40 H77 O10 P	748.525	1.52	0.6	0.00437812	0.213267	7.83547	2.22927
Positive	Lyso-PC(14:0)	2.045	C22 H46 N O7 P	467.302	1.515	0.6	0.0248025	0.193822	5.33337	2.3672
Negative	Myristic acid	1.237	C14 H28 O2	228.209	1.513	0.6	0.0120745	0.214024	6.37189	2.22416
Negative	LACTATE	6.049	C3 H6 O3	90.0316	1.511	0.6	0.158075	0.435586	2.66132	1.19897
Positive	PC (36:5)	1.171	C44 H78 N O8 P	779.546	1.507	0.59	0.0195386	0.190033	5.67753	2.39568
Negative	O-Phosphorylethanolamine	8.737	C2 H8 N O4 P	141.019	1.507	0.59	0.079798	0.327761	3.6475	1.60928
Positive	PG (36:2)	1.146	C42 H79 O10 P	774.539	1.5	0.58	0.0241379	0.192524	5.37256	2.37689
Positive	Guanosine diphosphate	10.894	C10 H15 N5 O11 P2	443.025	1.489	0.57	0.6697	0.809865	0.578413	0.304247
Negative	THREONINE	7.465	C4 H9 N O3	119.058	1.482	0.57	0.0530388	0.29304	4.23681	1.77083
Negative	Pentose alcohol	6.399	C5 H12 O5	152.068	1.48	0.57	0.000133161	0.117715	12.8745	3.08664
Positive	L-Phenylalanine	5.292	C9 H11 N O2	165.079	1.473	0.56	0.0196238	0.190033	5.67125	2.39568
Negative	DEOXYURIDINE	3.537	C9 H12 N2 O5	228.074	1.47	0.56	0.249892	0.516413	2.00062	0.953403
Negative	Gly-DL-Asp	9.207	C6 H10 N2 O5	190.059	1.47	0.56	0.061448	0.302619	4.02449	1.72443
Negative	5-Aminolevulinate	8.938	C5 H9 N O3	131.058	1.465	0.55	0.0283714	0.264165	5.13942	1.92049
Positive	PC (38:5)	1.186	C46 H82 N O8 P	807.579	1.462	0.55	0.404501	0.616373	1.30579	0.698125
Positive	1-(11Z)-octadecenoyl-2-(13Z,16Z)-docosadienoyl-sn-glycero-3-phosphoethanolamine	1.162	C45 H84 N O8 P	797.594	1.461	0.55	0.374332	0.594507	1.41761	0.750234
Negative	PE (36:2)	1.191	C41 H78 N O8 P	743.547	1.461	0.55	0.352241	0.590296	1.50537	0.76049
Negative	Orotidine	7.435	C10 H12 N2 O8	288.059	1.46	0.55	0.0946518	0.350093	3.40123	1.51419
Negative	FA (16:0)	1.18	C16 H32 O2	256.24	1.452	0.54	0.12488	0.390776	3.00138	1.35559
Negative	PHENYLALANINE	5.307	C9 H11 N O2	165.079	1.449	0.53	0.016911	0.231788	5.8859	2.10912
Positive	3-Thiomorpholinecarboxylic acid	4.302	C5 H9 N O2 S	147.036	1.447	0.53	0.00303121	0.176581	8.36589	2.5016
Positive	Aspartyl-L-proline	8.5	C9 H14 N2 O5	230.091	1.446	0.53	0.0277182	0.204	5.17302	2.29336
Negative	PE (38:5)	1.177	C43 H76 N O8 P	765.532	1.443	0.53	0.00421991	0.213166	7.88857	2.22995
Negative	PANTOTHENATE	5.606	C9 H17 N O5	219.11	1.44	0.53	0.00970966	0.213267	6.68636	2.22927
Positive	Thymidine	1.609	C10 H14 N2 O5	242.09	1.439	0.53	0.0949917	0.312191	3.39605	1.6795
Positive	(23R)-29-Amino-26-hydroxy-26-oxido-20-oxo-21,25,27-trioxa-26lambda~5~-phosphanonacosan-23-yl (11Z,14Z)-11,14-icosadienoate	1.129	C45 H86 N O8 P	799.61	1.436	0.52	0.0793808	0.299238	3.65507	1.74064
Positive	1-octadecanoyl-2-(9Z-octadecenoyl)-sn-glycero-3-phospho-(1'-sn-glycerol)	1.163	C42 H81 O10 P	776.554	1.432	0.52	0.0889865	0.304206	3.49027	1.71688
Negative	Inosine-5'-monophosphate (IMP)	9.304	C10 H13 N4 O8 P	348.047	1.43	0.52	0.374513	0.602968	1.41691	0.729847
Negative	Cytidine diphosphate	10.351	C9 H15 N3 O11 P2	403.018	1.425	0.51	0.924225	0.970721	0.113684	0.0428715
Negative	PS (38:5)	1.403	C44 H76 N O10 P	809.522	1.419	0.5	0.466016	0.664986	1.10155	0.588605
Positive	PC (36:1)	1.167	C44 H86 N O8 P	787.612	1.412	0.5	0.0303024	0.209705	5.04442	2.25357
Positive	Glycine	7.966	C2 H5 N O2	75.0322	1.412	0.5	0.0127584	0.176581	6.29241	2.5016
Positive	Lyso-PE (20:4)	1.956	C25 H44 N O7 P	501.287	1.411	0.5	0.0217822	0.19056	5.52071	2.39168
Positive	Lysylvaline	12.123	C11 H23 N3 O3	245.174	1.409	0.49	0.0177337	0.183894	5.81737	2.44305
Negative	PE (40:7)	1.171	C45 H76 N O8 P	789.532	1.409	0.5	0.00666024	0.213267	7.23021	2.22927
Positive	CYTOSINE	5.076	C4 H5 N3 O	111.043	1.406	0.49	0.496956	0.681553	1.00881	0.553102
Negative	N-Acetyl-L-phenylalanine	3.242	C11 H13 N O3	207.089	1.406	0.49	0.156458	0.434933	2.67615	1.20113
Negative	N-ACETYLASPARTATE	8.942	C6 H9 N O5	175.048	1.404	0.49	0.0338588	0.266325	4.88433	1.90874
Negative	alpha-Aspartyl-4-hydroxyproline	4.767	C9 H14 N2 O6	246.085	1.384	0.47	0.146459	0.420376	2.77143	1.25025
Positive	PC (32:2)	1.202	C40 H76 N O8 P	729.532	1.375	0.46	0.128967	0.363876	2.95492	1.45848
Negative	N-Acetyl-D-galactosamine 4-sulfate	7.078	C8 H15 N O9 S	301.046	1.371	0.46	0.0799273	0.327761	3.64517	1.60928
Negative	Indole-3-pyruvate	4.293	C11 H9 N O3	203.058	1.37	0.45	0.24234	0.510069	2.04489	0.971237
Positive	L-Ergothioneine	7.506	C9 H15 N3 O2 S	229.089	1.367	0.45	0.0299601	0.20942	5.06081	2.25553
Positive	Cytidine	5.881	C9 H13 N3 O5	243.086	1.36	0.44	0.0129926	0.176581	6.26617	2.5016
Negative	GDP-Hexose	10.65	C16 H25 N5 O16 P2	605.077	1.349	0.43	0.435167	0.643829	1.20036	0.63525
Negative	ADP-GLUCOSE	10.361	C16 H25 N5 O15 P2	589.082	1.348	0.43	0.0781315	0.326631	3.67795	1.61426
Negative	Glu-Asp	8.723	C9 H14 N2 O7	262.08	1.344	0.43	0.0439493	0.276482	4.50801	1.85474
Negative	N-Acetylcysteine	5.054	C5 H9 N O3 S	163.03	1.339	0.42	0.078126	0.326631	3.67805	1.61426
Negative	Hexitols	7.02	C6 H14 O6	182.079	1.336	0.42	0.252521	0.516413	1.98552	0.953403
Negative	Pyruvic acid	5.064	C3 H4 O3	88.016	1.331	0.41	0.28535	0.549564	1.80919	0.863642
Positive	Lyso-PE (18:0)	1.968	C23 H48 N O7 P	481.318	1.313	0.39	0.37996	0.597607	1.39608	0.742731
Negative	FA (20:0)	1.13	C20 H40 O2	312.303	1.302	0.38	0.2232	0.492499	2.16359	1.02181
Positive	Pro-Hyp	7.762	C10 H16 N2 O4	228.111	1.299	0.38	0.031173	0.212557	5.00356	2.23408
Negative	Lyso-PE (18:0)	1.955	C23 H48 N O7 P	481.317	1.298	0.38	0.4447	0.649776	1.1691	0.621985
Positive	epsilon-(gamma-Glutamyl)-lysine	8.801	C11 H21 N3 O5	275.148	1.283	0.36	0.484957	0.672558	1.04407	0.57227
Positive	Cyclic ADP-ribose	7.933	C15 H21 N5 O13 P2	541.062	1.268	0.34	0.151024	0.385902	2.72715	1.37369
Negative	uridine 5′-diphosphate	10.212	C9 H14 N2 O12 P2	404.002	1.268	0.34	0.965439	0.986817	0.0507423	0.0191462
Positive	GUANOSINE MONOPHOSPHATE	9.761	C10 H14 N5 O8 P	363.058	1.264	0.34	0.682677	0.817215	0.550725	0.291213
Negative	PE (38:4)	1.184	C43 H78 N O8 P	767.547	1.255	0.33	0.256983	0.522157	1.96026	0.937445
Negative	PS(18:0/22:6)	1.354	C46 H78 N O10 P	835.537	1.254	0.33	0.0639489	0.308911	3.96694	1.69473
Negative	Lyso-PE (16:0)	2.05	C21 H44 N O7 P	453.285	1.254	0.33	0.512655	0.698566	0.96394	0.517532
Positive	3-Methylhistidine	6.912	C7 H11 N3 O2	169.085	1.252	0.32	0.313036	0.549029	1.6756	0.865046
Positive	URIDINE TRIPHOSPHATE	10.921	C9 H15 N2 O15 P3	483.969	1.248	0.32	0.217073	0.468864	2.20375	1.09276
Positive	Argininosuccinate	9.251	C10 H18 N4 O6	290.123	1.246	0.32	0.442629	0.64742	1.17583	0.627226
Positive	Lyso-PC(16:1)	1.941	C24 H48 N O7 P	493.318	1.244	0.31	0.197912	0.449403	2.33707	1.15392
Positive	Inosine-5'-monophosphate (IMP)	9.287	C10 H13 N4 O8 P	348.048	1.24	0.31	0.384084	0.597607	1.38051	0.742731
Negative	N-Acetylglycine	6.765	C4 H7 N O3	117.042	1.231	0.3	0.145234	0.418881	2.78355	1.25539
Negative	PS(16:0/20:4)	1.409	C42 H74 N O10 P	783.506	1.23	0.3	0.887495	0.95288	0.172189	0.0696335
Positive	Lyso-PE(16:0)	2.051	C21 H44 N O7 P	453.286	1.226	0.29	0.377949	0.596628	1.40374	0.745097
Positive	L-Glutathione (reduced)	8.283	C10 H17 N3 O6 S	307.084	1.226	0.29	0.06752	0.272233	3.88854	1.87709
Negative	Hydroxycitrate	9.91	C6 H8 O8	208.022	1.223	0.29	0.561455	0.727751	0.832758	0.458484
Positive	PE (34:1)	1.19	C39 H76 N O8 P	717.532	1.215	0.28	0.337216	0.564653	1.56825	0.824563
Negative	Stearic acid	1.146	C18 H36 O2	284.271	1.212	0.28	0.34546	0.586251	1.53341	0.77041
Positive	Palmitoyl sphingomyelin	1.449	C39 H79 N2 O6 P	702.568	1.206	0.27	0.0266609	0.200916	5.22913	2.31534
Negative	ALLANTOIN	6.803	C4 H6 N4 O3	158.044	1.203	0.27	0.371697	0.602968	1.4278	0.729847
Positive	Ala-Leu	3.772	C9 H18 N2 O3	202.132	1.194	0.26	0.54904	0.719129	0.865017	0.475678
Negative	L-Ascorbic acid 2-sulfate	10.495	C6 H8 O9 S	255.989	1.192	0.25	0.313817	0.564999	1.672	0.82368
Positive	D-(+)-Proline	6.358	C5 H9 N O2	115.063	1.19	0.25	0.233318	0.481881	2.09963	1.05325
Positive	trans-3-Indoleacrylic acid	5.944	C11 H9 N O2	187.064	1.185	0.24	0.334855	0.563221	1.57839	0.828226
Negative	N-Acetylalanine	5.692	C5 H9 N O3	131.058	1.178	0.24	0.131605	0.394824	2.92571	1.34072
Negative	1-METHYL-L-HISTIDINE	6.916	C7 H11 N3 O2	169.085	1.176	0.23	0.304179	0.56004	1.71701	0.836397
Negative	N-Acetylserine	6.759	C5 H9 N O4	147.053	1.175	0.23	0.11077	0.370913	3.17435	1.43085
Positive	PC (30:2)	1.224	C38 H72 N O8 P	701.5	1.172	0.23	0.0319962	0.216231	4.96596	2.20935
Positive	Nicotinamide adenine dinucleotide (NAD+)	7.937	C21 H27 N7 O14 P2	663.11	1.17	0.23	0.244548	0.49157	2.03181	1.02453
Positive	PE (38:6)	1.181	C43 H74 N O8 P	763.516	1.168	0.22	0.383626	0.597607	1.38223	0.742731
Negative	PE (36:3)	1.181	C41 H76 N O8 P	741.532	1.168	0.22	0.0767047	0.32661	3.70454	1.61436
Negative	2-Hydroxyglutaric acid	9.237	C5 H8 O5	148.037	1.168	0.22	0.0465266	0.280748	4.4258	1.83265
Positive	PE (34:2)	1.214	C39 H74 N O8 P	715.516	1.164	0.22	0.725438	0.84769	0.463075	0.238391
Positive	GUANIDINOACETATE	7.976	C3 H7 N3 O2	117.054	1.164	0.22	0.929882	0.963881	0.10488	0.0530733
Negative	GLUTATHIONE REDUCED	8.306	C10 H17 N3 O6 S	307.084	1.16	0.21	0.0083996	0.213267	6.89546	2.22927
Negative	2-Keto-glutaramic acid	5.489	C5 H7 N O4	145.037	1.157	0.21	0.373	0.602968	1.42275	0.729847
Positive	PC (36:2)	1.173	C44 H84 N O8 P	785.595	1.144	0.19	0.077868	0.297529	3.68282	1.7489
Positive	Carnitine(3:0)	4.824	C10 H19 N O4	217.132	1.143	0.19	0.487786	0.674464	1.03568	0.568186
Negative	Uridine 5'-triphosphate	10.936	C9 H15 N2 O15 P3	483.968	1.14	0.19	0.572333	0.737525	0.805074	0.439236
Negative	PS (38:6)	1.438	C44 H74 N O10 P	807.505	1.138	0.19	0.751379	0.86826	0.412387	0.2038
Negative	Taurine	7.624	C2 H7 N O3 S	125.014	1.134	0.18	0.367563	0.601158	1.44394	0.734184
Positive	PANTOTHENATE	5.61	C9 H17 N O5	219.111	1.13	0.18	0.0424592	0.234934	4.55778	2.08967
Negative	PC (34:2)	1.212	C42 H80 N O8 P	757.563	1.13	0.18	0.420824	0.633746	1.24871	0.658024
Negative	Proline	6.389	C5 H9 N O2	115.063	1.13	0.18	0.276615	0.539796	1.85405	0.889513
Positive	Aminocaprylate	4.169	C8 H17 N O2	159.126	1.128	0.17	0.326576	0.558087	1.61451	0.841439
Negative	URIDINE	4.658	C9 H12 N2 O6	244.069	1.126	0.17	0.4357	0.643986	1.19859	0.634899
Negative	3-Thiomorpholinecarboxylic acid	4.325	C5 H9 N O2 S	147.035	1.12	0.16	0.110163	0.370913	3.18229	1.43085
Negative	HISTIDINE	7.491	C6 H9 N3 O2	155.069	1.119	0.16	0.128715	0.3944	2.95774	1.34227
Negative	asn-pro	8.309	C9 H15 N3 O4	229.106	1.119	0.16	0.140063	0.412425	2.83585	1.2778
Positive	PS (40:6)	1.422	C46 H78 N O10 P	835.538	1.108	0.15	0.409647	0.61784	1.28755	0.694696
Negative	Creatine	7.447	C4 H9 N3 O2	131.069	1.102	0.14	0.448054	0.651608	1.15826	0.617924
Positive	PC (34:1)	1.188	C42 H82 N O8 P	759.579	1.101	0.14	0.346924	0.57449	1.52731	0.799646
Positive	O-3-methylglutarylcarnitine	7.185	C13 H23 N O6	289.153	1.093	0.13	0.540943	0.715938	0.886453	0.482093
Negative	Asp-Glu	10.637	C9 H14 N2 O7	262.08	1.086	0.12	0.389618	0.611685	1.35987	0.70914
Positive	Guanine	5.922	C5 H5 N5 O	151.05	1.083	0.12	0.33414	0.562698	1.58148	0.829568
Positive	Carnitine(20:4)	1.566	C27 H45 N O4	447.336	1.077	0.11	0.47795	0.668253	1.06507	0.581534
Negative	Cellobiose	7.836	C12 H22 O11	342.116	1.077	0.11	0.428649	0.639869	1.22213	0.644152
Negative	2-(acetylamino)-4-(methylthio)butanoic acid	3.996	C7 H13 N O3 S	191.061	1.07	0.1	0.392183	0.611986	1.3504	0.708429
Negative	L-Threonic acid	7.376	C4 H8 O5	136.037	1.069	0.1	0.950068	0.982453	0.0738977	0.0255401
Negative	Cyclic ADP-ribose	7.951	C15 H21 N5 O13 P2	541.061	1.069	0.1	0.339479	0.583878	1.55861	0.776261
Negative	CDP-ETHANOLAMINE	9.048	C11 H20 N4 O11 P2	446.06	1.058	0.08	0.773498	0.881149	0.370531	0.182542
Positive	Taurine	7.596	C2 H7 N O3 S	125.015	1.052	0.07	0.872724	0.942748	0.196402	0.0850561
Negative	Lysine	12.08	C6 H14 N2 O2	146.105	1.052	0.07	0.623857	0.775451	0.680712	0.366893
Negative	DL-Tryptophan	5.942	C11 H12 N2 O2	204.09	1.051	0.07	0.606334	0.757596	0.721815	0.400499
Negative	ASPARTATE	8.471	C4 H7 N O4	133.037	1.051	0.07	0.713252	0.843056	0.487517	0.2463
Positive	CREATINE	7.444	C4 H9 N3 O2	131.07	1.046	0.07	0.452724	0.653256	1.1433	0.614279
Positive	PE (36:2)	1.217	C41 H78 N O8 P	743.548	1.033	0.05	0.822868	0.913495	0.281267	0.130531
Negative	PS (36:1)	1.406	C42 H80 N O10 P	789.553	1.032	0.05	0.881278	0.949482	0.18233	0.0747873
Positive	Urocanic acid	6.819	C6 H6 N2 O2	138.043	1.031	0.04	0.744471	0.859386	0.425712	0.218623
Positive	CDP-ethanolamine	9.033	C11 H20 N4 O11 P2	446.061	1.031	0.04	0.87503	0.942748	0.192596	0.0850561
Negative	Gluconic acid	7.848	C6 H12 O7	196.058	1.03	0.04	0.690254	0.82793	0.534801	0.27242
Positive	D-(-)-Aspartic acid	8.459	C4 H7 N O4	133.038	1.026	0.04	0.934639	0.965974	0.0975182	0.0499442
Negative	PE (34:2)	1.22	C39 H74 N O8 P	715.516	1.021	0.03	0.903196	0.959311	0.146888	0.0599298
Negative	NADH	8.234	C21 H29 N7 O14 P2	665.125	1.012	0.02	0.954762	0.982453	0.0667875	0.0255401
Positive	Carnitine(16:1)	1.706	C23 H43 N O4	397.32	1.009	0.01	0.844561	0.925756	0.243727	0.111296
Positive	L-Histidine	7.654	C6 H9 N3 O2	155.07	1.004	0.01	0.907791	0.95662	0.139567	0.0639828
Positive	DL-Carnitine	6.701	C7 H15 N O3	161.105	1.001	0	0.626307	0.78204	0.675059	0.354686
Negative	fructoselysine 6-phosphate	9.001	C12 H25 N2 O10 P	388.124	0.991	-0.01	0.858272	0.939582	0.220494	0.0899097
Positive	Betaine	5.475	C5 H11 N O2	117.079	0.989	-0.02	0.876031	0.942748	0.190946	0.0850561
Negative	PS (34:2)	1.451	C40 H74 N O10 P	759.506	0.989	-0.02	0.987905	0.992117	0.0175553	0.0114179
Negative	PE (36:1)	1.201	C41 H80 N O8 P	745.563	0.983	-0.02	0.518438	0.703452	0.947757	0.507476
Positive	LYSINE	12.044	C6 H14 N2 O2	146.106	0.975	-0.04	0.668935	0.809824	0.580063	0.304319
Negative	UDP-N-acetylglucosamine	9.144	C17 H27 N3 O17 P2	607.082	0.961	-0.06	0.503076	0.693249	0.991151	0.528554
Positive	N-myristoylsphingosine-1-phosphocholine	1.496	C37 H75 N2 O6 P	674.537	0.951	-0.07	0.836768	0.922302	0.2571	0.11669
Positive	PC (40:4)	1.156	C48 H88 N O8 P	837.626	0.95	-0.07	0.86213	0.939268	0.214023	0.0903914
Negative	Hippuric acid	4.093	C9 H9 N O3	179.058	0.948	-0.08	0.309928	0.56004	1.69	0.836397
Negative	Lyso-PG (18:1)	1.301	C24 H47 O9 P	510.296	0.946	-0.08	0.940668	0.977145	0.0882424	0.0333552
Negative	PS(18:1/22:6)	1.411	C46 H76 N O10 P	833.521	0.939	-0.09	0.878502	0.948803	0.186883	0.0758188
Positive	PC(18:3(9Z,12Z,15Z)/P-16:0)	1.166	C42 H78 N O7 P	739.551	0.936	-0.09	0.783247	0.882183	0.352461	0.18085
Positive	Choline	6.747	C5 H13 N O	103.1	0.935	-0.1	0.450901	0.651978	1.14912	0.617105
Negative	Uridine 5'-diphosphogalactose	9.785	C15 H24 N2 O17 P2	566.055	0.932	-0.1	0.487564	0.681712	1.03634	0.552766
Negative	N-Undecanoylglycine	1.988	C13 H25 N O3	243.183	0.931	-0.1	0.726106	0.848917	0.461748	0.236305
Positive	fructoselysine 6-phosphate	8.982	C12 H25 N2 O10 P	388.125	0.93	-0.11	0.335955	0.564388	1.57366	0.825242
Positive	Carnitine(14:0)	1.839	C21 H41 N O4	371.304	0.929	-0.11	0.303746	0.543074	1.71906	0.880781
Positive	S-Adenosylmethionine	8.411	C15 H22 N6 O5 S	398.138	0.923	-0.12	0.380765	0.597607	1.39303	0.742731
Negative	Glycerophosphoglycerol	7.506	C6 H15 O8 P	246.05	0.922	-0.12	0.346307	0.586466	1.52988	0.769881
Positive	PE (38:4)	1.176	C43 H78 N O8 P	767.548	0.914	-0.13	0.810356	0.904659	0.303372	0.144554
Negative	Phosphocreatine	9.005	C4 H10 N3 O5 P	211.036	0.914	-0.13	0.535473	0.712292	0.901113	0.489459
Negative	N-Tridecanoylglycine	1.777	C15 H29 N O3	271.214	0.911	-0.13	0.710696	0.842786	0.492696	0.246762
Positive	UDP-N-acetylglucosamine	9.129	C17 H27 N3 O17 P2	607.083	0.901	-0.15	0.319318	0.55108	1.64694	0.859665
Positive	7-Methylguanine	4.51	C6 H7 N5 O	165.065	0.899	-0.15	0.883544	0.9459	0.178626	0.0802409
Positive	N-acetyl-L-2-aminoadipic acid	9.132	C8 H13 N O5	203.08	0.896	-0.16	0.309591	0.548006	1.69157	0.867738
Positive	Cytidine 5'-diphosphocholine	8.513	C14 H26 N4 O11 P2	488.108	0.889	-0.17	0.642983	0.794604	0.637147	0.331693
Positive	Phosphocreatine	8.992	C4 H10 N3 O5 P	211.036	0.874	-0.19	0.53968	0.714948	0.889823	0.48409
Positive	Trigonelline	9.123	C7 H7 N O2	137.048	0.86	-0.22	0.0647615	0.268497	3.94872	1.89702
Negative	Fumarate	8.162	C4 H4 O4	116.011	0.858	-0.22	0.0409447	0.270239	4.61018	1.88769
Negative	Lyso-PE (18:1)	1.989	C23 H46 N O7 P	479.301	0.857	-0.22	0.63761	0.784721	0.649254	0.349748
Positive	L-alpha-Glutamyl-L-histidine	8.567	C11 H16 N4 O5	284.112	0.855	-0.23	0.554106	0.72192	0.851765	0.47009
Positive	Lyso-PE (18:1)	1.997	C23 H46 N O7 P	479.302	0.852	-0.23	0.305382	0.543855	1.71131	0.878706
Positive	Acetylcholine	6.797	C7 H15 N O2	145.11	0.848	-0.24	0.990888	0.990891	0.0132063	0.0132011
Negative	Citicoline	8.528	C14 H26 N4 O11 P2	488.107	0.847	-0.24	0.586286	0.743897	0.770323	0.426826
Positive	Carnitine(18:2)	1.629	C25 H45 N O4	423.335	0.842	-0.25	0.983164	0.988913	0.0244954	0.0160844
Negative	D-Saccharolactone	6.949	C6 H8 O7	192.027	0.84	-0.25	0.161523	0.438667	2.63019	1.1888
Negative	N-Acetylhexosamine phosphate	8.748	C8 H16 N O9 P	301.056	0.84	-0.25	0.0842476	0.336991	3.56922	1.56922
Positive	D-ORNITHINE	11.022	C5 H12 N2 O2	132.09	0.839	-0.25	0.280852	0.526043	1.83212	0.926749
Positive	N6,N6,N6-Trimethyl-L-lysine	10.765	C9 H20 N2 O2	188.153	0.831	-0.27	0.90952	0.957141	0.136823	0.0631963
Positive	PC(18:4(6Z,9Z,12Z,15Z)/P-18:1(11Z))	1.161	C44 H78 N O7 P	763.552	0.824	-0.28	0.982252	0.988913	0.0258342	0.0160844
Negative	Hypoxanthine	4.802	C5 H4 N4 O	136.038	0.821	-0.28	0.489423	0.682951	1.03085	0.550146
Negative	OROTATE	6.459	C5 H4 N2 O4	156.017	0.81	-0.3	0.500486	0.690218	0.998598	0.534876
Negative	acetyltaurine	5.637	C4 H9 N O4 S	167.025	0.808	-0.31	0.127505	0.393811	2.97137	1.34442
Negative	CMP-sialic acid	9.093	C20 H31 N4 O16 P	614.147	0.805	-0.31	0.254293	0.517961	1.97544	0.949085
Positive	4-Guanidinobutanoate	7.667	C5 H11 N3 O2	145.085	0.804	-0.31	0.449344	0.650403	1.15411	0.620594
Positive	PE (36:1)	1.161	C41 H80 N O8 P	745.564	0.792	-0.34	0.291911	0.536588	1.7764	0.898113
Positive	L-alpha-Glycerylphosphorylcholine	7.485	C8 H20 N O6 P	257.103	0.783	-0.35	0.552899	0.721589	0.854912	0.47075
Positive	Hypoxanthine	4.814	C5 H4 N4 O	136.039	0.763	-0.39	0.354567	0.578889	1.49587	0.788641
Positive	URIDINE 5'-DIPHOSPHATE	9.765	C9 H14 N2 O12 P2	404.003	0.763	-0.39	0.311232	0.548006	1.68394	0.867738
Positive	L-Glutathione oxidized	10.211	C20 H32 N6 O12 S2	612.153	0.762	-0.39	0.153218	0.38702	2.70634	1.36952
Positive	PC (32:1)	1.199	C40 H78 N O8 P	731.547	0.76	-0.4	0.0589712	0.260291	4.08385	1.9418
Negative	beta-Glycerophosphate	7.494	C3 H9 O6 P	172.013	0.755	-0.41	0.221951	0.491827	2.17169	1.02378
Negative	3,4-Dihydroxyphenylacetate	6.844	C8 H8 O4	168.042	0.73	-0.45	0.232414	0.496272	2.10523	1.0108
Positive	DL-Arginine	12.394	C6 H14 N4 O2	174.112	0.712	-0.49	0.0134562	0.176581	6.21558	2.5016
Positive	S-Adenosylhomocysteine	7.157	C14 H20 N6 O5 S	384.122	0.702	-0.51	0.474282	0.66639	1.07618	0.58556
Negative	1-(sn-glycero-3-phospho)-1D-myo-inositol	8.995	C9 H19 O11 P	334.066	0.702	-0.51	0.0479623	0.284555	4.38196	1.81322
Positive	PE (36:3)	1.206	C41 H76 N O8 P	741.532	0.699	-0.52	0.71028	0.840136	0.49354	0.251306
Positive	PHOSPHORYLCHOLINE	8.217	C5 H14 N O4 P	183.066	0.688	-0.54	0.0595666	0.260291	4.06935	1.9418
Positive	Beta-alanine	7.818	C3 H7 N O2	89.0478	0.676	-0.56	0.0166689	0.183894	5.9067	2.44305
Positive	1-Methyladenosine	6.206	C11 H15 N5 O4	281.113	0.672	-0.57	0.225248	0.477949	2.15041	1.06507
Negative	PC (34:1)	1.213	C42 H82 N O8 P	759.579	0.67	-0.58	0.0519222	0.291603	4.2675	1.77792
Negative	2-Hydroxy-4-(methylthio)butanoate	3.7	C5 H10 O3 S	150.035	0.669	-0.58	0.0404152	0.270239	4.62896	1.88769
Positive	1-(sn-glycero-3-phospho)-1D-myo-inositol	8.964	C9 H19 O11 P	334.067	0.666	-0.59	0.0127781	0.176581	6.29018	2.5016
Positive	N-gondoylethanolamine	1.099	C22 H43 N O2	353.33	0.66	-0.6	0.40305	0.616373	1.31097	0.698125
Negative	Malonic acid	7.494	C3 H4 O4	104.011	0.654	-0.61	0.270451	0.53605	1.88656	0.899561
Positive	Hypotaurine	7.644	C2 H7 N O2 S	109.02	0.643	-0.64	0.147174	0.383507	2.76441	1.38267
Positive	Arg-Glu	9.405	C11 H21 N5 O5	303.155	0.624	-0.68	0.0976276	0.315591	3.35657	1.66387
Negative	Glycerophosphorylethanolamine	8.08	C5 H14 N O6 P	215.056	0.622	-0.68	0.155143	0.433837	2.68833	1.20478
Negative	ARGININE	12.413	C6 H14 N4 O2	174.111	0.616	-0.7	0.0154084	0.230865	6.02014	2.11488
Negative	Phosphorylcholine	8.221	C5 H14 N O4 P	183.066	0.614	-0.7	0.0313373	0.265093	4.99598	1.91543
Positive	Erucamide	1.086	C22 H43 N O	337.335	0.613	-0.71	0.16172	0.398852	2.62843	1.32608
Positive	Carnitine(6:0)	3.572	C13 H25 N O4	259.179	0.599	-0.74	0.0960909	0.313762	3.37946	1.67226
Negative	P-DMEA	8.218	C4 H12 N O4 P	169.05	0.585	-0.77	0.0612056	0.302619	4.03019	1.72443
Positive	N6-METHYLLYSINE	11.376	C7 H16 N2 O2	160.121	0.574	-0.8	0.00823529	0.176581	6.92396	2.5016
Positive	Glycerophosphorylethanolamine	8.075	C5 H14 N O6 P	215.056	0.561	-0.83	0.160057	0.396155	2.64334	1.33586
Negative	PE (38:3)	1.165	C43 H80 N O8 P	769.563	0.546	-0.87	0.0366914	0.267141	4.76841	1.90433
Positive	N3,N4-Dimethyl-L-arginine	10.284	C8 H18 N4 O2	202.143	0.544	-0.88	0.0102053	0.176581	6.61454	2.5016
Positive	Carnitine(18:1)	1.595	C25 H47 N O4	425.351	0.522	-0.94	0.0562189	0.25226	4.1528	1.98702
Positive	Carnitine(16:0)	1.677	C23 H45 N O4	399.335	0.509	-0.98	0.00411637	0.176581	7.92441	2.5016
Negative	Uridine 5'-diphosphoglucuronic acid	11.931	C15 H22 N2 O18 P2	580.034	0.499	-1	0.00302584	0.188224	8.36845	2.40947
Positive	Homoarginine	11.295	C7 H16 N4 O2	188.128	0.48	-1.06	0.00433197	0.176581	7.85076	2.5016
Negative	XANTHINE	6.274	C5 H4 N4 O2	152.033	0.45	-1.15	0.0887253	0.340656	3.49451	1.55361
Positive	N~6~,N~6~-Dimethyllysine	9.84	C8 H18 N2 O2	174.137	0.384	-1.38	0.00651991	0.176581	7.26093	2.5016
Negative	URATE	7.501	C5 H4 N4 O3	168.028	0.352	-1.51	0.127573	0.393811	2.97061	1.34442
Negative	Uracil	3.296	C4 H4 N2 O2	112.027	0.343	-1.54	0.193343	0.469879	2.37077	1.08964
Positive	Carnitine(4:0)	4.311	C11 H21 N O4	231.147	0.277	-1.85	0.0338582	0.220078	4.88435	2.18391
Negative	SUCCINATE	9.218	C4 H6 O4	118.026	0.234	-2.09	0.0318143	0.265257	4.97418	1.91454
Negative	CYSTATHIONINE	8.827	C7 H14 N2 O4 S	222.067	0.217	-2.2	0.0107131	0.213267	6.54448	2.22927
Positive	Carnitine(methylbutyryl)	3.955	C12 H23 N O4	245.163	0.216	-2.21	0.0355187	0.223054	4.81528	2.16454
Positive	Carnitine(18:0)	1.56	C25 H49 N O4	427.367	0.177	-2.5	0.00749967	0.176581	7.05896	2.5016
Positive	Cystathionine	8.817	C7 H14 N2 O4 S	222.068	0.177	-2.5	0.016054	0.183894	5.96092	2.44305

## Sheet: Targeted_SK-N-AS (Fig S2A,B)
	DMSO 1	DMSO 2	DMSO 3	DMSO 4	DMSO 5	DMSO 6	DMSO 7	IACS 1	IACS 2	IACS 3	IACS 4	IACS 5	IACS 6	IACS 7
1,3/ 2,3-Bisphosphoglycerate	0	0	0	0	0	0	0	0	0	0	0	0	0	0
1-Aminocyclopropanecarboxylate	0	0	0	0	0	0	0	0	0	0	0	0	0	0
1-Hydroxy-2-naphthoate	0	0	0	0	0	0	0	0	0	0	0	0	0	0
1-Methyladenosine	0	0	0	0	0	0	0	0	0	0	0	0	0	0
1-Methylhistidine	0.000566733	0.000715911	0.000511863	0.000241121	0.000369253	0.000466208	0.000504173	0.000822203	0.000704053	0.000833602	0.000547716	0.000619652	0.000528644	0.000697989
1-Methylnicotinamide	0	0	0	0	0	0	0	0	0	0	0	0	0	0
1-Phenylethanol	0	0	0	0	0	0	0	0	0	0	0	0	0	0
2-(3-Carboxy-3-aminopropyl)-histidine	0	0	0	0	0	0	0	0	0	0	0	0	0	0
2,3-Diaminopropionate	0	0	0	0	0	0	0	0	0	0	0	0	0	0
2,3-Dihydroxybenzoate	0	0	0	0	0	0	0	0	0	0	0	0	0	0
2',4'-Dihydroxyacetophenone	0	0	0	0	0	0	0	0	0	0	0	0	0	0
2,4-Dihydroxypteridine	0	0	0	0	0	0	0	0	0	0	0	0	0	0
2,5-Dihydroxybenzoate	0	0	0	0	0	0	0	0	0	0	0	0	0	0
2,5-Dimethylpyrazine	0	0	0	0	0	0	0	0	0	0	0	0	0	0
2,6-Dihydroxypyridine	0	0	0	0	0	0	0	0	0	0	0	0	0	0
2-/3-Phosphoglycerate	4.90853e-06	7.90076e-06	5.53706e-06	1.19041e-05	7.36316e-06	1.5549e-05	7.14032e-06	1.09102e-05	4.39125e-06	6.78017e-06	1.53613e-05	1.39845e-05	9.99543e-06	1.27524e-05
2-Aminophenol	0	0	0	0	0	0	0	0	0	0	0	0	0	0
2-Deoxyglucose	4.30252e-06	6.60348e-06	6.39033e-06	5.21297e-06	6.24893e-06	4.81416e-06	7.91182e-06	5.5615e-06	7.39493e-06	9.49421e-06	9.21078e-06	1.094e-05	7.2481e-06	9.94762e-06
2-Hydroxy-4-(methylthio)butanoate	0	0	0	0	0	0	0	0	0	0	0	0	0	0
2-Hydroxybutyrate	4.813e-05	9.49483e-05	6.12815e-05	0.000190496	0.000102556	5.40866e-05	8.92254e-05	0.000490459	0.000708981	0.000413569	0.000902983	0.000389496	0.000371295	0.000414286
2-Hydroxyglutarate	8.98345e-05	0.000101593	6.58162e-05	0.000131052	0.00016163	0.000103903	0.000100691	0.000294295	0.000254626	0.00029918	0.000340827	0.000351911	0.000302069	0.000294113
2-Hydroxyphenylacetate	0	0	0	0	0	0	0	0	0	0	0	0	0	0
2-Mannosyl-3-phosphoglycerate	0	0	0	0	0	0	0	0	0	0	0	0	0	0
2-Methylmaleate	0	0	0	0	0	0	0	0	0	0	0	0	0	0
2-Quinolinecarboxylate	0	0	0	0	0	0	0	0	0	0	0	0	0	0
3-(2-Hydroxyphenyl)propanoate	0	0	0	0	0	0	0	0	0	0	0	0	0	0
3-(4-Hydroxyphenyl)pyruvate	0	0	0	0	0	0	0	0	0	0	0	0	0	0
3,4 Dihydroxymandelate	0	0	0	0	0	0	0	0	0	0	0	0	0	0
3,4-Dihydroxybenzoate	0	0	0	0	0	0	0	0	0	0	0	0	0	0
3,4-Dihydroxyphenylacetate	0	0	0	0	0	0	0	0	0	0	0	0	0	0
3,4-Dihydroxyphenylglycol	0	0	0	0	0	0	0	0	0	0	0	0	0	0
3,5-Diiodothyronine	0	0	0	0	0	0	0	0	0	0	0	0	0	0
3,5-Diiodotyrosine	0	0	0	0	0	0	0	0	0	0	0	0	0	0
3-Amino-4-hydroxybenzoate	0	0	0	0	0	0	0	0	0	0	0	0	0	0
3-Amino-5-hydroxybenzoate	0	0	0	0	0	0	0	0	0	0	0	0	0	0
3-Dehydroshikimate	0	0	0	0	0	0	0	0	0	0	0	0	0	0
3-Hydroxy-3-methylglutaryl-CoA	0	0	0	0	0	0	0	0	0	0	0	0	0	0
3-Hydroxyanthranilate	0	0	0	0	0	0	0	0	0	0	0	0	0	0
3-Hydroxybenzoate	0	0	0	0	0	0	0	0	0	0	0	0	0	0
3-Hydroxybutyrate	0.000113516	0.000375503	0.000684887	0.00380601	0.00082414	0.000949529	0.000929979	0.00274481	0.00984981	0.0016482	0.00841604	0.00516698	0.00442314	0.00387891
3-Hydroxycarnitine (14:0)	2.47828e-06	1.62219e-06	5.22922e-06	2.06009e-06	2.20817e-06	1.4671e-06	1.31676e-06	9.75151e-06	6.97144e-05	1.00136e-05	2.89967e-05	1.80398e-05	1.31342e-05	1.86458e-05
3-Hydroxycarnitine (16:0)	3.08537e-06	3.55787e-06	5.27086e-06	2.06863e-06	3.5057e-06	1.95574e-06	1.65048e-06	9.1995e-06	7.18049e-05	7.66076e-06	2.29969e-05	1.4328e-05	1.07628e-05	1.57847e-05
3-Hydroxycarnitine (18:1)	1.70022e-06	1.45391e-06	2.79161e-06	1.28519e-06	1.61767e-06	1.18825e-06	8.68017e-07	1.15578e-05	0.000110451	8.15191e-06	3.02293e-05	1.3568e-05	1.7293e-05	1.37592e-05
3-Hydroxycarnitine (4:0)	0.00122021	0.00212126	0.00172345	0.00399055	0.00230379	0.00236885	0.00244928	0.0110275	0.00988588	0.0100033	0.00987254	0.00980218	0.010232	0.00967472
3-Hydroxycarnitine (5:0)	2.82325e-05	3.30389e-05	3.59776e-05	3.39585e-05	2.67347e-05	3.36833e-05	3.50269e-05	3.88518e-05	4.69639e-05	4.09436e-05	4.07651e-05	4.04736e-05	3.84747e-05	4.16522e-05
3-Hydroxycarnitine (6:0)	9.09641e-06	1.83903e-05	1.58206e-05	1.99373e-05	1.55297e-05	1.36458e-05	1.5886e-05	0.000136057	0.000233575	0.000162818	0.00020764	0.000215271	0.000145021	0.000259819
3-Hydroxycarnitine (8:0)	4.62904e-06	4.41886e-06	6.28632e-06	7.80618e-06	5.03729e-06	5.85499e-06	5.60571e-06	7.30499e-05	0.000127979	7.2063e-05	0.000125222	9.49786e-05	9.67028e-05	0.000118032
3-Hydroxymethylglutarate	0.000151078	0.000239509	0.000191691	0.000293371	0.000254369	0.000220114	0.000226503	0.000337093	0.000419695	0.000326766	0.000336238	0.000312533	0.000250823	0.000322487
3-Hydroxyphenylacetate	0	0	0	0	0	0	0	0	0	0	0	0	0	0
3-Hydroxypyruvate	0	0	0	0	0	0	0	0	0	0	0	0	0	0
3-Methoxy-4-hydroxymandelate	0	0	0	0	0	0	0	0	0	0	0	0	0	0
3-Methoxytyramine	0	0	0	0	0	0	0	0	0	0	0	0	0	0
3-Methoxytyrosine	0	0	0	0	0	0	0	0	0	0	0	0	0	0
3-Methyl-2-oxindole	0	0	0	0	0	0	0	0	0	0	0	0	0	0
3-Methyl-2-oxovalerate	0	0	0	0	0	0	0	0	0	0	0	0	0	0
3-Methyladenine	0	0	0	0	0	0	0	0	0	0	0	0	0	0
3-Methylcrotonyl-CoA	0	0	0	0	0	0	0	0	0	0	0	0	0	0
3-Methylhistamine	0	0	0	0	0	0	0	0	0	0	0	0	0	0
3-Nitrotyrosine	0	0	0	0	0	0	0	0	0	0	0	0	0	0
3-Sulfinoalanine	0	0	0	0	0	0	0	0	0	0	0	0	0	0
4-Acetamidobutanoate	0	0	0	0	0	0	0	0	0	0	0	0	0	0
4alpha-Hydroxyformyl-4beta-methyl-5alpha-cholest-8-en-3beta-ol	0	0	0	0	0	0	0	0	0	0	0	0	0	0
4-Aminobenzoate	0	0	0	0	0	0	0	0	0	0	0	0	0	0
4-Coumarate	0	0	0	0	0	0	0	0	0	0	0	0	0	0
4-Guanidinobutanoate	1.67257e-05	8.19368e-06	1.16169e-05	9.04099e-06	1.63662e-05	1.11294e-05	9.92636e-06	1.74177e-05	3.61142e-05	1.90614e-05	2.1766e-05	2.32217e-05	1.88142e-05	1.78806e-05
4-Hydroxybenzoate	0	0	0	0	0	0	0	0	0	0	0	0	0	0
4-Hydroxyphenylglycine	0	0	0	0	0	0	0	0	0	0	0	0	0	0
4-Imidazoleacetate	1.19807e-06	6.55668e-07	0	2.92775e-07	2.70198e-07	2.67052e-07	7.13734e-07	4.67013e-06	6.50682e-06	5.2791e-06	4.08894e-06	4.22064e-06	5.22639e-06	3.5526e-06
4-Methylcatechol	0	0	0	0	0	0	0	0	0	0	0	0	0	0
4-Pyridoxate	0	0	0	0	0	0	0	0	0	0	0	0	0	0
4-Quinolinecarboxylate	0	0	0	0	0	0	0	0	0	0	0	0	0	0
5,6 Dimethylbenzimidazole	0	0	0	0	0	0	0	0	0	0	0	0	0	0
5-Aminolevulinate	0	0	0	0	0	0	0	0	0	0	0	0	0	0
5-Aminopentanoate	0	0	0	0	0	0	0	0	0	0	0	0	0	0
5-Hydroxyindoleacetate	0	0	0	0	0	0	0	0	0	0	0	0	0	0
5-Hydroxylysine	9.80571e-07	2.70172e-06	1.29325e-06	2.70743e-06	2.69034e-06	2.15619e-06	2.39435e-06	2.81348e-06	1.45769e-06	3.00595e-06	2.52112e-06	3.42954e-06	2.05801e-06	3.75916e-06
5-Hydroxytryptophan	0	0	0	0	0	0	0	0	0	0	0	0	0	0
5-Methylcytosine	0	0	0	0	0	0	0	0	0	0	0	0	0	0
6-Carboxyhexanoate	0	0	0	0	0	0	0	0	0	0	0	0	0	0
6-Hydroxynicotinate	0	0	0	0	0	0	0	0	0	0	0	0	0	0
6-Phosphogluconate	7.5926e-06	1.47061e-05	7.433e-06	1.08853e-05	9.96109e-06	1.6423e-05	1.00107e-05	7.93851e-06	1.55118e-06	6.26815e-06	4.55868e-06	9.41544e-06	9.81087e-06	8.11759e-06
6-Phosphonogluconolactone	5.74195e-06	1.06866e-05	4.82618e-06	8.20752e-06	6.60961e-06	1.33425e-05	8.03239e-06	6.7545e-06	1.4841e-06	4.84403e-06	4.45573e-06	7.394e-06	7.74167e-06	5.62354e-06
7-Methylxanthine	0	0	0	0	0	0	0	0	0	0	0	0	0	0
Acetoacetate	1.1356e-05	2.01676e-05	3.0919e-05	0.000213781	3.5927e-05	6.15186e-05	5.46037e-05	6.73038e-05	0.000585535	4.67833e-05	0.000346416	0.000143659	0.00013227	9.15638e-05
Acetoin	0	0	0	0	0	0	0	0	0	0	0	0	0	0
Acetylacrylate	0	0	0	0	0	0	0	0	0	0	0	0	0	0
Acetylaminoadipate	0.00044125	0.000897793	0.000581809	0.000985304	0.000796444	0.000845755	0.000806069	0.000596831	0.00039044	0.000547534	0.000562327	0.00082683	0.000611657	0.000782709
Acetylcarnitine	0.0253619	0.0249624	0.0238159	0.0247087	0.0244971	0.0236908	0.0239372	0.0317296	0.0300931	0.0291852	0.0332678	0.0318658	0.0314029	0.0331074
Acetylcholine	0.00173454	0.00108765	0.000973104	0.000954064	0.00077952	0.000940544	0.000826776	0.000848905	0.000831954	0.000849574	0.0010278	0.000655838	0.000933951	0.000689365
Acetyl-CoA	0	0	0	0	0	0	0	0	0	0	0	0	0	0
Adenosine	0.00178118	0.0020659	0.00295749	0.00238819	0.00153287	0.000678554	0.00135792	0.0029379	0.0046594	0.00397823	0.00313216	0.00398326	0.00339533	0.00527671
Adenosine cyclic phosphate	0	0	0	0	0	0	0	0	0	0	0	0	0	0
Adenosine diphosphate	0.000812713	0.00181037	0.00108146	0.00198213	0.0015285	0.000983787	0.00156949	0.00236131	0.00206119	0.00222886	0.00232314	0.0028122	0.0021574	0.00264716
Adenosine diphosphate ribose	7.32922e-07	7.82709e-07	3.83055e-06	2.31787e-06	1.54479e-06	2.82467e-07	3.95391e-06	8.27003e-07	2.4052e-06	2.84844e-06	3.76151e-06	0	6.96706e-06	2.5277e-06
Adenosine monophosphate	0.000532757	0.00132364	0.00076355	0.00185102	0.00131109	0.000316424	0.00121335	0.00264909	0.00427069	0.00291962	0.00311811	0.00443696	0.00331826	0.00431666
Adenosine triphosphate	0.0023378	0.00344454	0.00214225	0.00336107	0.00271878	0.00361006	0.00290492	0.00251435	0.00113534	0.00194621	0.00184082	0.00164418	0.00150217	0.00153363
Adenylsuccinate	1.70431e-05	3.93238e-05	1.58912e-05	5.64852e-05	2.48706e-05	3.65275e-05	3.24758e-05	6.02026e-05	3.57444e-05	5.76072e-05	4.5028e-05	7.21664e-05	4.7026e-05	8.18105e-05
Adipate	2.1567e-06	1.84397e-06	1.05165e-06	8.62949e-07	2.72451e-06	2.58771e-06	9.92999e-07	5.61089e-06	4.14392e-06	5.46925e-06	7.26628e-06	5.7153e-06	7.70332e-06	7.45344e-06
ADP-glucose	0	0	0	0	0	0	0	0	0	0	0	0	0	0
ADP-ribose	3.48553e-06	2.11332e-06	7.6417e-06	5.04016e-06	2.5618e-06	2.33761e-06	7.87318e-06	5.0391e-06	5.51547e-06	6.67688e-06	7.50711e-06	0	1.637e-05	5.24881e-06
ADP-ribose phosphate	7.75005e-08	3.45863e-07	1.59334e-07	5.6838e-07	5.57855e-08	5.22721e-07	7.68026e-07	1.38823e-07	1.54761e-07	6.67891e-07	5.73439e-07	0	1.04726e-06	2.77156e-07
Agmatine sulfate	0	0	0	0	0	0	0	0	0	0	0	0	0	0
AICAR	6.70236e-06	8.40067e-05	4.61691e-05	0.000117884	0.000160916	0.000149412	0.000135287	3.08894e-06	1.16171e-05	1.6337e-05	0	0	3.17311e-07	0
Ala-Leu	0	0	0	0	0	0	0	0	0	0	0	0	0	0
Alanine	0.0108306	0.0130729	0.0100416	0.0125057	0.0149147	0.0108714	0.0101181	0.0239332	0.0217751	0.0236561	0.0208253	0.020627	0.0193833	0.0228196
Ala-Tyr	0	0	0	0	0	0	0	0	0	0	0	0	0	0
Allantoin	3.61693e-05	4.30489e-05	8.07935e-05	7.24858e-05	6.11914e-05	3.44366e-05	6.8333e-05	2.27657e-05	4.19548e-05	3.31408e-05	3.00078e-05	3.04226e-05	2.22956e-05	2.49874e-05
Allothreonine	0.00439762	0.00425999	0.00460558	0.00423603	0.00557568	0.00437241	0.00509595	0.00832366	0.0099934	0.00920612	0.00623098	0.00601094	0.00580271	0.00778036
alpha-Ketoglutarate	0.000445383	0.000457357	0.000339248	0.000506311	0.000523219	0.000338701	0.000330829	0.00157895	0.00161284	0.00186657	0.00220031	0.00220681	0.00188085	0.00163186
Aminoadipate	0	0	0	0	0	0	0	0	0	0	0	0	0	0
Aminocaprylate	7.06445e-05	5.00484e-05	0.000109948	8.08475e-05	8.85388e-05	4.61987e-05	5.7752e-05	3.88565e-05	5.18753e-05	4.97139e-05	5.2838e-05	5.30752e-05	4.07656e-05	4.52777e-05
Aminoisobutanoate	0.00017087	0.000399584	0.000243433	0.000510434	0.000299766	0.00015823	0.000222585	0.00119896	0.000579309	0.000750463	0.000687494	0.00035314	0.000413936	0.000415465
Aniline-2-sulfonate	0	0	0	0	0	0	0	0	0	0	0	0	0	0
Anserine	8.87727e-05	0	4.93292e-05	6.76008e-05	0	0.000298636	4.56867e-06	0.000103324	9.39458e-06	9.35277e-05	0.000278921	7.06459e-07	2.44308e-05	6.45516e-06
Anthranilate	0	0	0	0	0	0	0	0	0	0	0	0	0	0
Arg-Ala	0	0	0	0	0	0	0	0	0	0	0	0	0	0
Arginine	0.00633901	0.00773651	0.00684736	0.00623443	0.00709492	0.00749961	0.00723389	0.00698652	0.00418101	0.00724385	0.00577744	0.00602542	0.00583738	0.00707686
Argininosuccinate	0.000123784	0.000190024	0.000172089	0.000159148	0.000147962	0.000207113	0.000162562	0.000111842	3.85365e-05	9.08387e-05	5.55577e-05	6.85627e-05	7.18366e-05	9.35126e-05
Asparagine	0.00147989	0.00150051	0.00170462	0.00178804	0.00155452	0.00149656	0.00163193	0.00276914	0.00205847	0.00234687	0.00188634	0.00209996	0.00169761	0.00270591
Aspartate	0.00360213	0.00552841	0.006133	0.00591343	0.00292118	0.0065216	0.00621159	0.00124205	0.000699225	0.00105109	0.000775114	0.000928718	0.000833699	0.00123268
Aspartylglycosamine	3.48055e-05	6.35759e-05	4.0726e-05	6.8854e-05	6.13961e-05	5.60735e-05	5.5608e-05	5.22636e-05	4.00376e-05	5.05301e-05	5.23485e-05	5.58722e-05	4.22597e-05	5.91443e-05
Asp-Pro	0	0	0	0	0	0	0	0	0	0	0	0	0	0
Azelate	3.36206e-06	2.9632e-06	3.40792e-06	2.87904e-06	5.99227e-06	3.86549e-06	5.52515e-06	3.24641e-06	4.25947e-06	3.11152e-06	2.55104e-06	4.79944e-06	3.13185e-06	3.60304e-06
beta-Alanine	0.0108306	0.0130729	0.0100566	0.0125311	0.0149267	0.0108714	0.0101181	0.0239332	0.0218578	0.0236561	0.0208253	0.020627	0.0194157	0.0228006
beta-Glycerophosphate	0	0	0	0	0	0	0	0	0	0	0	0	0	0
Betaine	0.0129962	0.013725	0.0126217	0.0114499	0.010021	0.00958991	0.00835525	0.00411521	0.00295259	0.00472126	0.0024532	0.00339841	0.00287562	0.00323671
Biliverdin	0	0	0	0	0	0	0	0	0	0	0	0	0	0
Biotin	0	0	0	0	0	0	0	0	0	0	0	0	0	0
Biotin amide	0	0	0	0	0	0	0	0	0	0	0	0	0	0
Butanoate	0	0	0	0	0	0	0	0	0	0	0	0	0	0
Butyryl-CoA	0	0	0	0	0	0	0	0	0	0	0	0	0	0
Caffeate	0	0	0	0	0	0	0	0	0	0	0	0	0	0
Carnitinamide	0.000113276	0.000167284	0.00016486	0.000261816	0.000286544	0.000172539	0.000192976	9.05058e-05	7.85812e-05	0.000128292	8.22368e-05	8.95607e-05	5.71216e-05	8.38022e-05
Carnitine	0.0274151	0.0202606	0.0200666	0.0192124	0.0181514	0.021314	0.0198732	0.0145341	0.0104782	0.0143228	0.00989623	0.0112865	0.0142392	0.0111584
Carnitine (12:0)	1.26729e-05	7.66467e-06	1.88146e-05	8.36913e-06	1.20302e-05	5.46635e-06	5.27496e-06	8.07411e-06	3.46552e-05	7.85304e-06	1.76635e-05	9.88108e-06	6.09437e-06	1.08255e-05
Carnitine (14:0)	4.02997e-05	2.91851e-05	4.44319e-05	2.18978e-05	4.80062e-05	1.63842e-05	1.73556e-05	1.29174e-05	8.29109e-05	1.1733e-05	2.8055e-05	1.46342e-05	9.6773e-06	2.08964e-05
Carnitine (16:0)	8.26663e-05	0.000101094	7.69604e-05	5.18511e-05	0.000120673	3.75381e-05	4.57986e-05	2.41252e-05	0.000181631	2.3458e-05	6.30691e-05	2.80518e-05	1.98573e-05	4.17026e-05
Carnitine (16:1)	3.81814e-05	2.03136e-05	3.85729e-05	2.06832e-05	3.32987e-05	1.27998e-05	1.55891e-05	1.39807e-05	0.000106687	1.06426e-05	3.41685e-05	1.49829e-05	1.36171e-05	2.22933e-05
Carnitine (17:0)	1.6222e-06	1.38376e-06	1.98792e-06	6.64601e-07	1.99384e-06	2.11292e-07	5.19298e-07	4.0889e-07	3.72965e-06	1.52167e-07	1.3772e-06	2.10863e-07	2.14153e-07	7.16205e-07
Carnitine (18:0)	6.44931e-05	4.75969e-05	4.97712e-05	4.29511e-05	0.000130341	2.5242e-05	2.48176e-05	7.49408e-06	3.11388e-05	7.48047e-06	1.35068e-05	5.47952e-06	4.80012e-06	8.12068e-06
Carnitine (18:1)	6.21146e-05	3.10602e-05	6.49238e-05	2.80976e-05	5.89781e-05	2.23629e-05	2.20207e-05	1.87752e-05	0.000183492	1.55903e-05	5.41609e-05	1.71502e-05	2.02583e-05	2.57829e-05
Carnitine (20:0)	2.32677e-06	2.12891e-06	2.68477e-06	3.23545e-06	1.04796e-05	1.69722e-06	1.09797e-06	7.15988e-07	1.19812e-06	5.90782e-07	1.8585e-07	5.59504e-08	2.0552e-07	5.64914e-07
Carnitine (3:0)	0.00133073	0.00201166	0.00255872	0.00262955	0.0017852	0.00195994	0.00185842	0.00113963	0.000952528	0.00128875	0.00119263	0.00138444	0.00102262	0.00182735
Carnitine (4:0)	0.0149528	0.019062	0.0202595	0.0208365	0.0180994	0.0167714	0.0170143	0.0126774	0.0125031	0.0123468	0.0130687	0.0144641	0.0108465	0.0142695
Carnitine (5:0)	6.26649e-05	7.71626e-05	0.000119848	9.457e-05	9.82881e-05	7.97394e-05	8.793e-05	5.16623e-05	7.55415e-05	7.80168e-05	9.3832e-05	6.14523e-05	7.00958e-05	8.32351e-05
Carnitine (6:0)	0	0	0	0	0	0	0	0	0	0	0	0	0	0
Carnitine (8:0)	0	0	0	0	0	0	0	0	0	0	0	0	0	0
Carnitine (glutaryl)	0	0	0	0	0	0	0	0	0	0	0	0	0	0
Carnosine	1.62581e-05	0	2.27483e-05	2.11261e-05	0	4.93743e-05	5.67249e-07	1.54686e-05	1.15164e-06	1.30411e-05	3.67394e-05	0	7.38268e-06	0
CDP-ethanolamine	7.37632e-05	0.000152679	7.23191e-05	0.000145987	0.000104807	0.000135759	0.000113725	0.000190995	0.000118981	0.000155501	0.000161975	0.000171456	0.000193984	0.00019456
Cellobiose	0	0	0	0	0	0	0	0	0	0	0	0	0	0
Cholate	0	0	0	0	0	0	0	0	0	0	0	0	0	0
Choline	0.00361185	0.00345819	0.004223	0.0024585	0.0014414	0.00310766	0.00149888	0.00116174	0.000586608	0.000717669	0.0013185	0.000836865	0.000432833	0.000539761
Ciliatine	0	0	0	0	0	0	0	0	0	0	0	0	0	0
cis-4-Hydroxyproline	8.18577e-05	0.000112097	9.92064e-05	0.000187056	0.000224819	8.03077e-05	7.76223e-05	6.37264e-05	0.000112879	9.79471e-05	6.4786e-05	7.09509e-05	8.17979e-05	0.000126443
Citicoline	0.000400604	0.000855146	0.0004417	0.000844737	0.000704058	0.000647247	0.000795154	0.00100214	0.000946023	0.00106877	0.00128116	0.00117091	0.000887756	0.00109965
Citramalate	0.000246123	0.000292315	0.000194484	0.00016259	0.000218051	0.000171366	0.000223308	0.000117757	0.000160453	0.000157743	0.000166154	0.000180124	0.000122809	0.000167905
Citrate/Isocitrate	0.00474465	0.00486548	0.00464051	0.00508445	0.00452929	0.0048039	0.00485136	0.0045985	0.00404629	0.00486439	0.00469456	0.00492193	0.00474881	0.00470975
Citrulline	9.48917e-05	5.02207e-05	9.09744e-05	5.09029e-05	7.72698e-05	7.16314e-05	5.75128e-05	8.35757e-05	6.93739e-05	0.000129186	7.40067e-05	9.35118e-05	9.09623e-05	7.64087e-05
CMP-2-aminoethylphosphonate	2.2225e-05	4.39344e-05	2.64612e-05	3.75103e-05	2.84294e-05	3.48294e-05	3.41236e-05	2.26667e-05	1.55423e-05	2.04415e-05	2.10085e-05	2.25213e-05	2.30086e-05	2.67902e-05
Cortexolone	0	0	0	0	0	0	0	0	0	0	0	0	0	0
Cortisol	0	0	0	0	0	0	0	0	0	0	0	0	0	0
Cortisol 21-acetate	0	0	0	0	0	0	0	0	0	0	0	0	0	0
Creatine	0.0488147	0.0370586	0.043928	0.0380533	0.0397205	0.0454047	0.0379829	0.057718	0.0698355	0.0608731	0.0640514	0.0513677	0.0550088	0.052565
Creatinine	0.000867729	0.000854185	0.00125969	0.000854387	0.000913666	0.000728653	0.000837039	0.000657948	0.00111924	0.000866143	0.000960149	0.000792938	0.000744091	0.00085037
Cyclic ADP-ribose	0.000148073	0.000241292	0.000135244	0.000208257	0.000215168	0.000200829	0.000184468	0.000200406	0.000139509	0.000203959	0.00018791	0.000200239	0.000157087	0.000192071
Cyclic GMP	0	0	0	0	0	0	0	0	0	0	0	0	0	0
Cys-Gly	7.2155e-05	0.000106227	0.000137153	0.000174161	0.000102668	0.000158387	0.000107612	0.00014256	0.0001352	9.80796e-05	0.000110509	0.00010688	0.000144247	9.94401e-05
Cystathionine	0.00575892	0.00787459	0.00536401	0.00725357	0.00571468	0.00635423	0.00577024	0.00615005	0.00438156	0.00514502	0.00436463	0.0045958	0.00454334	0.00558634
Cysteate	0	0	0	0	0	0	0	0	0	0	0	0	0	0
Cystine	0	0	0	0	0	0	0	0	0	0	0	0	0	0
Cytidine	6.40819e-05	0.000131191	0.000144179	0.000140088	0.000105366	9.15689e-05	0.000123966	4.15207e-05	9.30616e-05	6.48437e-05	5.59461e-05	5.31977e-05	2.57078e-05	8.4859e-05
Cytidine cyclic phosphate	0	0	0	0	0	0	0	0	0	0	0	0	0	0
Cytidine diphosphate	1.88404e-05	3.83574e-05	2.68881e-05	4.79155e-05	3.55647e-05	2.00588e-05	3.4115e-05	2.65256e-05	1.56682e-05	2.82906e-05	1.63786e-05	4.09573e-05	2.07498e-05	2.28319e-05
Cytidine monophosphate	2.00818e-05	3.91553e-05	2.63674e-05	4.77395e-05	3.06036e-05	2.98985e-05	3.30094e-05	4.24611e-05	4.53143e-05	4.40477e-05	3.59145e-05	6.20508e-05	5.18916e-05	6.22159e-05
Cytidine triphosphate	5.77043e-05	0.000107685	6.56025e-05	0.000104078	7.89067e-05	0.000106922	7.99769e-05	4.02606e-05	1.22774e-05	3.4956e-05	1.84331e-05	3.19802e-05	1.71992e-05	1.8006e-05
Cytosine	3.3177e-05	4.64575e-05	0.000383358	0.000159274	2.97993e-05	4.10319e-05	5.66645e-05	2.16144e-05	0.000165293	6.39269e-05	2.97466e-05	9.62432e-05	4.30233e-05	9.07304e-05
Decanoate	2.98469e-05	2.08963e-05	3.05904e-05	1.15873e-05	2.34168e-05	1.67289e-05	2.01476e-05	2.38854e-05	1.90113e-05	1.29807e-05	1.59906e-05	1.49517e-05	1.36947e-05	1.43298e-05
Deoxyadenosine	0	0	0	0	0	0	0	0	0	0	0	0	0	0
Deoxyadenosine monophosphate	0	0	0	0	0	0	0	0	0	0	0	0	0	0
Deoxyadenosine triphosphate	0	0	0	0	0	0	0	0	0	0	0	0	0	0
Deoxycarnitine	0.00113137	0.000790242	0.00172118	0.00126811	0.0012947	0.000140842	0.00131469	0	0	0	0	0	0	0
Deoxycholate	0	0	0	0	0	0	0	0	0	0	0	0	0	0
Deoxycytidine	2.09029e-06	1.82125e-06	1.11792e-05	5.71857e-06	1.1967e-06	2.19688e-06	2.33042e-06	1.16692e-06	5.65655e-06	1.89074e-06	1.68669e-06	3.69953e-06	1.79275e-06	3.02687e-06
Deoxycytidine diphosphate	0	0	0	0	0	0	0	0	0	0	0	0	0	0
Deoxycytidine monophosphate	0	0	0	0	0	0	0	0	0	0	0	0	0	0
Deoxyguanosine	0	0	0	0	0	0	0	0	0	0	0	0	0	0
Deoxyguanosine diphosphate	8.21571e-05	0.000154116	7.89128e-05	0.000141583	0.000103602	0.000142682	0.000113594	0.000109638	4.69687e-05	8.05367e-05	7.41358e-05	6.73579e-05	6.58328e-05	6.66446e-05
Deoxyguanosine monophosphate	0	0	0	0	0	0	0	0	0	0	0	0	0	0
Deoxyinosine	0	0	0	0	0	0	0	0	0	0	0	0	0	0
Deoxypentose monophosphates	0	0	0	0	0	0	0	0	0	0	0	0	0	0
Deoxyribose	3.57938e-06	6.89051e-06	4.91855e-06	7.11554e-06	9.73883e-06	5.81764e-06	5.04791e-06	0.00013394	0.000184461	0.000164639	0.000218425	0.0001945	0.000175161	0.000194221
Deoxyuridine	1.11464e-06	9.76597e-06	3.32972e-05	2.88246e-05	5.31681e-05	2.25506e-05	2.20831e-05	4.90868e-06	9.93146e-06	6.91284e-06	6.4624e-06	8.42934e-06	4.21042e-06	7.54203e-06
Deoxyuridine monophosphate	1.0852e-06	4.48619e-06	6.5829e-06	5.58373e-06	1.20532e-05	5.18149e-06	5.16234e-06	6.40479e-07	3.3178e-06	2.69232e-06	2.32223e-06	1.91407e-06	8.14047e-07	3.34935e-06
Deoxyuridine triphosphate	0	0	0	0	0	0	0	0	0	0	0	0	0	0
Dethiobiotin	0	0	0	0	0	0	0	0	0	0	0	0	0	0
Diaminopimelate	0	0	0	0	0	0	0	0	0	0	0	0	0	0
Diethanolamine	8.725e-05	2.85317e-05	9.45633e-05	3.18439e-05	3.31505e-05	3.69004e-05	4.28684e-05	2.42993e-05	5.0033e-05	2.60867e-05	1.97802e-05	2.37467e-05	4.13485e-05	2.36915e-05
Dihydroorotate	2.10863e-05	4.16189e-05	4.86463e-05	6.00712e-05	5.53346e-05	5.39292e-05	4.52153e-05	1.86613e-05	2.09038e-05	1.52347e-05	8.44206e-06	5.03029e-06	9.57446e-06	7.15355e-06
Dihydrouracil	0	0	0	0	0	0	0	0	0	0	0	0	0	0
Dihydroxyacetone phosphate	0	1.53296e-06	0	3.62404e-06	5.29129e-06	9.37418e-06	2.98742e-06	6.98105e-06	1.46116e-06	4.56797e-06	1.92122e-05	1.91491e-05	1.14459e-05	9.36485e-06
Diphthamide	1.60245e-05	1.23531e-05	1.38408e-05	1.13838e-05	1.30119e-05	1.01826e-05	1.10769e-05	1.15218e-05	1.56334e-05	1.20189e-05	9.86762e-06	1.31571e-05	1.26501e-05	1.28935e-05
Dopamine	0	0	0	0	0	0	0	0	0	0	0	0	0	0
dTDP-glucose	0	0	0	0	0	0	0	0	0	0	0	0	0	0
Epinephrine	0	0	0	0	0	0	0	0	0	0	0	0	0	0
Erythritol	0	0	0	0	0	0	0	0	0	0	0	0	0	0
Erythrose 4-phosphate	0	0	0	0	0	0	0	0	0	0	0	0	0	0
Estradiol 17-alpha	0	0	0	0	0	0	0	0	0	0	0	0	0	0
Ethanolamine	0.000302725	0.000298334	0.000647688	0.000399736	0.000380503	0.000282646	0.000347135	0.000117806	0.000255919	0.000182775	0.000228451	0.000146425	0.000120694	0.000172491
Ethylmalonate	0	0	0	0	0	0	0	0	0	0	0	0	0	0
FA (12:0)	2.39334e-05	1.04902e-05	1.55859e-05	9.66505e-06	1.42133e-05	1.22975e-05	1.13819e-05	1.04239e-05	1.20963e-05	7.95224e-06	1.18945e-05	8.28533e-06	9.80814e-06	9.6962e-06
FA (14:0)	1.02469e-05	9.78634e-06	1.70694e-05	5.83291e-06	9.72379e-06	9.6174e-06	6.62943e-06	5.7291e-06	2.22445e-05	6.79657e-06	5.58228e-06	5.13258e-06	5.16264e-06	9.38763e-06
FA (16:0)	0.000355349	0.000767664	0.000294152	0.000213082	0.000378929	0.000467745	0.000356587	0.000330808	0.000651386	0.000317276	0.00038628	0.000313586	0.000407452	0.000505409
FA (16:1)	1.19009e-05	0	6.76092e-06	0	0	0	4.47809e-06	0	1.74012e-05	0	4.59915e-06	0	2.65726e-06	5.54531e-06
FA (18:0)	0.00268772	0.00785463	0.00212332	0.00413281	0.00594824	0.00733259	0.00530798	0.00367152	0.00164992	0.0051513	0.0052003	0.00524228	0.00623731	0.00731413
FA (18:1)	4.36478e-05	2.23552e-05	2.70371e-05	1.70586e-05	1.23567e-05	1.44372e-05	1.11487e-05	8.16036e-06	6.99032e-05	1.42791e-05	2.71884e-05	1.46671e-05	2.13719e-05	2.53282e-05
FA (20:0)	3.1425e-05	5.40769e-05	2.11278e-05	3.6204e-05	5.65388e-05	6.6647e-05	4.40798e-05	3.24961e-05	7.46525e-06	4.73147e-05	4.45274e-05	3.97132e-05	5.0393e-05	5.44831e-05
FA (20:2)	0	0	0	0	0	0	0	0	0	0	0	0	0	0
FA (8:0)	3.48644e-05	4.68048e-05	7.74404e-05	1.74469e-05	5.69909e-05	2.6782e-05	3.48104e-05	5.74746e-05	4.14058e-05	2.79936e-05	2.94073e-05	2.8926e-05	2.83943e-05	2.23218e-05
Ferulate	0	0	0	0	0	0	0	0	0	0	0	0	0	0
Formylglycine	0	0	0	0	0	0	0	0	0	0	0	0	0	0
Fructose 1,6-bisphosphate	2.6412e-05	8.97375e-05	3.47544e-05	8.11724e-05	7.1756e-05	0.000129729	8.55264e-05	3.84992e-05	1.15645e-05	4.28805e-05	5.52188e-05	6.26627e-05	2.89528e-05	3.28843e-05
Fructose 6-phosphate	1.32712e-05	2.75063e-05	1.40891e-05	1.89041e-05	2.36282e-05	5.90897e-05	2.44486e-05	3.30844e-05	8.8627e-06	3.48414e-05	4.18997e-05	3.00759e-05	2.88983e-05	1.92899e-05
Fucose 1-phosphate	0	0	0	0	0	0	0	0	0	0	0	0	0	0
Fumarate	0.000596582	0.00108612	0.000930647	0.00109792	0.000779502	0.00103903	0.000941266	0.00116773	0.000725964	0.00104035	0.000812474	0.00105791	0.00101996	0.00109338
Galactose 1-phosphate	1.3301e-06	4.3126e-06	1.53864e-06	4.30931e-06	2.13638e-06	2.452e-06	2.76455e-06	0	0	6.20525e-07	0	0	0	0
Galacturonate	0	0	0	0	0	0	0	0	0	0	0	0	0	0
Gamma-aminobutyrate	5.37059e-05	2.41679e-05	1.96174e-05	3.94275e-05	4.26467e-05	3.13526e-05	2.61149e-05	4.25552e-05	3.17598e-05	3.13283e-05	3.51746e-05	5.19855e-05	5.05165e-05	5.18886e-05
Gamma-linolenate	0	0	0	0	0	0	0	0	5.49674e-06	0	0	0	0	1.56425e-06
Glu-Asp	4.07168e-05	5.48739e-05	4.47548e-05	6.03481e-05	6.50918e-05	6.05443e-05	4.90842e-05	7.70985e-05	7.93742e-05	8.15599e-05	6.12539e-05	7.30964e-05	7.6217e-05	5.95204e-05
Gluconate	0.00334056	0.00454633	0.00383317	0.00464302	0.00418945	0.00406681	0.00410056	0.00370054	0.00303708	0.0036063	0.0035098	0.00369184	0.00368941	0.00373674
Gluconolactone	0	0	0	0	0	0	0	0	0	0	0	0	0	0
Glucosaminate	0	0	0	0	0	0	0	0	0	0	0	0	0	0
Glucosamine 6-phosphate	1.14199e-05	1.8729e-05	1.2134e-05	2.24981e-05	2.07334e-05	1.88279e-05	1.70813e-05	1.2515e-05	8.72522e-06	1.32937e-05	1.16834e-05	1.33955e-05	1.11463e-05	1.30823e-05
Glucosamine 6-sulfate	0	0	0	0	0	0	0	0	0	0	0	0	0	0
Glucose	3.92345e-05	6.48936e-05	5.9417e-05	5.55692e-05	7.85352e-05	5.75285e-05	5.55381e-05	0.000101123	7.08691e-05	0.000136781	0.000132941	0.00014221	0.000106255	0.000163892
Glucose 1-phosphate	0	0	0	0	0	0	0	0	0	0	0	0	0	0
Glucose 6-phosphate	1.61406e-05	2.91489e-05	1.8512e-05	3.28137e-05	3.02227e-05	3.01457e-05	2.68178e-05	2.71045e-05	2.05319e-05	2.80466e-05	3.19875e-05	3.59497e-05	2.71774e-05	3.53042e-05
Glucuronolactone	0	0	0	0	0	0	0	0	0	0	0	0	0	0
Glu-Gln	1.26683e-05	2.41083e-05	1.14588e-05	2.13804e-05	1.18156e-05	2.1371e-05	2.66163e-05	1.32521e-05	1.10886e-05	2.04717e-05	1.30402e-05	8.53348e-06	1.59502e-05	1.2237e-05
Glu-Glu	9.51097e-07	2.91814e-06	1.92979e-06	4.44636e-06	3.41843e-06	2.53013e-06	2.75739e-06	3.46592e-06	4.07511e-06	3.29497e-06	4.01013e-06	4.86741e-06	5.79492e-06	3.49472e-06
Glu-Pro	1.09158e-05	5.23369e-06	6.48173e-06	6.01612e-06	6.87104e-06	6.20287e-06	7.89384e-06	1.04589e-05	1.1313e-05	1.28165e-05	1.14e-05	1.08371e-05	1.43658e-05	7.84866e-06
Glutamate	0.0269229	0.0327874	0.0290495	0.031101	0.0247701	0.0308565	0.0321105	0.0293448	0.0275722	0.0297058	0.0312029	0.0305704	0.0255816	0.030158
Glutamine	0.0157667	0.0158272	0.0142654	0.0150868	0.00936303	0.0135252	0.0154862	0.0192001	0.0243424	0.0197313	0.0214565	0.0189397	0.0213824	0.0196041
Glutarate	0	0	0	0	0	0	0	0	0	0	0	0	0	0
Glutathione	0.00511986	0.00706316	0.0080136	0.00915153	0.00703484	0.00888328	0.00696463	0.00798492	0.00713389	0.00682975	0.00738932	0.00731213	0.00861542	0.00718203
Glutathione disulfide	0.00146917	0.00224144	0.00120974	0.00176758	0.00188666	0.00162073	0.00173761	0.00179152	0.00138633	0.00205375	0.00166993	0.00212659	0.00136091	0.00222154
Glyceraldehyde	0.0297592	0.0457684	0.0353829	0.0347941	0.0485464	0.0341314	0.0388606	0.0741396	0.0799785	0.0887139	0.0719459	0.0857183	0.0783645	0.0704669
Glyceraldehyde 3-phosphate	5.09516e-05	6.55604e-05	2.99325e-05	6.20828e-05	0.000102621	5.62078e-05	3.98954e-05	0.000302505	0.000202136	0.000239625	0.000251295	0.000259641	0.000254624	0.000292692
Glycerate	0	0	0	0	0	0	0	0	0	0	0	0	0	0
Glycerol 3-phosphate	0.000340863	0.000694012	0.000373318	0.000975496	0.000989847	0.000740855	0.000536019	0.000767692	0.000254395	0.00064205	0.000395475	0.000473814	0.000383891	0.000547118
Glycerol cyclic phosphate	0.000147814	0.000338054	0.000301804	0.00026302	0.000308159	0.000247487	0.000214772	0.000122946	0.000109047	0.000131248	0.000157895	0.000149734	0.000105337	0.000165397
Glycerophosphocholine	0.0740775	0.08983	0.0781746	0.0739077	0.0744067	0.0744409	0.0864444	0.0268154	0.0132191	0.0222368	0.0273668	0.0327964	0.034093	0.0322311
Glycerophosphoethanolamine	0.00193286	0.0030208	0.00196556	0.00280251	0.00256264	0.00246515	0.00252604	0.000645794	0.000200552	0.000485712	0.000748426	0.00090145	0.000778721	0.000975119
Glycerophosphoinositol	1.80684e-05	2.23018e-05	1.61048e-05	2.94811e-05	3.02969e-05	2.14396e-05	2.24891e-05	3.06494e-05	2.00526e-05	2.98325e-05	3.17075e-05	3.06313e-05	3.01317e-05	2.94466e-05
Glycine	0.00233716	0.00258745	0.00253496	0.00242024	0.00193527	0.00204014	0.0018679	0.0040572	0.00329924	0.00342517	0.003055	0.00324878	0.00256394	0.0036101
Glycineamideribotide	0	0	0	0	0	0	0	0	0	0	0	0	0	0
Glycochenodeoxycholate	0	0	0	0	0	0	0	0	0	0	0	0	0	0
Glycocholate	0	0	0	0	0	0	0	0	0	0	0	0	0	0
Glycolaldehyde	0	0	0	0	0	0	0	0	0	0	0	0	0	0
Gly-Leu	0	0	0	0	0	0	0	0	0	0	0	0	0	0
Guanidinoacetate	7.12635e-05	5.03389e-05	0.000183989	4.45672e-05	3.08116e-05	8.91419e-05	0.000106763	4.96255e-05	6.54117e-05	7.39974e-05	4.21952e-05	3.56771e-05	6.35156e-05	0.000132113
Guanidinosuccinate	1.51936e-05	2.06952e-05	2.70547e-05	2.12571e-05	9.62968e-06	2.29967e-05	3.25921e-05	0	1.1301e-06	2.82796e-06	1.61408e-06	0	1.78222e-06	3.01842e-06
Guanine	5.80395e-07	1.64657e-06	9.23397e-06	8.22614e-06	0	0	2.41874e-06	0	2.37316e-05	4.69166e-06	1.86301e-05	5.00807e-05	1.87533e-05	6.23077e-05
Guanosine	8.56656e-06	1.53893e-05	2.17425e-05	2.1916e-05	1.75647e-05	8.21118e-06	9.41629e-06	1.62173e-05	1.71786e-05	2.40713e-05	2.03897e-05	2.4528e-05	1.71803e-05	3.76595e-05
Guanosine diphosphate	2.20999e-05	4.82028e-05	2.67129e-05	5.53735e-05	4.72444e-05	1.65861e-05	4.27269e-05	6.20422e-05	5.26186e-05	6.84566e-05	7.23418e-05	9.76407e-05	5.82927e-05	8.55139e-05
Guanosine diphosphate mannose	7.43045e-06	1.41401e-05	7.46028e-06	1.31694e-05	1.17514e-05	1.12923e-05	1.03501e-05	1.46822e-05	9.78271e-06	1.44371e-05	1.36809e-05	2.08802e-05	1.43672e-05	1.44421e-05
Guanosine monophosphate	1.97301e-05	5.5508e-05	2.58448e-05	9.15329e-05	6.90929e-05	1.42665e-05	5.40795e-05	0.000143655	0.000268932	0.000174271	0.000220651	0.000326671	0.000196751	0.000299853
Gulonolactone	0	0	0	0	0	0	0	0	0	0	0	0	0	0
Hexarates	0	0	0	0	0	0	0	0	0	0	0	0	0	0
Hexitols	9.08061e-06	1.2934e-05	1.10648e-05	1.36524e-05	1.68213e-05	1.56364e-05	1.35888e-05	1.10789e-05	1.03242e-05	1.60535e-05	1.14151e-05	1.27509e-05	1.5171e-05	1.05639e-05
Hexosamines	0	0	0	0	0	0	0	0	0	0	0	0	0	0
Hippurate	3.10691e-06	1.36438e-05	5.43831e-05	1.38018e-05	6.29375e-06	1.51706e-05	1.81594e-05	2.4309e-06	6.94513e-06	9.32526e-06	3.41324e-07	1.26849e-05	0	3.44676e-06
Histamine	0	0	0	0	0	0	0	0	0	0	0	0	0	0
Histidine	0.00150298	0.00124531	0.00153851	0.00104022	0.00170544	0.001211	0.00129192	0.00420272	0.00601372	0.00395561	0.00379984	0.00413851	0.00344905	0.00409384
Histidinol	0	0	0	0	0	0	0	0	0	0	0	0	0	0
Homoarginine	3.36694e-05	2.61579e-05	6.92888e-05	2.37485e-05	3.18067e-05	2.18057e-05	2.15365e-05	1.67911e-05	1.96521e-05	2.52876e-05	1.37152e-05	1.38441e-05	1.15309e-05	1.3522e-05
Homocysteine	0	0	0	0	0	0	0	0	0	0	0	0	0	0
Homocysteine thiolactone	0	0	0	0	0	0	0	0	0	0	0	0	0	0
Homocystine	0	0	0	0	0	0	0	0	0	0	0	0	0	0
Homogentisate	0	0	0	0	0	0	0	0	0	0	0	0	0	0
Homoserine	0.00439762	0.00425999	0.00460558	0.00423603	0.00557568	0.00437241	0.00509595	0.00832366	0.0099934	0.00920612	0.00623098	0.00601094	0.00580271	0.00778036
Homovanillate	0	0	0	0	0	0	0	0	0	0	0	0	0	0
Hydroquinone	0	0	0	0	0	0	0	0	0	0	0	0	0	0
Hydroxycitrate	0.000141352	0.000214892	8.16124e-05	9.01196e-05	0.000132979	0.000100076	0.000152322	5.23982e-05	5.14203e-05	8.09407e-05	4.87364e-05	0.000109312	3.37555e-05	7.06305e-05
Hydroxy-FA (10:0)	6.39683e-06	4.74847e-06	1.06628e-05	4.41033e-06	4.50619e-06	3.72062e-06	5.27961e-06	1.17274e-05	4.10113e-05	2.03547e-05	2.35401e-05	1.98322e-05	1.0437e-05	1.71636e-05
Hydroxy-FA (12:0)	3.22321e-06	1.51669e-06	3.35235e-06	1.06678e-06	1.44484e-06	1.07684e-06	1.55191e-06	3.32065e-06	1.83864e-05	6.34697e-06	7.66098e-06	7.92495e-06	2.9837e-06	5.63735e-06
Hydroxy-FA (18:1)	0	0	0	0	0	0	0	0	0	0	0	0	0	0
Hydroxy-FA (6:0)	0	0	0	0	0	0	0	0	0	0	0	0	0	0
Hydroxy-FA (7:0)	5.31513e-06	5.82556e-06	4.75433e-06	5.57621e-06	5.31501e-06	3.8672e-06	4.62178e-06	4.38123e-06	9.09333e-06	5.12823e-06	4.00735e-06	4.94724e-06	3.27716e-06	3.93898e-06
Hydroxy-FA (8:0)	9.48305e-06	1.12933e-05	1.63448e-05	1.24285e-05	8.39443e-06	6.36341e-06	8.93815e-06	1.55264e-05	4.35125e-05	2.27167e-05	3.62764e-05	3.14308e-05	1.91074e-05	2.80439e-05
Hydroxyphenyllactate	5.32207e-06	5.04321e-06	7.06691e-06	5.44171e-06	1.06462e-05	4.45084e-06	4.18254e-06	1.06684e-05	1.78422e-05	1.70367e-05	1.31594e-05	1.61668e-05	8.73473e-06	1.21526e-05
Hypotaurine	0.000836914	0.0011391	0.0012049	0.000967881	0.00104762	0.00101698	0.000855337	0.000757364	0.000712961	0.000919613	0.00066037	0.000692625	0.000634589	0.000757917
Hypoxanthine	0.000150312	0.000128384	0.000878566	0.000443196	8.14707e-06	0	0.000122826	0	0.00126301	0.000146516	0.000536747	0.000667522	0.000227001	0.00172518
Indole	0	0	0	0	0	0	0	0	0	0	0	0	0	0
Indole-3-acetamide	0	0	0	0	0	0	0	0	0	0	0	0	0	0
Indole-3-acetate	0	0	0	0	0	0	0	0	0	0	0	0	0	0
Indole-3-acrylate	0.000251026	0.000309954	0.000658246	0.000258502	0.000344478	0.000204364	0.000265937	0.000344927	0.000801301	0.000343422	0.000359514	0.000384778	0.000232689	0.000347575
Indole-3-ethanol	0	0	0	0	0	0	0	0	0	0	0	0	0	0
Indole-3-methyl acetate	0	0	0	0	0	0	0	0	0	0	0	0	0	0
Indole-3-pyruvate	0	0	0	0	0	0	0	0	0	0	0	0	0	0
Indoleacetaldehyde	0	0	0	0	0	0	0	0	0	0	0	0	0	0
Indoxyl sulfate	2.71154e-06	6.38998e-07	4.93844e-06	3.68194e-07	6.61536e-07	8.46319e-07	1.57831e-06	1.56013e-06	1.30363e-05	4.44736e-06	1.69183e-06	1.38926e-06	2.11113e-06	1.72166e-06
Inosine	4.05348e-05	2.15786e-05	5.15635e-05	3.25991e-05	1.13801e-05	3.08727e-05	1.79403e-05	3.0956e-05	5.20371e-05	3.96934e-05	2.89469e-05	5.88969e-05	4.04949e-05	0.000112761
Inosine diphosphate	0	0	0	0	0	0	0	0	0	0	0	0	0	0
Inosine monophosphate	6.56856e-05	3.53984e-05	3.6154e-05	5.41571e-05	3.98484e-05	6.85167e-05	3.61059e-05	7.25553e-05	6.61337e-05	7.62842e-05	6.9964e-05	8.65041e-05	6.20279e-05	8.20847e-05
Isoleucine	0.00485462	0.00589476	0.00854111	0.00664485	0.0060795	0.00600118	0.00573185	0.00897804	0.0133818	0.0089137	0.00721589	0.0091265	0.00557213	0.00936969
Isopentenyl pyrophosphate	0	0	0	0	0	0	0	0	0	0	0	0	0	0
Itaconate	0.000135118	0.000213826	0.000160384	0.000116155	0.000152353	0.000130181	0.000159327	8.26621e-05	0.000101239	0.000101345	0.000105205	0.000129645	7.59653e-05	0.000108607
Ketoleucine	0	0	0	0	0	0	0	0	0	0	0	0	0	0
Kynurenate	0	0	0	0	0	0	0	0	0	0	0	0	0	0
Kynurenine	0	4.38508e-06	4.34208e-06	2.77437e-06	5.09037e-06	2.04445e-06	1.82348e-06	1.58838e-05	3.74968e-05	2.92179e-05	1.76582e-05	2.90782e-05	1.17988e-05	1.94288e-05
Lactate	0.0297592	0.0457684	0.0353829	0.0347941	0.0485464	0.0341314	0.0388606	0.0741396	0.0799785	0.0887139	0.0719459	0.0857183	0.0783645	0.0704669
Lactose	0	0	0	0	0	0	0	0	0	0	0	0	0	0
L-DOPA	0	0	0	0	0	0	0	0	0	0	0	0	0	0
Leucine	0.00486089	0.00589859	0.00854111	0.00667408	0.00610324	0.00600848	0.00576143	0.00898793	0.0133818	0.0089137	0.00724505	0.0091265	0.00555956	0.00936969
Leu-Leu	5.62762e-07	1.07225e-06	4.2841e-06	1.17756e-06	1.39637e-06	1.19726e-06	9.01324e-07	1.95891e-07	1.84737e-07	1.23421e-06	1.05555e-06	7.68123e-07	5.92323e-07	2.9597e-07
Leu-Pro	0.000309284	0.000209879	0.000512573	0.000773626	0.000198193	0.000862369	0.000217471	0.000535209	0.000209583	0.000716671	0.000801045	0.000191024	0.000231546	0.000220944
Leu-Val	0	0	0	0	0	0	0	0	0	0	0	0	0	0
Liothyronine	0	0	0	0	0	0	0	0	0	0	0	0	0	0
Lipoamide	0	0	0	0	0	0	0	0	0	0	0	0	0	0
Lithocholate	0	0	0	0	0	0	0	0	0	0	0	0	0	0
Lithocholyltaurine	0	0	0	0	0	0	0	0	0	0	0	0	0	0
Lumichrome	0	0	0	0	0	0	0	0	0	0	0	0	0	0
Lysine	0.00237541	0.00473181	0.00268405	0.00474292	0.00485921	0.00356538	0.00391733	0.00648104	0.00374924	0.00649702	0.00605944	0.00662622	0.00530251	0.00760693
Lyso-PC (16:0)	0.000480468	0.000327454	0.000548434	0.000218692	0.000144872	0.000235799	0.000341823	0.000320268	0.00109996	0.000464942	0.000467055	0.000324358	0.00026788	0.000338548
Lyso-PC (17:0)	9.40187e-06	7.17994e-06	1.41005e-05	6.09408e-06	3.74524e-06	5.53159e-06	7.77266e-06	6.82199e-06	2.65749e-05	1.17339e-05	1.20192e-05	5.85629e-06	5.89845e-06	7.75599e-06
Lyso-PC (18:0)	0.000356376	0.000371767	0.0007991	0.000330226	0.000274038	0.000274105	0.000426039	0.000349244	0.000716624	0.000435588	0.000491033	0.000331171	0.000293382	0.000317557
Lyso-PC (18:1)	2.30249e-05	1.32088e-05	2.81743e-05	8.71481e-06	7.72707e-06	9.86317e-06	1.50224e-05	1.38324e-05	7.46458e-05	1.92974e-05	1.95481e-05	1.67024e-05	1.50462e-05	2.01368e-05
Lyso-PC (18:2)	3.43136e-05	1.52405e-05	3.60689e-05	9.2937e-06	6.5339e-06	1.37926e-05	2.56889e-05	2.19073e-05	7.92893e-05	4.17968e-05	3.02202e-05	2.06438e-05	1.67463e-05	2.87735e-05
Lyso-PC (22:4)	0	0	0	0	0	0	0	0	0	0	0	0	0	0
Lyso-PE (16:0)	6.10446e-06	5.83442e-06	9.69857e-06	3.58875e-06	3.30295e-06	3.6521e-06	4.27862e-06	3.38639e-06	1.11602e-05	5.11253e-06	6.29526e-06	3.7757e-06	3.64836e-06	3.99144e-06
Lyso-PE (18:0)	1.66525e-05	1.88382e-05	4.1215e-05	1.71835e-05	2.11719e-05	1.34393e-05	1.58097e-05	1.59184e-05	2.96835e-05	1.81943e-05	2.00149e-05	1.35872e-05	1.2096e-05	1.3206e-05
Lyso-PE (18:1)	1.83177e-06	1.81252e-06	2.81753e-06	1.38629e-06	9.31238e-07	9.89973e-07	1.28833e-06	1.14774e-06	6.41888e-06	1.39332e-06	1.42214e-06	1.1704e-06	1.57711e-06	2.20782e-06
Lyso-PE (20:4)	3.23092e-06	6.43304e-06	1.15304e-05	9.17222e-06	2.68934e-06	9.22717e-07	1.40534e-06	1.70865e-06	1.42581e-05	3.64282e-06	1.59908e-06	8.21279e-07	1.10844e-06	1.08972e-06
Lyso-PG (18:1)	0	0	0	0	0	0	0	0	0	0	0	0	0	0
Malate	0.00438052	0.00608353	0.00548987	0.00614857	0.00478161	0.00598324	0.00568677	0.00683306	0.00445463	0.00641011	0.00513976	0.00664744	0.00615008	0.00626706
Maleate	0	0	0	0	0	0	0	0	0	0	0	0	0	0
Malonate	4.37771e-05	5.73255e-05	4.72471e-05	5.94583e-05	5.35247e-05	5.69929e-05	4.63015e-05	3.56406e-05	2.66074e-05	3.10239e-05	2.88734e-05	3.17022e-05	3.34744e-05	2.64892e-05
Maltose	0	0	0	0	0	0	0	0	0	0	0	0	0	0
Mandelate	0	0	0	0	0	0	0	0	0	0	0	0	0	0
Mannose 6-phosphate	1.3301e-06	4.3126e-06	1.53864e-06	4.30931e-06	2.13638e-06	2.452e-06	2.76455e-06	0	0	6.20525e-07	0	0	0	0
Melatonin	0	0	0	0	0	0	0	0	0	0	0	0	0	0
Melibiose	0	0	0	0	0	0	0	0	0	0	0	0	0	0
Mesoxalate	0	0	0	0	0	0	0	0	0	0	0	0	0	0
Methacholine	0.00366573	0.00404083	0.00241928	0.00179052	0.00423052	0.00274538	0.00205361	0.00530053	0.00359464	0.00368664	0.00364434	0.00490116	0.00524362	0.00421047
Methionine	0.00130765	0.00168762	0.00266937	0.0012541	0.00229577	0.00143058	0.00144207	0.00251631	0.00245286	0.00298089	0.00221348	0.00247701	0.00181994	0.00273339
Methionine sulfoximine	0	0	0	0	0	0	0	0	0	0	0	0	0	0
Methyglutarate	0	0	0	0	0	0	0	0	0	0	0	0	0	0
Methyl 4-aminobutyrate	0.0025544	0.00326627	0.00442964	0.00331519	0.00335011	0.00327865	0.00301228	0.00487202	0.00753044	0.00451343	0.00403744	0.00389079	0.00321411	0.00425475
Methyl vanillate	0	0	0	0	0	0	0	0	0	0	0	0	0	0
Methylguanine	0.000335299	0.000487223	0.000405321	0.000299132	0.000323267	0.000305023	0.000436167	0.000175049	0.000235495	0.000212843	0.000208086	0.000261375	0.000137483	0.000184207
Methylmalonate	0	0	0	0	0	0	0	0	0	0	0	0	0	0
Met-Leu	0	0	0	0	0	0	0	0	0	0	0	0	0	0
Mevalolactone	0	0	0	0	0	0	0	0	0	0	0	0	0	0
Mevalonate	0	0	0	0	0	0	0	0	0	0	0	0	0	0
Monoethylmalonate	0	0	0	0	0	0	0	0	0	0	0	0	0	0
Monomethylglutarate	0	0	0	0	0	0	0	0	0	0	0	0	0	0
Myoinositol	0.00120989	0.00230821	0.00165519	0.00254486	0.00223569	0.00216943	0.00218204	0.00138758	0.00129542	0.00155246	0.00180958	0.00149642	0.00111498	0.00145636
N,N,N-Trimethyllysine	0.00099127	0.00132148	0.000749255	0.00106771	0.00130334	0.000943109	0.00124892	0.00052928	0.000617827	0.000760661	0.00066861	0.000717992	0.000448372	0.000489178
N,N-Dimethylarginine	0.00123935	0.00148113	0.00131225	0.00162965	0.00193553	0.00118951	0.00147412	0.0012967	0.0014947	0.00151597	0.00128476	0.00132325	0.00138378	0.00130472
N,N-Dimethyllysine	3.20441e-05	4.71039e-05	3.56254e-05	9.00136e-05	9.67402e-05	4.52478e-05	6.69882e-05	5.78913e-05	9.2734e-05	0.000100923	7.42658e-05	9.75644e-05	9.74723e-05	9.14348e-05
N6-(delta2-Isopentenyl)-adenine	0	0	0	0	0	0	0	0	0	0	0	0	0	0
N-Acetylalanine	6.86231e-05	0.000112344	0.000120328	0.000115242	0.000118525	9.70362e-05	9.65875e-05	0.000188812	0.000228478	0.000188986	0.000189773	0.000214322	0.000178732	0.000204792
N-Acetylasparagine	0	0	0	0	0	0	0	0	0	0	0	0	0	0
N-Acetylaspartate	0.000127235	0.000147239	0.000170063	0.000149676	0.000112845	0.000181889	0.000166035	0.000128035	0.000141422	0.000143318	0.000110685	0.00010366	0.000139703	0.000152104
N-Acetylcysteine	0	0	0	0	0	0	0	0	0	0	0	0	0	0
N-Acetylglutamate	3.45656e-06	5.03103e-06	6.16474e-06	3.32956e-06	4.38033e-06	5.98285e-06	5.09717e-06	8.84309e-06	8.24614e-06	1.11098e-05	7.62739e-06	8.67084e-06	8.86338e-06	8.67286e-06
N-Acetylglycine	0	0	0	0	0	0	0	0	0	0	0	0	0	0
N-Acetylhexosamine	0	0	0	0	0	0	0	0	0	0	0	0	0	0
N-Acetylhexosamine phosphate	2.65809e-05	5.05474e-05	3.58651e-05	7.86225e-05	6.03553e-05	6.69025e-05	5.73887e-05	4.46917e-05	3.50918e-05	4.8648e-05	5.282e-05	4.67156e-05	4.72455e-05	5.65358e-05
N-Acetylhexosamine sulfate	0	0	0	0	0	0	0	0	0	0	0	0	0	0
N-Acetylleucine	0	0	0	0	0	0	0	0	0	0	0	0	0	0
N-Acetylmethionine	9.00409e-05	0.000123367	0.000171802	0.000100075	0.000120707	8.19126e-05	8.88888e-05	8.54312e-05	0.000152183	0.000124345	7.37869e-05	0.00011588	7.76709e-05	9.67774e-05
N-Acetylneuraminate	3.68386e-06	7.3771e-06	3.16519e-06	1.589e-05	1.76925e-05	8.70429e-06	4.58008e-06	3.91616e-06	3.46027e-06	2.48161e-06	7.25638e-06	4.72097e-06	2.61625e-06	3.76662e-06
N-Acetylornithine	1.38963e-05	2.83954e-05	2.06588e-05	4.92353e-05	4.88941e-05	4.02084e-05	2.70147e-05	3.44554e-05	2.98332e-05	3.69778e-05	1.53284e-05	1.35986e-05	1.51763e-05	1.82865e-05
N-Acetylphenylalanine	0	0	0	0	0	0	0	0	0	0	0	0	0	0
N-Acetylproline	0	0	0	0	0	0	0	0	0	0	0	0	0	0
N-Acetylputrescine	0.00186326	0.00184381	0.00238795	0.00131553	0.00109909	0.00126664	0.00151117	0.000496573	0.000852569	0.000327174	0.000185564	0.000282079	0.000250503	0.000266256
N-Acetylserine	0.000320189	0.000503949	0.000496151	0.000487082	0.000527039	0.000509698	0.000469547	0.00081319	0.00083473	0.000800449	0.000698982	0.000884511	0.000731494	0.000839668
N-Acetylserotonin	0	0	0	0	0	0	0	0	0	0	0	0	0	0
N-Acetyltryptophan	0	0	0	0	0	0	0	0	0	0	0	0	0	0
NAD+	0.000495864	0.000771212	0.000449262	0.00069536	0.000658991	0.000700412	0.000626148	0.000711375	0.000429916	0.000665935	0.000672342	0.000649494	0.000502772	0.000644671
NADH	1.3181e-06	6.62261e-06	1.11939e-06	2.42122e-06	6.77746e-06	1.24973e-06	2.39692e-06	5.78304e-06	1.1118e-06	3.11583e-06	1.49252e-06	3.4421e-06	1.37767e-06	3.40041e-06
NADP+	3.91876e-06	4.32071e-06	2.42827e-06	6.80308e-06	4.73486e-06	6.1288e-06	5.32721e-06	5.51487e-06	2.65694e-06	4.06642e-06	4.95099e-06	4.23849e-06	4.69198e-06	4.11919e-06
NADPH	0	0	0	0	0	0	0	0	0	0	0	0	0	0
N-alpha-Acetyllysine	0	0	0	0	0	0	0	0	0	0	0	0	0	0
N-Formylmethionine	1.38386e-05	2.47355e-05	3.51594e-05	2.40529e-05	2.27971e-05	1.87176e-05	2.03522e-05	2.96654e-05	4.45578e-05	3.51086e-05	2.96873e-05	3.40924e-05	2.68713e-05	3.65031e-05
Nicotinamide	0	0	0	0	0	0	0	0	0	0	0	0	0	0
Nicotinamide hypoxanthine dinucleotide	0	0	0	0	0	0	0	0	0	0	0	0	0	0
Nicotinamide mononucleotide	0	0	0	0	0	0	0	0	0	0	0	0	0	0
Nicotinate	0	0	0	0	0	0	0	0	0	0	0	0	0	0
N-Methylaspartate	0	0	0	0	0	0	0	0	0	0	0	0	0	0
N-Methylglutamate	1.00015e-05	2.17792e-05	1.09141e-05	1.72243e-05	2.05757e-05	1.53469e-05	1.28155e-05	1.60617e-05	2.11513e-05	4.14575e-05	1.22755e-05	2.93614e-05	1.17548e-05	3.30565e-05
N-Methyltryptamine	0	0	0	0	0	0	0	0	0	0	0	0	0	0
Norleucine	0	0	0	0	0	0	0	0	0	0	0	0	0	0
Normetanephrine	0	0	0	0	0	0	0	0	0	0	0	0	0	0
Norvaline	0.000585949	0.00101364	0.0014024	0.00114526	0.00115922	0.000959133	0.000887847	0.00188597	0.003054	0.00181209	0.00141496	0.00157048	0.00105114	0.00173135
N-Ribosylnicotinamide	0	0	0	0	0	0	0	0	0	0	0	0	0	0
N-Undecanoylglycine	0	0	0	0	0	0	0	0	0	0	0	0	0	0
O-Acetylserine	0	0	0	0	0	0	0	0	0	0	0	0	0	0
Octenoylglycine	0	0	0	0	0	0	0	0	0	0	0	0	0	0
Octopamine	0	0	0	0	0	0	0	0	0	0	0	0	0	0
Oleamide	4.0658e-06	5.31462e-06	2.16792e-05	3.79495e-06	3.93841e-06	3.70252e-06	2.65577e-06	1.49494e-06	8.42463e-06	1.92794e-06	8.26193e-07	3.69504e-07	8.50179e-07	7.87548e-07
Ophthalmate	0	0	0	0	0	0	0	0	0	0	0	0	0	0
Ornithine	0.000373524	0.00036303	0.000472527	0.000259682	0.000560415	0.00047806	0.000387965	0.000351951	0.000173449	0.000465219	0.00018046	0.000362975	0.000163502	0.000270934
Orotate	1.99498e-05	2.80887e-05	2.93445e-05	2.48913e-05	2.52006e-05	3.88586e-05	2.29549e-05	4.15057e-05	5.63461e-05	3.98815e-05	2.63355e-05	3.93513e-05	3.55619e-05	6.0285e-05
O-Succinyl homoserine	0	0	0	0	0	0	0	0	0	0	0	0	0	0
Oxalate	0	0	0	0	0	0	0	0	0	0	0	0	0	0
Oxoadipate	0	0	0	0	0	0	0	0	0	0	0	0	0	0
Oxohexanoic acid	0.00107156	0.000849359	0.00155398	0.000784806	0.00101644	0.000608981	0.000569006	0.00328527	0.00840543	0.00460053	0.00375373	0.00455121	0.00269623	0.00385781
Oxoproline	0	0	0	0	0	0	0	0	0	0	0	0	0	0
Palatinose	0	0	0	0	0	0	0	0	0	0	0	0	0	0
Pantothenate	0.00449818	0.00753765	0.00811816	0.00795164	0.00660924	0.00658373	0.00759393	0.00270463	0.00290652	0.00275566	0.00302271	0.00311845	0.00263241	0.00313035
PC (20:0)	0	0	0	0	0	0	0	0	0	0	0	0	0	0
PC (32:0)	0.000108731	0.000184515	8.16102e-05	0.000129506	0.000125127	0.000119297	0.000111204	0.000235381	8.10153e-05	0.000168758	0.000109429	3.63049e-05	9.87143e-05	6.87519e-05
PC (32:1)	0.000138498	0.000192085	0.000442981	0.000129492	0.000130356	0.000166193	9.96278e-05	0.000136932	0.000281956	0.000126287	9.72257e-05	5.47775e-05	0.000126849	8.59244e-05
PC (32:2)	2.94521e-05	3.3716e-05	6.25046e-05	1.43964e-05	2.10185e-05	2.54533e-05	1.1993e-05	2.29803e-05	6.54259e-05	2.04909e-05	1.79341e-05	1.17236e-05	2.32447e-05	2.21863e-05
PC (34:1)	0	0	0	0	0	0	0	0	0	0	0	0	0	0
PC (34:2)	0	0	0	0	0	0	0	0	0	0	0	0	0	0
PC (36:1)	0	0	0	0	0	0	0	0	0	0	0	0	0	0
PC (36:2)	0	0	0	0	0	0	0	0	0	0	0	0	0	0
PC (36:4)	0	0	0	0	0	0	0	0	0	0	0	0	0	0
PC (36:5)	0	0	0	0	0	0	0	0	0	0	0	0	0	0
PC (38:4)	0	0	0	0	0	0	0	0	0	0	0	0	0	0
PC (38:5)	0	0	0	0	0	0	0	0	0	0	0	0	0	0
PC (40:4)	0	0	0	0	0	0	0	0	0	0	0	0	0	0
PC (40:5)	0	0	0	0	0	0	0	0	0	0	0	0	0	0
PC (40:6)	0	0	0	0	0	0	0	0	0	0	0	0	0	0
PC (40:8)	0	0	0	0	0	0	0	0	0	0	0	0	0	0
PC (44:8)	0	0	0	0	0	0	0	0	0	0	0	0	0	0
P-DMEA	0.000519587	0.000619947	0.000496114	0.000656673	0.000722756	0.000596533	0.000523373	0.000569171	0.000444182	0.000444312	0.000360401	0.000431965	0.000423142	0.000455264
PE (32:0)	0	0	0	0	0	0	0	0	0	0	0	0	0	0
PE (34:1)	8.96557e-06	1.55678e-05	2.53629e-05	1.33393e-05	1.14295e-05	1.43879e-05	9.28313e-06	2.16382e-05	1.54737e-05	1.69297e-05	1.33476e-05	4.49126e-06	1.18021e-05	8.58512e-06
PE (34:2)	1.25604e-06	4.5906e-06	7.13809e-06	2.70306e-06	1.3581e-06	3.2764e-06	1.71699e-06	5.12202e-06	7.07796e-06	4.75551e-06	3.7493e-06	1.15488e-06	4.55736e-06	2.42311e-06
PE (36:1)	5.5102e-06	8.18531e-06	1.51054e-05	6.90383e-06	7.20049e-06	7.87932e-06	5.51754e-06	1.05503e-05	1.03153e-05	9.27718e-06	8.36052e-06	2.63026e-06	8.17845e-06	4.59986e-06
PE (36:2)	2.51879e-06	6.77572e-06	1.17316e-05	4.71031e-06	3.44005e-06	5.6821e-06	3.21321e-06	7.92013e-06	8.10021e-06	6.88038e-06	5.84346e-06	1.59531e-06	6.9525e-06	4.23728e-06
PE (36:3)	3.31206e-07	2.67828e-06	1.96537e-06	6.87802e-07	3.80736e-07	9.09312e-07	3.61106e-07	1.55459e-06	3.9466e-06	1.89055e-06	1.35935e-06	3.47516e-07	2.25877e-06	1.09294e-06
PE (36:6)	0	0	0	0	0	0	0	0	0	0	0	0	0	0
PE (38:1)	0	0	0	0	0	0	0	0	0	0	0	0	0	0
PE (38:3)	0	0	0	0	0	0	0	0	0	0	0	0	0	0
PE (38:4)	0	0	0	0	0	0	0	0	0	0	0	0	0	0
PE (38:5)	0	0	0	0	0	0	0	0	0	0	0	0	0	0
PE (38:6)	0	0	0	0	0	0	0	0	0	0	0	0	0	0
PE (40:5)	0	0	0	0	0	0	0	0	0	0	0	0	0	0
PE (40:7)	0	0	0	0	0	0	0	0	0	0	0	0	0	0
Pentanoate	0	0	0	0	0	0	0	0	0	0	0	0	0	0
Pentitols	1.86206e-05	3.94086e-05	4.21943e-05	4.72713e-05	4.55655e-05	3.45125e-05	3.81165e-05	4.55676e-05	4.79934e-05	4.68143e-05	4.21832e-05	6.07219e-05	4.20576e-05	5.53216e-05
Pentoses	3.78668e-06	1.41813e-05	5.46141e-06	1.97425e-05	1.88739e-05	9.16412e-06	1.3966e-05	2.72382e-05	2.11417e-05	2.52126e-05	2.08956e-05	3.66156e-05	1.85825e-05	2.94011e-05
Phenethylamine	0	0	0	0	0	0	0	0	0	0	0	0	0	0
Phenylacetate	0	0	0	0	0	0	0	0	0	0	0	0	0	0
Phenylalanine	0.00194355	0.00210884	0.00382168	0.00243422	0.00314981	0.00182101	0.00263527	0.00313605	0.00663429	0.00391136	0.00351745	0.00395569	0.00256893	0.00371113
Phenylethanolamine	0	0	0	0	0	0	0	0	0	0	0	0	0	0
Phenylpyruvate	0	0	0	0	0	0	0	0	0	0	0	0	0	0
Phosphoenolpyruvate	1.22226e-05	1.02675e-05	6.86917e-06	7.81876e-06	5.70092e-06	7.59509e-06	4.57492e-06	3.34398e-06	8.3122e-07	1.25162e-06	3.77062e-06	3.34967e-06	1.73663e-06	3.17172e-06
Phosphoethanolamine	0.00575746	0.00897889	0.00771078	0.00897938	0.00777673	0.00814495	0.00870452	0.0109914	0.0106979	0.0121717	0.0125867	0.0111748	0.0115454	0.0119192
Phosphonoacetate	0	0	0	0	0	0	0	0	0	0	0	0	0	0
Phosphorylcholine	0.114002	0.103836	0.105977	0.103956	0.108123	0.103798	0.103511	0.0867055	0.0817671	0.0776102	0.0726911	0.0798418	0.0791906	0.0789366
Phosphoserine	0	0	0	0	0	0	0	0	0	0	0	0	0	0
p-Hydroxyphenylacetate	0	0	0	0	0	0	0	0	0	0	0	0	0	0
PI (32:0)	0	0	0	0	0	0	0	0	0	0	0	0	0	0
Pipecolate	0.00170053	0.00579188	0.00124369	0.00473138	0.0103491	0.00454103	0.00313256	0.00494819	0.00133488	0.00596978	0.00359143	0.00633763	0.00159559	0.00670708
Platelet-activating factor	0.000356376	0.00037141	0.0007991	0.00032935	0.000274038	0.000272784	0.000426039	0.000348083	0.000716624	0.000435588	0.000491033	0.000331171	0.000292271	0.000317557
Pregnenolone sulfate	0	0	0	0	0	0	0	0	0	0	0	0	0	0
Proline	0.0312971	0.0381551	0.0362309	0.0410153	0.049243	0.036056	0.0355947	0.0625954	0.0590779	0.0662842	0.0626704	0.0664413	0.0567648	0.0640852
Propionyl-CoA	0	0	0	0	0	0	0	0	0	0	0	0	0	0
PS (34:2)	0	0	0	0	0	0	0	0	0	0	0	0	0	0
PS (36:1)	0	0	0	0	0	0	0	0	0	0	0	0	0	0
PS (36:4)	0	0	0	0	0	0	0	0	0	0	0	0	0	0
PS (38:3)	0	0	0	0	0	0	0	0	0	0	0	0	0	0
PS (38:5)	0	0	0	0	0	0	0	0	0	0	0	0	0	0
PS (38:6)	0	0	0	0	0	0	0	0	0	0	0	0	0	0
PS (40:5)	0	0	0	0	0	0	0	0	0	0	0	0	0	0
PS (40:6)	0	0	0	0	0	0	0	0	0	0	0	0	0	0
PS (40:7)	0	0	0	0	0	0	0	0	0	0	0	0	0	0
Psicose	6.93353e-05	0.000173875	0.000110326	9.09738e-05	0.000207296	9.98306e-05	0.000117839	0.000387469	0.000498216	0.000527009	0.00036992	0.000525362	0.000405533	0.000389675
Purine	0	0	0	0	0	0	0	0	0	0	0	0	0	0
Pyridoxal	6.63017e-05	5.15144e-05	0.000176124	0.000126225	7.43418e-05	0.000107767	0.000118654	4.71598e-05	0.000110225	0.000118231	3.97365e-05	6.85184e-05	3.34324e-05	2.82058e-05
Pyridoxal phosphate	0	0	0	0	0	0	0	0	0	0	0	0	0	0
Pyridoxamine	0	0	0	0	0	0	0	0	0	0	0	0	0	0
Pyridoxine	0	0	0	0	0	0	0	0	0	0	0	0	0	0
Pyrocatechol	0	0	0	0	0	0	0	0	0	0	0	0	0	0
Pyroglutamate	0	0	0	0	0	0	0	0	0	0	0	0	0	0
Pyrrole 2-carboxylate	0	0	0	0	0	0	0	0	0	0	0	0	0	0
Pyruvate	0.000641492	0.000820486	0.000951522	0.000748744	0.000833145	0.000787581	0.000671906	0.00112854	0.00127474	0.00161355	0.00140179	0.00160848	0.00134396	0.00129592
Quinate	0	0	0	0	0	0	0	0	0	0	0	0	0	0
Quinolinate	0	0	0	0	0	0	0	0	0	0	0	0	0	0
Quinoline	0	0	0	0	0	0	0	0	0	0	0	0	0	0
Raffinose	0	0	0	0	0	0	0	0	0	0	0	0	0	0
Resorcinol monoacetate	0	0	0	0	0	0	0	0	0	0	0	0	0	0
Riboflavin	0	0	0	0	0	0	0	0	0	0	0	0	0	0
Ribulose/Ribose/Xylulose 5-phosphate	5.24319e-06	1.26075e-05	1.17336e-05	2.14757e-05	1.56232e-05	2.15055e-05	2.01954e-05	1.60631e-05	1.48635e-05	1.51263e-05	3.21381e-05	7.16622e-05	3.89985e-05	4.5809e-05
Rosmarinate	0	0	0	0	0	0	0	0	0	0	0	0	0	0
S-Acetylthioethanolamine	0	0	0	0	0	0	0	0	0	0	0	0	0	0
S-Adenosylhomocysteine	7.02679e-05	0.000145697	0.000146292	0.000157897	0.000193628	0.000146048	0.000166275	4.8953e-05	5.01792e-05	4.92079e-05	4.56346e-05	4.62287e-05	4.85337e-05	4.81371e-05
S-Adenosylmethionine	0.0012732	0.00147625	0.00129573	0.00132979	0.00125111	0.00130515	0.00125871	0.00145125	0.00153726	0.00144125	0.00144464	0.00129526	0.00130074	0.00142508
SAICAR	2.40136e-06	1.33982e-05	8.98794e-06	2.92324e-05	2.78688e-05	3.68847e-05	3.03459e-05	3.52621e-06	3.13253e-06	6.75974e-06	8.78615e-07	1.11643e-06	9.60715e-07	5.67726e-07
Salicylamide	0	0	0	0	0	0	0	0	0	0	0	0	0	0
Salicylate	0	0	0	0	0	0	0	0	0	0	0	0	0	0
Salsolinol	0	0	0	0	0	0	0	0	0	0	0	0	0	0
Sarcosine	0	0	0	0	0	0	0	0	0	0	0	0	0	0
S-Carboxymethylcysteine	0	0	0	0	0	0	0	0	0	0	0	0	0	0
Sebacate	0	0	0	0	0	0	0	0	0	0	0	0	0	0
Sedoheptulose 7-phosphate	3.27225e-06	5.42388e-06	4.58072e-06	4.94476e-06	3.58082e-06	8.32491e-06	3.52288e-06	8.02698e-06	6.06371e-06	7.97695e-06	1.06349e-05	3.1309e-05	1.30246e-05	1.61034e-05
Selenomethionine	0	0	0	0	0	0	0	0	0	0	0	0	0	0
Ser-Arg	0	0	0	0	0	0	0	0	0	0	0	0	0	0
Serine	0.000697173	0.000497382	0.000527817	0.000350178	0.000194564	0.000469811	0.000370383	0.00119308	0.000940375	0.00109377	0.000788032	0.000939031	0.000830046	0.00128278
Serotonin	0	0	0	0	0	0	0	0	0	0	0	0	0	0
S-Hexyl glutathione	0	0	0	0	0	0	0	0	0	0	0	0	0	0
Shikimate	0	0	0	0	0	0	0	0	0	0	0	0	0	0
SM (d18:1/14:0)	3.91616e-06	6.48183e-06	9.40851e-06	5.29622e-06	3.78798e-06	5.75615e-06	2.73031e-06	1.05355e-05	9.01325e-06	8.79625e-06	5.65072e-06	1.61055e-06	4.88158e-06	3.90056e-06
SM (d18:1/16:0)	5.72093e-05	0.000156873	0.000116753	0.000102749	0.000103016	0.000104155	9.64685e-05	0.00017835	8.69141e-05	0.000139844	9.51588e-05	3.42006e-05	7.66957e-05	6.32375e-05
SM (d18:1/18:0)	5.93331e-07	2.84006e-06	4.79153e-07	1.61939e-06	1.27204e-06	1.00259e-06	1.10693e-06	2.76852e-06	2.94749e-07	2.27845e-06	1.45841e-06	0	8.4179e-07	3.53514e-07
SM (d18:1/18:1)	4.43826e-07	1.19687e-06	1.51552e-06	4.87422e-07	3.4615e-07	1.02738e-06	7.34714e-07	1.27457e-06	1.72294e-06	1.3283e-06	8.7489e-07	1.12005e-07	3.21209e-07	3.55621e-07
SM (d18:1/22:0)	0	0	0	0	0	0	0	0	0	0	0	0	0	0
S-Methylthioadenosine	0	0	0	0	0	0	0	0	0	0	0	0	0	0
Sphinganine	0	0	0	0	0	0	0	0	0	0	0	0	0	0
Sphingosine	0	0	0	0	0	0	0	0	0	0	0	0	0	0
Stachydrine	0.00131787	0.00114435	0.00148226	0.0017731	0.00121205	0.000782604	0.00119354	0.00078225	0.000384969	0.000756961	0.000743192	0.00142889	0.00066589	0.0008364
Stachyose	2.12785e-05	3.19718e-05	1.15428e-05	2.49501e-05	2.47637e-05	2.31286e-05	3.18806e-05	0	0	0	0	0	0	0
Suberate	0	0	0	0	0	0	0	0	0	0	0	0	0	0
Succinate	0.00131879	0.00302323	0.00172692	0.0032023	0.00273257	0.00226181	0.0026374	0.000502488	0.000265288	0.000400386	0.000289384	0.000323442	0.000268358	0.000628763
Succinyl-CoA	0	0	0	0	0	0	0	0	0	0	0	0	0	0
Sucrose	0	0	0	0	0	0	0	0	0	0	0	0	0	0
Sulfolactate	8.84037e-06	6.73767e-06	1.12073e-05	8.9676e-06	1.37709e-05	8.92871e-06	7.49166e-06	3.2897e-05	3.36242e-05	3.28941e-05	2.86137e-05	3.34142e-05	2.60419e-05	2.99261e-05
Tartrate	8.07409e-06	4.13177e-06	5.69123e-06	5.51436e-06	5.47164e-06	7.03269e-06	6.6016e-06	5.8156e-06	6.71774e-06	6.60705e-06	6.48238e-06	5.81674e-06	7.33754e-06	5.57124e-06
Taurine	0.0267795	0.0259429	0.0325099	0.0275893	0.0257855	0.0269099	0.0262729	0.0260507	0.0258665	0.0251418	0.0257954	0.0251271	0.0231496	0.0246768
Taurocyamine	4.34581e-06	6.65738e-06	1.21918e-05	9.74807e-06	6.23345e-06	5.39511e-06	3.46673e-06	2.15256e-06	6.93094e-06	7.83893e-06	9.3674e-06	6.66847e-06	5.45632e-06	8.89791e-06
Theanine	0.000146643	0.000248671	0.000165338	0.000154601	0.000154239	0.000223484	0.000205817	0.000179653	0.000125822	0.000205082	5.36171e-05	4.28843e-05	5.15522e-05	5.12586e-05
Theophylline	0	0	0	0	0	0	0	0	0	0	0	0	0	0
Thiamine	0	0	0	0	0	0	0	0	0	0	0	0	0	0
Thiamine monophosphate	0	0	0	0	0	0	0	0	0	0	0	0	0	0
Thioproline	8.8344e-07	1.37094e-06	3.93792e-06	1.29342e-06	2.80604e-06	2.53977e-06	2.11953e-06	4.30919e-06	1.40924e-05	3.72722e-06	6.88426e-06	4.59347e-06	4.77783e-06	1.42031e-05
Thiopurine S-methylether	0	0	0	0	0	0	0	0	0	0	0	0	0	0
Thr-Arg	0	0	0	0	0	0	0	0	0	0	0	0	0	0
Threonate	0.000359664	0.00065332	0.000601561	0.000618989	0.000712309	0.000539472	0.000590581	0.000881718	0.00103122	0.000972047	0.00104003	0.00108283	0.000992882	0.0011098
Threonine	0.00439762	0.00425999	0.00460558	0.00423603	0.00557587	0.00437241	0.00509595	0.00832366	0.0099934	0.00920612	0.00623098	0.00602024	0.00580271	0.00778036
Thymidine	0	0	0	0	0	0	0	0	0	0	0	0	0	0
Thymidine monophosphate	0	0	0	0	0	0	0	0	0	0	0	0	0	0
Thymine	0	0	0	0	0	0	0	0	0	0	0	0	0	0
Thyrotropin releasing hormone	0	0	0	0	0	0	0	0	0	0	0	0	0	0
trans-4-Hydroxyproline	0	0	0	0	0	0	0	0	0	0	0	0	0	0
trans-Aconitate	0.000242022	0.000346452	0.000252478	0.000360006	0.000359905	0.000308394	0.000295654	0.000372837	0.000307706	0.000458887	0.0004391	0.000481922	0.000409903	0.000379329
Trehalose	0	0	0	0	0	0	0	0	0	0	0	0	0	0
Trigonelline	0.000359706	0.000721274	0.000476605	0.000779382	0.000659837	0.000697624	0.000636884	0.000447221	0.000311043	0.000411926	0.000410622	0.000589647	0.000471958	0.000562083
Trimethylamine	0	0	0	0	0	0	0	0	0	0	0	0	0	0
Tryptamine	0	0	0	0	0	0	0	0	0	0	0	0	0	0
Tryptophan	0.000229559	0.000286792	0.000601827	0.000233987	0.000316575	0.000188955	0.000241934	0.000312374	0.000757906	0.000313634	0.000323363	0.000355193	0.000216348	0.00031558
Tryptophanamide	0	0	0	0	0	0	0	0	0	0	0	0	0	0
Tyramine	0	0	0	0	0	0	0	0	0	0	0	0	0	0
Tyr-Arg	0	0	0	0	0	0	0	0	0	0	0	0	0	0
Tyrosine	0.000735027	0.000782866	0.00128281	0.000956954	0.00104338	0.000784719	0.00059715	0.00121858	0.00108982	0.00125212	0.000968519	0.00116523	0.000742077	0.00111056
UDP-glucose	0.000357248	0.000557659	0.000410962	0.000565842	0.000475703	0.000526057	0.000458254	0.000265561	0.000171821	0.000239955	0.000192792	0.000271388	0.000257279	0.000259917
UDP-N-acetylglucosamine	0.000666683	0.00106901	0.000716435	0.00105499	0.000834888	0.000917211	0.000931865	0.000627475	0.000429081	0.000594484	0.000499182	0.000703217	0.000635253	0.000646516
Uracil	7.07926e-05	0.000135639	0.000240519	0.000119017	0.000155173	0.000101819	0.000182399	2.47155e-05	0.000198966	6.92746e-05	8.35126e-05	5.91574e-05	3.62941e-05	0.000109016
Uracil 5-carboxylate	0	0	0	0	0	0	0	0	0	0	0	0	0	0
Urate	3.90625e-05	5.41132e-05	0.000120047	8.28935e-05	6.35756e-05	6.90502e-05	0.000107408	6.04692e-05	0.00012464	9.86989e-05	0.000110816	0.000133984	7.94168e-05	0.000145251
Urea	0.00222955	0.00193525	0.00449541	0.00265563	0.00267721	0.00208717	0.00297032	0.00181092	0.00428504	0.0033128	0.00201676	0.00179946	0.00171103	0.00204765
Ureidopropionate	0	0	0	0	0	0	0	0	0	0	0	0	0	0
Ureidosuccinate	3.727e-05	3.89763e-05	4.95436e-05	6.1279e-05	4.83267e-05	6.42126e-05	3.37676e-05	3.15339e-05	2.4064e-05	2.77937e-05	1.45655e-05	1.21563e-05	1.78103e-05	1.93993e-05
Uridine	0.000171285	0.000285073	0.000404054	0.000271564	0.000219898	0.000202365	0.000243673	0.000120328	0.000265615	0.000191148	0.000151213	0.000156207	0.000106873	0.000244934
Uridine diphosphate	0.000172026	0.000325804	0.000232303	0.000452718	0.000312449	0.00021742	0.000306129	0.000294235	0.000217169	0.000252646	0.000228962	0.000286656	0.000264146	0.000284295
Uridine monophosphate	9.26159e-05	0.000229344	0.000160039	0.00032367	0.000199675	0.000184119	0.000244918	0.000289833	0.000399807	0.000308013	0.000322419	0.000515877	0.000420635	0.000458479
Uridine triphosphate	0.000369745	0.00069088	0.000397875	0.000618152	0.000511341	0.000627393	0.000505991	0.000292543	0.000101872	0.000210463	0.00016671	0.000190274	0.000171981	0.000180764
Urocanate	1.12882e-05	6.93855e-06	3.25814e-05	1.0914e-05	7.85353e-06	1.74696e-05	2.41655e-05	1.29257e-06	9.43364e-06	1.02989e-05	2.15042e-05	2.21094e-05	3.20268e-05	3.10453e-05
Ursodeoxycholate	0	0	0	0	0	0	0	0	0	0	0	0	0	0
Valine	0.000585949	0.00101364	0.0014024	0.00114526	0.00115922	0.000960721	0.000887847	0.00188483	0.003054	0.00181209	0.00141496	0.00157048	0.00105114	0.00173135
Val-Lys	0	0	0	0	0	0	0	0	0	0	0	0	0	0
Val-Phe	0	0	0	0	0	0	0	0	0	0	0	0	0	0
Xanthine	1.75874e-05	2.76066e-05	5.43503e-05	4.55365e-05	3.85247e-05	2.41797e-05	3.34386e-05	1.37366e-05	4.36026e-05	1.85879e-05	2.91657e-05	4.30007e-05	1.6974e-05	8.31272e-05
Xanthosine	0	0	0	0	0	0	0	0	0	0	0	0	0	0
Xanthosine monophosphate	0	0	0	0	0	0	0	0	0	0	0	0	0	0
Xanthurenate	0	0	0	0	0	0	0	0	0	0	0	0	0	0

## Sheet: Targeted_BE(2)C (Fig S2C,D)
	DMSO 1	DMSO 2	DMSO 3	DMSO 4	DMSO 5	DMSO 6	DMSO 7	IACS 1	IACS 2	IACS 3	IACS 4	IACS 5	IACS 6	IACS 7
1,3/ 2,3-Bisphosphoglycerate	0	0	0	0	0	0	0	0	0	0	0	0	0	0
1-Aminocyclopropanecarboxylate	0	0	0	0	0	0	0	0	0	0	0	0	0	0
1-Hydroxy-2-naphthoate	0	0	0	0	0	0	0	0	0	0	0	0	0	0
1-Methyladenosine	0	0	0	0	0	0	0	0	0	0	0	0	0	0
1-Methylhistidine	2.54169e+08	5.77084e+07	2.17038e+08	1.70495e+08	1.36009e+08	5.79989e+07	1.59661e+08	4.65769e+07	9.70043e+07	1.7482e+08	1.77588e+08	1.03368e+08	7.30126e+07	1.00364e+08
1-Methylnicotinamide	0	0	0	0	0	0	0	0	0	0	0	0	0	0
1-Phenylethanol	0	0	0	0	0	0	0	0	0	0	0	0	0	0
2-(3-Carboxy-3-aminopropyl)-histidine	0	0	0	0	0	0	0	0	0	0	0	0	0	0
2,3-Diaminopropionate	0	0	0	0	0	0	0	0	0	0	0	0	0	0
2,3-Dihydroxybenzoate	0	0	0	0	0	0	0	0	0	0	0	0	0	0
2',4'-Dihydroxyacetophenone	0	0	0	0	0	0	0	0	0	0	0	0	0	0
2,4-Dihydroxypteridine	0	0	0	0	0	0	0	0	0	0	0	0	0	0
2,5-Dihydroxybenzoate	0	0	0	0	0	0	0	0	0	0	0	0	0	0
2,5-Dimethylpyrazine	0	0	0	0	0	0	0	0	0	0	0	0	0	0
2,6-Dihydroxypyridine	0	0	0	0	0	0	0	0	0	0	0	0	0	0
2-/3-Phosphoglycerate	7.36282e+06	485457	7.31184e+06	1.21875e+07	1.50852e+06	791567	1.36365e+06	1.62687e+06	6.58967e+06	3.42125e+06	9.74675e+06	1.24599e+06	71700.6	955427
2-Aminophenol	0	0	0	0	0	0	0	0	0	0	0	0	0	0
2-Deoxyglucose	3.61027e+06	508634	2.51578e+06	2.161e+06	1.75441e+06	582452	1.7905e+06	701266	1.68144e+06	1.44658e+06	3.75482e+06	1.39138e+06	1.01497e+06	999996
2-Hydroxy-4-(methylthio)butanoate	0	0	0	0	0	0	0	0	0	0	0	0	0	0
2-Hydroxybutyrate	4.96267e+07	3.81766e+06	1.15909e+07	2.65392e+07	1.35975e+07	1.31043e+07	2.43467e+07	1.09604e+08	5.90034e+07	1.17267e+08	1.76321e+08	9.12459e+07	4.09047e+07	4.16463e+07
2-Hydroxyglutarate	1.28685e+08	2.01569e+07	5.32721e+07	5.30626e+07	6.15297e+07	2.79542e+07	5.91341e+07	5.35205e+07	9.13866e+07	1.16972e+08	1.48095e+08	9.11957e+07	3.56583e+07	4.60522e+07
2-Hydroxyphenylacetate	0	0	0	0	0	0	0	0	0	0	0	0	0	0
2-Mannosyl-3-phosphoglycerate	0	0	0	0	0	0	0	0	0	0	0	0	0	0
2-Methylmaleate	0	0	0	0	0	0	0	0	0	0	0	0	0	0
2-Quinolinecarboxylate	0	0	0	0	0	0	0	0	0	0	0	0	0	0
3-(2-Hydroxyphenyl)propanoate	0	0	0	0	0	0	0	0	0	0	0	0	0	0
3-(4-Hydroxyphenyl)pyruvate	0	0	0	0	0	0	0	0	0	0	0	0	0	0
3,4 Dihydroxymandelate	0	0	0	0	0	0	0	0	0	0	0	0	0	0
3,4-Dihydroxybenzoate	0	0	0	0	0	0	0	0	0	0	0	0	0	0
3,4-Dihydroxyphenylacetate	1.45563e+06	488209	526951	718484	438561	0	1.00812e+06	0	0	0	0	0	0	0
3,4-Dihydroxyphenylglycol	0	0	0	0	0	0	0	0	0	0	0	0	0	0
3,5-Diiodothyronine	0	0	0	0	0	0	0	0	0	0	0	0	0	0
3,5-Diiodotyrosine	0	0	0	0	0	0	0	0	0	0	0	0	0	0
3-Amino-4-hydroxybenzoate	0	0	0	0	0	0	0	0	0	0	0	0	0	0
3-Amino-5-hydroxybenzoate	0	0	0	0	0	0	0	0	0	0	0	0	0	0
3-Dehydroshikimate	0	0	0	0	0	0	0	0	0	0	0	0	0	0
3-Hydroxy-3-methylglutaryl-CoA	0	0	0	0	0	0	0	0	0	0	0	0	0	0
3-Hydroxyanthranilate	0	0	0	0	0	0	0	0	0	0	0	0	0	0
3-Hydroxybenzoate	0	0	0	0	0	0	0	0	0	0	0	0	0	0
3-Hydroxybutyrate	2.48404e+08	2.57896e+07	3.66819e+07	5.49581e+08	5.89176e+07	8.22271e+07	1.93796e+08	2.58021e+09	4.32351e+08	1.86533e+09	1.59264e+09	8.00375e+08	8.11871e+08	8.58468e+08
3-Hydroxycarnitine (14:0)	5.48243e+06	1.42963e+06	1.36725e+06	6.58452e+06	1.51232e+06	1.24454e+06	6.91092e+06	1.8324e+07	7.87196e+07	2.42431e+07	8.75887e+07	3.93953e+07	2.61096e+07	2.47986e+07
3-Hydroxycarnitine (16:0)	9.30599e+06	1.97731e+06	1.61042e+06	7.98399e+06	2.06879e+06	2.49026e+06	1.171e+07	3.17424e+07	9.52056e+07	2.82056e+07	1.14674e+08	4.83965e+07	3.77202e+07	3.59251e+07
3-Hydroxycarnitine (18:1)	4.60746e+06	1.48838e+06	937407	7.7268e+06	796450	1.43369e+06	6.42814e+06	4.39535e+07	1.20104e+08	3.16757e+07	1.42593e+08	6.27378e+07	5.06245e+07	5.04276e+07
3-Hydroxycarnitine (4:0)	5.0828e+08	1.11975e+08	2.93104e+08	5.66535e+08	2.50668e+08	1.57097e+08	2.85611e+08	1.50454e+09	2.11586e+09	2.27632e+09	2.49898e+09	1.96826e+09	1.05275e+09	1.30191e+09
3-Hydroxycarnitine (5:0)	1.98372e+07	1.04701e+07	2.9811e+07	1.93383e+07	1.54531e+07	8.98918e+06	1.30214e+07	1.09496e+07	2.67421e+07	2.47232e+07	2.5228e+07	2.0358e+07	9.75275e+06	9.10679e+06
3-Hydroxycarnitine (6:0)	7.83851e+06	2.26083e+06	7.67826e+06	1.02188e+07	4.37902e+06	2.24946e+06	5.65487e+06	4.77008e+06	3.4488e+07	2.09421e+07	3.06393e+07	1.93632e+07	1.10705e+07	8.5036e+06
3-Hydroxycarnitine (8:0)	9.42869e+06	3.7006e+06	6.12885e+06	1.2316e+07	4.28776e+06	3.3173e+06	8.78799e+06	1.48451e+07	9.35708e+07	5.18611e+07	1.12944e+08	5.69352e+07	2.93748e+07	2.37539e+07
3-Hydroxymethylglutarate	1.13746e+08	1.52982e+07	4.36063e+07	5.56433e+07	4.97564e+07	2.81834e+07	4.04336e+07	4.91764e+07	7.03411e+07	6.63815e+07	1.04534e+08	5.53454e+07	2.82793e+07	5.01787e+07
3-Hydroxyphenylacetate	0	0	0	0	0	0	0	0	0	0	0	0	0	0
3-Hydroxypyruvate	0	0	0	0	0	0	0	0	0	0	0	0	0	0
3-Methoxy-4-hydroxymandelate	0	0	0	0	0	0	0	0	0	0	0	0	0	0
3-Methoxytyramine	0	0	0	0	0	0	0	0	0	0	0	0	0	0
3-Methoxytyrosine	0	0	0	0	0	0	0	0	0	0	0	0	0	0
3-Methyl-2-oxindole	0	0	0	0	0	0	0	0	0	0	0	0	0	0
3-Methyl-2-oxovalerate	0	0	0	0	0	0	0	0	0	0	0	0	0	0
3-Methyladenine	0	0	0	0	0	0	0	0	0	0	0	0	0	0
3-Methylcrotonyl-CoA	0	0	0	0	0	0	0	0	0	0	0	0	0	0
3-Methylhistamine	0	0	0	0	0	0	0	0	0	0	0	0	0	0
3-Nitrotyrosine	0	0	0	0	0	0	0	0	0	0	0	0	0	0
3-Sulfinoalanine	0	0	0	0	0	0	0	0	0	0	0	0	0	0
4-Acetamidobutanoate	0	0	0	0	0	0	0	0	0	0	0	0	0	0
4alpha-Hydroxyformyl-4beta-methyl-5alpha-cholest-8-en-3beta-ol	0	0	0	0	0	0	0	0	0	0	0	0	0	0
4-Aminobenzoate	0	0	0	0	0	0	0	0	0	0	0	0	0	0
4-Coumarate	0	0	0	0	0	0	0	0	0	0	0	0	0	0
4-Guanidinobutanoate	2.85181e+07	1.00429e+07	1.19466e+07	2.80238e+07	1.00459e+07	1.29708e+07	1.70896e+07	1.58431e+07	1.6026e+07	1.31354e+07	1.51253e+07	1.13599e+07	9.85296e+06	9.04582e+06
4-Hydroxybenzoate	0	0	0	0	0	0	0	0	0	0	0	0	0	0
4-Hydroxyphenylglycine	0	0	0	0	0	0	0	0	0	0	0	0	0	0
4-Imidazoleacetate	335612	178055	407098	1.6126e+06	96372.1	0	72974.9	491042	430235	527594	177815	0	364909	658277
4-Methylcatechol	0	0	0	0	0	0	0	0	0	0	0	0	0	0
4-Pyridoxate	0	0	0	0	0	0	0	0	0	0	0	0	0	0
4-Quinolinecarboxylate	0	0	0	0	0	0	0	0	0	0	0	0	0	0
5,6 Dimethylbenzimidazole	0	0	0	0	0	0	0	0	0	0	0	0	0	0
5-Aminolevulinate	0	0	0	0	0	0	0	0	0	0	0	0	0	0
5-Aminopentanoate	0	0	0	0	0	0	0	0	0	0	0	0	0	0
5-Hydroxyindoleacetate	0	0	0	0	0	0	0	0	0	0	0	0	0	0
5-Hydroxylysine	2.24614e+06	10425.9	933159	687535	702876	87926.5	255401	67058.9	471772	582770	1.28886e+06	476215	12306	144529
5-Hydroxytryptophan	0	0	0	0	0	0	0	0	0	0	0	0	0	0
5-Methylcytosine	0	0	0	0	0	0	0	0	0	0	0	0	0	0
6-Carboxyhexanoate	0	0	0	0	0	0	0	0	0	0	0	0	0	0
6-Hydroxynicotinate	0	0	0	0	0	0	0	0	0	0	0	0	0	0
6-Phosphogluconate	1.93796e+06	63189	1.39553e+06	1.71863e+06	863752	151042	310692	415456	917957	719887	1.5759e+06	580586	0	92291.7
6-Phosphonogluconolactone	1.14197e+06	49288.5	1.17607e+06	1.22001e+06	737992	145500	237489	359218	644607	853656	1.36352e+06	512151	28388.5	165702
7-Methylxanthine	0	0	0	0	0	0	0	0	0	0	0	0	0	0
Acetoacetate	4.47543e+06	3.71875e+06	3.95583e+06	1.04946e+07	3.42669e+06	1.75731e+06	2.18915e+06	9.81296e+07	4.59893e+06	1.87257e+07	1.17446e+07	3.51253e+06	1.52753e+07	1.42894e+07
Acetoin	0	0	0	0	0	0	0	0	0	0	0	0	0	0
Acetylacrylate	0	0	0	0	0	0	0	0	0	0	0	0	0	0
Acetylaminoadipate	3.42927e+08	2.5385e+07	1.17983e+08	1.23433e+08	1.20531e+08	4.55858e+07	6.64753e+07	4.41191e+07	9.96564e+07	1.19849e+08	1.73037e+08	9.97149e+07	1.62933e+07	3.44508e+07
Acetylcarnitine	9.22018e+09	3.30189e+09	5.69213e+09	7.07749e+09	5.66038e+09	4.09145e+09	6.68339e+09	6.08008e+09	9.35764e+09	9.4111e+09	1.14743e+10	8.11349e+09	6.17974e+09	7.02691e+09
Acetylcholine	1.49379e+08	1.48075e+08	1.91034e+08	1.68205e+08	1.43426e+08	1.38832e+08	1.75247e+08	1.11542e+08	1.36358e+08	1.45437e+08	9.65305e+07	1.22624e+08	8.07845e+07	9.65521e+07
Acetyl-CoA	0	0	0	0	0	0	0	0	0	0	0	0	0	0
Adenosine	6.59527e+08	5.29613e+07	4.48439e+07	2.35504e+08	3.93682e+08	1.52923e+08	6.79084e+08	9.58669e+07	6.93772e+08	2.90966e+08	5.20115e+08	5.23835e+08	4.8494e+08	2.3892e+08
Adenosine cyclic phosphate	0	0	0	0	0	0	0	0	0	0	0	0	0	0
Adenosine diphosphate	1.29988e+09	7.38999e+07	6.69474e+07	3.21934e+08	5.41516e+08	1.92104e+08	3.13171e+08	2.82054e+08	5.54338e+08	6.76941e+08	8.65455e+08	6.25816e+08	1.27797e+08	2.57172e+08
Adenosine diphosphate ribose	4.01715e+06	347129	1.27501e+06	5.4788e+06	3.48721e+06	1.82486e+06	1.25142e+06	4.85252e+06	5.07644e+06	3.07302e+06	6.47604e+06	5.62198e+06	1.39819e+06	1.46802e+06
Adenosine monophosphate	1.73422e+09	5.32886e+07	4.01511e+06	1.09847e+08	8.71519e+08	3.77083e+08	4.98862e+08	2.24459e+08	7.97826e+08	7.72564e+08	7.01917e+08	1.10233e+09	4.03611e+08	3.52473e+08
Adenosine triphosphate	6.55174e+08	1.45533e+08	8.20062e+08	7.30213e+08	3.95426e+08	1.6911e+08	2.66487e+08	2.86028e+08	4.40362e+08	5.83863e+08	7.32823e+08	3.5144e+08	5.41744e+07	2.1824e+08
Adenylsuccinate	4.56288e+07	1.832e+06	1.30855e+07	1.66864e+07	1.38937e+07	5.19353e+06	5.63822e+06	7.35161e+06	1.62621e+07	2.03803e+07	2.28576e+07	2.03854e+07	3.33712e+06	5.56496e+06
Adipate	888045	527014	855079	1.71171e+06	519301	407353	521479	2.23707e+06	2.33401e+06	1.52486e+06	2.58591e+06	1.53312e+06	899519	793775
ADP-glucose	0	0	0	0	0	0	0	0	0	0	0	0	0	0
ADP-ribose	9.19822e+06	1.55754e+06	2.56075e+06	1.12682e+07	7.87253e+06	4.20392e+06	3.29815e+06	1.16188e+07	1.24841e+07	7.79215e+06	1.45752e+07	1.53849e+07	4.43222e+06	4.54034e+06
ADP-ribose phosphate	744202	12704.7	214581	514565	524887	177549	56312.3	455100	379941	538701	966117	571278	89087.6	122617
Agmatine sulfate	0	0	0	0	0	0	0	0	0	0	0	0	0	0
AICAR	0	0	0	0	0	0	0	0	75256.5	0	0	0	0	0
Ala-Leu	0	0	0	0	0	0	0	0	0	0	0	0	0	0
Alanine	1.01332e+10	1.78766e+09	4.69537e+09	3.21615e+09	3.74369e+09	2.65637e+09	4.23603e+09	3.12983e+09	6.60976e+09	5.36718e+09	8.32051e+09	5.09807e+09	2.24998e+09	2.79103e+09
Ala-Tyr	0	0	0	0	0	0	0	0	0	0	0	0	0	0
Allantoin	1.43665e+07	3.73882e+06	5.6799e+06	2.85493e+07	4.2017e+06	3.79031e+06	1.15469e+07	3.88502e+06	6.81011e+06	5.3234e+06	9.5886e+06	4.13131e+06	3.96797e+06	3.98861e+06
Allothreonine	3.92896e+09	7.42099e+08	2.02362e+09	1.61905e+09	1.99954e+09	8.19122e+08	2.10099e+09	1.0442e+09	1.66138e+09	1.70947e+09	2.19044e+09	1.1169e+09	6.54813e+08	9.37425e+08
alpha-Ketoglutarate	1.61304e+08	2.18913e+07	6.01091e+07	4.78603e+07	9.86407e+07	4.28709e+07	7.69314e+07	1.21003e+08	2.28933e+08	3.05314e+08	4.34118e+08	2.11516e+08	9.25451e+07	1.06823e+08
Aminoadipate	0	0	0	0	0	0	0	0	0	0	0	0	0	0
Aminocaprylate	4.68871e+07	5.99153e+06	3.18087e+07	3.48462e+07	1.14638e+07	5.7088e+06	1.91689e+07	4.68024e+06	2.59322e+07	1.29835e+07	1.41388e+07	8.34007e+06	4.70499e+06	3.12823e+06
Aminoisobutanoate	5.9017e+07	1.90343e+07	2.87071e+07	4.55476e+07	3.30007e+07	2.27115e+07	3.03544e+07	4.87884e+07	3.35439e+07	9.33101e+07	1.27755e+08	8.34635e+07	2.94909e+07	3.15702e+07
Aniline-2-sulfonate	0	0	0	0	0	0	0	0	0	0	0	0	0	0
Anserine	0	1.48737e+08	7.79669e+08	8.4969e+08	0	1.31867e+07	128988	2.5129e+08	1.84822e+08	4.08556e+07	1.04459e+08	144233	1.1564e+07	3.64809e+07
Anthranilate	0	0	0	0	0	0	0	0	0	0	0	0	0	0
Arg-Ala	0	0	0	0	0	0	0	0	0	0	0	0	0	0
Arginine	3.69046e+09	8.30363e+08	2.99807e+09	2.55981e+09	2.00854e+09	9.11711e+08	1.75104e+09	8.83437e+08	1.79321e+09	1.95613e+09	2.84133e+09	1.73081e+09	7.3804e+08	1.18449e+09
Argininosuccinate	1.24669e+08	3.68411e+07	1.24768e+08	7.55323e+07	9.16769e+07	2.68063e+07	6.17005e+07	1.09517e+07	3.27374e+07	3.97811e+07	6.66113e+07	3.28303e+07	4.9193e+06	1.17212e+07
Asparagine	8.26834e+08	1.71077e+08	5.75738e+08	5.17227e+08	4.3474e+08	2.27199e+08	4.64056e+08	3.977e+08	6.79448e+08	6.48135e+08	1.10595e+09	5.56972e+08	3.04763e+08	3.67172e+08
Aspartate	1.35442e+09	5.37008e+08	1.35603e+09	1.43759e+09	1.19322e+09	5.56824e+08	9.26745e+08	3.2082e+08	5.3108e+08	5.50705e+08	8.73276e+08	4.71926e+08	2.31038e+08	3.22585e+08
Aspartylglycosamine	1.87671e+07	1.24089e+06	7.12515e+06	7.64655e+06	7.50237e+06	3.15005e+06	5.20422e+06	3.30932e+06	6.88307e+06	9.27213e+06	1.43928e+07	8.31021e+06	1.72442e+06	3.71966e+06
Asp-Pro	0	0	0	0	0	0	0	0	0	0	0	0	0	0
Azelate	2.22617e+06	1.20909e+06	1.25884e+06	3.18832e+06	940583	1.10577e+06	873590	2.91964e+06	962849	1.0326e+06	996685	866190	1.11535e+06	869941
beta-Alanine	1.01332e+10	1.78766e+09	4.7046e+09	3.22539e+09	3.74369e+09	2.65637e+09	4.23933e+09	3.13138e+09	6.61389e+09	5.36362e+09	8.33476e+09	5.11617e+09	2.24603e+09	2.79432e+09
beta-Glycerophosphate	0	0	0	0	0	0	0	0	0	0	0	0	0	0
Betaine	2.17826e+09	1.41498e+09	2.37401e+09	2.13379e+09	1.2817e+09	8.56946e+08	1.62551e+09	5.94812e+08	9.12853e+08	6.68496e+08	9.35168e+08	4.36401e+08	5.34062e+08	5.20194e+08
Biliverdin	0	0	0	0	0	0	0	0	0	0	0	0	0	0
Biotin	0	0	0	0	0	0	0	0	0	0	0	0	0	0
Biotin amide	0	0	0	0	0	0	0	0	0	0	0	0	0	0
Butanoate	0	0	0	0	0	0	0	0	0	0	0	0	0	0
Butyryl-CoA	0	0	0	0	0	0	0	0	0	0	0	0	0	0
Caffeate	0	0	0	0	0	0	0	0	0	0	0	0	0	0
Carnitinamide	2.07773e+08	3.77555e+06	4.29823e+07	4.37449e+07	4.0872e+07	1.74467e+07	4.06681e+07	3.11562e+06	8.47889e+06	1.67642e+07	1.56171e+07	8.01037e+06	1.23386e+06	3.03694e+06
Carnitine	8.24919e+09	5.06452e+09	6.36832e+09	6.30216e+09	6.27486e+09	5.02777e+09	7.03884e+09	3.12186e+09	5.35194e+09	6.09835e+09	5.56203e+09	5.75275e+09	3.54414e+09	3.70562e+09
Carnitine (12:0)	5.36475e+07	1.07792e+07	9.9404e+06	4.22726e+07	1.03462e+07	1.18505e+07	6.04212e+07	1.67024e+07	6.57176e+07	2.15553e+07	8.49897e+07	2.74536e+07	3.13122e+07	2.29179e+07
Carnitine (14:0)	2.7504e+08	3.9641e+07	2.84661e+07	1.44198e+08	4.15332e+07	6.19827e+07	3.27859e+08	8.26544e+07	2.06315e+08	5.6349e+07	2.79564e+08	9.32032e+07	1.04159e+08	8.6202e+07
Carnitine (16:0)	5.96665e+08	7.57207e+07	4.93497e+07	2.72501e+08	7.71875e+07	1.42217e+08	6.45546e+08	1.81306e+08	3.02156e+08	8.78191e+07	5.10309e+08	1.38068e+08	2.18936e+08	1.65914e+08
Carnitine (16:1)	1.55802e+08	3.43999e+07	1.89524e+07	1.2383e+08	2.77344e+07	4.63349e+07	2.17557e+08	7.15462e+07	1.54951e+08	4.17224e+07	2.63673e+08	8.57162e+07	9.83491e+07	7.50609e+07
Carnitine (17:0)	7.46248e+06	1.19882e+06	511776	3.8937e+06	909913	1.8537e+06	7.65048e+06	4.24125e+06	7.25254e+06	1.74417e+06	1.06049e+07	3.28491e+06	5.01256e+06	4.10329e+06
Carnitine (18:0)	2.28687e+08	2.38092e+07	1.37665e+07	5.3523e+07	2.42035e+07	4.67057e+07	2.2679e+08	3.39809e+07	6.29954e+07	1.55851e+07	9.01358e+07	2.26093e+07	4.72454e+07	3.52739e+07
Carnitine (18:1)	3.81802e+08	6.71337e+07	3.42184e+07	2.61236e+08	4.78439e+07	1.04603e+08	5.08077e+08	1.45985e+08	2.54882e+08	6.90433e+07	4.66274e+08	1.35095e+08	2.19237e+08	1.72047e+08
Carnitine (20:0)	3.79019e+06	273488	99382.5	795365	218725	845361	4.39113e+06	39633.6	586556	0	712159	26904.8	85734	132419
Carnitine (3:0)	6.53735e+08	2.43472e+08	6.06383e+08	5.98684e+08	5.79136e+08	3.09856e+08	6.39258e+08	7.30821e+07	9.54346e+07	1.0241e+08	9.40558e+07	1.23318e+08	8.39415e+07	7.63234e+07
Carnitine (4:0)	5.78477e+09	1.42382e+09	3.30376e+09	3.89672e+09	3.09328e+09	1.7916e+09	4.35852e+09	1.93545e+08	1.57103e+09	1.19985e+09	1.92785e+09	9.7697e+08	6.56743e+08	4.14124e+08
Carnitine (5:0)	3.22146e+08	3.59797e+07	2.22414e+08	2.56607e+08	1.22183e+08	5.0031e+07	2.71357e+08	1.85096e+07	7.67056e+07	4.08484e+07	8.66361e+07	2.65609e+07	2.19436e+07	1.99861e+07
Carnitine (6:0)	0	0	0	0	0	0	0	0	0	0	0	0	0	0
Carnitine (8:0)	0	0	0	0	0	0	0	0	0	0	0	0	0	0
Carnitine (glutaryl)	0	0	0	0	0	0	0	0	0	0	0	0	0	0
Carnosine	0	3.33017e+07	7.00485e+07	1.76739e+08	0	1.3684e+06	0	1.96611e+07	2.50454e+07	3.18555e+06	1.30655e+07	0	2.19923e+06	5.05045e+06
CDP-ethanolamine	3.12392e+07	3.33797e+06	1.52935e+07	1.42793e+07	1.18541e+07	5.41998e+06	9.9694e+06	7.70815e+06	1.31565e+07	2.09686e+07	3.0886e+07	1.6645e+07	4.03064e+06	7.36823e+06
Cellobiose	0	0	0	0	0	0	0	0	0	0	0	0	0	0
Cholate	0	0	0	0	0	0	0	0	0	0	0	0	0	0
Choline	1.70548e+08	2.15454e+08	2.7841e+08	2.58784e+08	2.38884e+08	2.72769e+08	1.83963e+08	2.9809e+08	3.27358e+08	1.98272e+08	4.46937e+08	2.61591e+08	1.31033e+08	1.22336e+08
Ciliatine	0	0	0	0	0	0	0	0	0	0	0	0	0	0
cis-4-Hydroxyproline	5.996e+07	2.10283e+07	5.24172e+07	3.42384e+07	3.1356e+07	1.13787e+07	2.96724e+07	2.15547e+07	4.27111e+07	2.75745e+07	2.30199e+07	1.2242e+07	2.32169e+07	3.08803e+07
Citicoline	3.81543e+08	3.68977e+07	1.72303e+08	1.428e+08	1.31479e+08	7.27046e+07	1.05597e+08	6.80301e+07	1.12201e+08	1.55291e+08	1.86333e+08	1.4466e+08	3.52226e+07	6.54372e+07
Citramalate	7.56345e+07	1.55673e+07	5.59813e+07	3.46484e+07	4.69384e+07	1.75665e+07	5.82677e+07	2.43653e+07	3.80741e+07	4.00283e+07	5.89699e+07	3.14757e+07	1.72668e+07	1.949e+07
Citrate/Isocitrate	1.69706e+09	4.46469e+08	1.0582e+09	9.96635e+08	1.04222e+09	6.65664e+08	8.48312e+08	7.1162e+08	1.01699e+09	1.179e+09	1.39125e+09	9.64345e+08	3.36228e+08	6.57639e+08
Citrulline	6.14276e+07	8.14364e+07	1.45709e+08	9.40285e+07	6.49787e+07	3.38871e+07	9.84201e+07	3.35074e+07	6.28066e+07	3.91882e+07	7.13639e+07	4.17919e+07	5.73439e+07	3.10239e+07
CMP-2-aminoethylphosphonate	9.77905e+06	1.1686e+06	4.94061e+06	5.19853e+06	4.46752e+06	1.93561e+06	3.42819e+06	1.08729e+06	2.46604e+06	3.32318e+06	4.88468e+06	2.56345e+06	606335	1.07732e+06
Cortexolone	0	0	0	0	0	0	0	0	0	0	0	0	0	0
Cortisol	0	0	0	0	0	0	0	0	0	0	0	0	0	0
Cortisol 21-acetate	0	0	0	0	0	0	0	0	0	0	0	0	0	0
Creatine	3.12835e+10	1.7306e+10	3.16922e+10	3.38894e+10	1.88097e+10	1.69806e+10	2.39531e+10	2.33698e+10	2.84075e+10	2.49678e+10	3.04406e+10	2.18323e+10	1.79381e+10	1.95011e+10
Creatinine	3.70773e+08	1.8937e+08	3.96897e+08	1.07121e+09	2.34134e+08	1.52612e+08	3.83224e+08	1.0211e+08	4.83223e+08	3.97201e+08	6.82832e+08	4.45062e+08	3.27135e+08	3.28657e+08
Cyclic ADP-ribose	8.86928e+07	1.10071e+07	5.9228e+07	4.21331e+07	3.45387e+07	1.47111e+07	2.6131e+07	2.53935e+07	4.07779e+07	6.02098e+07	8.47971e+07	4.59007e+07	9.06028e+06	2.46439e+07
Cyclic GMP	0	0	0	0	0	0	0	0	0	0	0	0	0	0
Cys-Gly	2.32417e+07	1.0704e+07	2.67616e+07	2.83744e+07	1.74374e+07	1.46288e+07	1.616e+07	1.37621e+07	1.86544e+07	2.05726e+07	2.68947e+07	2.05975e+07	1.02951e+07	1.26467e+07
Cystathionine	3.79323e+09	5.01471e+08	1.81174e+09	1.87174e+09	1.85811e+09	7.79686e+08	1.63002e+09	6.13826e+08	1.05669e+09	1.41184e+09	2.14739e+09	1.12373e+09	3.60952e+08	5.8733e+08
Cysteate	0	0	0	0	0	0	0	0	0	0	0	0	0	0
Cystine	0	0	0	0	0	0	0	0	0	0	0	0	0	0
Cytidine	1.20367e+08	1.10925e+07	4.58495e+07	6.69271e+07	2.88072e+07	1.8678e+07	7.15274e+07	9.62352e+06	3.36404e+07	1.50372e+07	2.46496e+07	1.1919e+07	1.39755e+07	1.0028e+07
Cytidine cyclic phosphate	0	0	0	0	0	0	0	0	0	0	0	0	0	0
Cytidine diphosphate	2.36522e+07	1.47513e+06	703762	4.1889e+06	1.18143e+07	3.70131e+06	5.92072e+06	2.83143e+06	5.87166e+06	9.90218e+06	1.30854e+07	1.00409e+07	1.26615e+06	2.74122e+06
Cytidine monophosphate	2.88474e+07	2.34399e+06	4.09285e+06	1.34105e+07	1.57965e+07	5.60002e+06	7.40753e+06	4.94559e+06	1.06305e+07	1.14803e+07	1.66759e+07	1.26587e+07	3.86434e+06	4.1128e+06
Cytidine triphosphate	1.72843e+07	1.94092e+06	1.40106e+07	1.28139e+07	1.07802e+07	2.4774e+06	4.77518e+06	2.67491e+06	4.81903e+06	1.04966e+07	1.79417e+07	6.02845e+06	253046	2.77819e+06
Cytosine	1.96286e+08	2.63167e+07	7.31711e+07	9.44598e+07	6.16527e+07	2.04434e+07	1.38913e+08	8.68491e+06	2.58981e+07	1.27598e+07	2.04885e+07	7.23999e+06	7.81652e+06	2.60086e+06
Decanoate	1.14511e+07	7.93117e+06	8.26409e+06	6.71208e+06	1.02186e+07	5.12704e+06	7.55278e+06	5.67417e+06	5.49954e+06	1.19901e+07	8.30763e+06	9.42775e+06	7.33437e+06	6.45512e+06
Deoxyadenosine	0	0	0	0	0	0	0	0	0	0	0	0	0	0
Deoxyadenosine monophosphate	0	0	0	0	0	0	0	0	0	0	0	0	0	0
Deoxyadenosine triphosphate	0	0	0	0	0	0	0	0	0	0	0	0	0	0
Deoxycarnitine	0	0	0	0	0	0	0	0	0	0	0	0	0	0
Deoxycholate	0	0	0	0	0	0	0	0	0	0	0	0	0	0
Deoxycytidine	6.4508e+06	1.26573e+06	2.58984e+06	3.64371e+06	2.39624e+06	1.16729e+06	5.12167e+06	504746	1.39575e+06	478153	889827	390044	379226	82356.1
Deoxycytidine diphosphate	0	0	0	0	0	0	0	0	0	0	0	0	0	0
Deoxycytidine monophosphate	0	0	0	0	0	0	0	0	0	0	0	0	0	0
Deoxyguanosine	0	0	0	0	0	0	0	0	0	0	0	0	0	0
Deoxyguanosine diphosphate	2.48431e+07	6.14943e+06	2.95699e+07	2.59021e+07	1.54723e+07	7.22902e+06	9.11478e+06	1.21989e+07	1.3929e+07	2.10935e+07	3.22002e+07	1.39961e+07	3.14009e+06	8.22667e+06
Deoxyguanosine monophosphate	0	0	0	0	0	0	0	0	0	0	0	0	0	0
Deoxyinosine	0	0	0	0	0	0	0	0	0	0	0	0	0	0
Deoxypentose monophosphates	0	0	0	0	0	0	0	0	0	0	0	0	0	0
Deoxyribose	5.92783e+06	281723	1.56808e+06	1.64389e+06	1.1e+06	454573	2.12081e+06	8.97968e+06	4.41483e+07	2.50297e+07	3.33165e+07	2.37894e+07	4.7618e+06	7.9673e+06
Deoxyuridine	1.00952e+07	1.67677e+06	3.70663e+06	5.83674e+06	2.21552e+06	1.55164e+06	6.54219e+06	2.30545e+06	7.30862e+06	3.58018e+06	7.51137e+06	3.70114e+06	2.59062e+06	2.19002e+06
Deoxyuridine monophosphate	1.24808e+06	0	342255	0	308471	78605.2	141673	76047.9	720125	355834	711035	264535	69544.1	72256.4
Deoxyuridine triphosphate	0	0	0	0	0	0	0	0	0	0	0	0	0	0
Dethiobiotin	0	0	0	0	0	0	0	0	0	0	0	0	0	0
Diaminopimelate	0	0	0	0	0	0	0	0	0	0	0	0	0	0
Diethanolamine	1.60069e+07	3.20047e+07	1.02659e+07	5.20857e+07	1.50896e+07	2.7906e+07	3.22803e+07	6.44523e+07	1.9973e+07	1.11537e+07	1.55728e+07	1.41652e+07	3.57497e+07	2.91499e+07
Dihydroorotate	1.3143e+07	3.20132e+06	3.92664e+06	1.16308e+07	5.61779e+06	3.88962e+06	9.83218e+06	425050	1.40464e+06	454377	674636	457038	123242	156245
Dihydrouracil	0	0	0	0	0	0	0	0	0	0	0	0	0	0
Dihydroxyacetone phosphate	2.06943e+06	0	704466	4.33422e+06	743802	0	0	536916	5.70238e+06	1.16583e+06	5.16889e+06	363465	0	162650
Diphthamide	5.69691e+06	4.57992e+06	2.92528e+06	3.52635e+06	4.2717e+06	5.05822e+06	4.52424e+06	7.93311e+06	6.44999e+06	4.87175e+06	6.71106e+06	5.20577e+06	7.83281e+06	8.08144e+06
Dopamine	0	0	0	0	0	0	0	0	0	0	0	0	0	0
dTDP-glucose	0	0	0	0	0	0	0	0	0	0	0	0	0	0
Epinephrine	0	0	0	0	0	0	0	0	0	0	0	0	0	0
Erythritol	0	0	0	0	0	0	0	0	0	0	0	0	0	0
Erythrose 4-phosphate	0	0	0	0	0	0	0	0	0	0	0	0	0	0
Estradiol 17-alpha	0	0	0	0	0	0	0	0	0	0	0	0	0	0
Ethanolamine	1.95713e+08	5.37134e+07	1.14328e+08	1.61289e+08	8.3144e+07	7.47556e+07	1.14942e+08	9.89882e+07	1.31582e+08	1.02188e+08	1.45733e+08	8.69693e+07	7.40035e+07	8.00616e+07
Ethylmalonate	0	0	0	0	0	0	0	0	0	0	0	0	0	0
FA (12:0)	9.34367e+06	5.46213e+06	7.68836e+06	1.0297e+07	6.01779e+06	5.96268e+06	8.201e+06	1.51055e+07	1.19633e+07	1.1182e+07	1.12416e+07	7.26614e+06	8.88713e+06	8.60731e+06
FA (14:0)	1.12139e+07	6.44213e+06	7.87473e+06	1.52448e+07	5.13597e+06	4.72183e+06	1.34593e+07	3.06577e+07	1.62207e+07	8.21503e+06	1.20591e+07	6.84957e+06	8.38087e+06	6.14375e+06
FA (16:0)	2.16676e+08	1.86688e+08	1.95497e+08	3.34792e+08	2.41169e+08	1.56466e+08	3.05987e+08	4.98211e+08	3.80815e+08	2.22817e+08	3.20993e+08	1.88176e+08	2.25659e+08	1.79917e+08
FA (16:1)	1.03459e+07	9.24869e+06	6.59363e+06	1.35761e+07	2.90038e+06	4.04164e+06	1.16188e+07	6.22955e+07	2.23306e+07	3.91623e+06	1.55962e+07	7.30481e+06	1.02824e+07	4.39942e+06
FA (18:0)	4.4484e+08	7.43577e+08	8.07048e+08	9.68508e+08	1.9221e+09	7.70975e+08	1.17308e+09	6.0524e+08	1.40461e+09	1.07712e+09	1.15922e+09	7.55396e+08	8.86315e+08	6.88955e+08
FA (18:1)	2.05013e+07	2.2978e+07	1.54681e+07	5.4322e+07	1.17216e+07	8.66238e+06	3.07709e+07	2.70144e+08	8.86712e+07	1.39838e+07	5.1774e+07	2.00755e+07	3.65576e+07	1.20331e+07
FA (20:0)	2.69838e+06	5.75306e+06	5.11833e+06	7.72628e+06	1.814e+07	5.37998e+06	1.43015e+07	1.13855e+07	1.57845e+07	6.78259e+06	1.21392e+07	5.29087e+06	6.07742e+06	3.93522e+06
FA (20:2)	0	0	0	0	0	0	0	0	0	0	0	0	0	0
FA (8:0)	1.88038e+07	1.64981e+07	1.67898e+07	9.99394e+06	2.26926e+07	1.23122e+07	1.37477e+07	9.5048e+06	7.22077e+06	1.41859e+07	9.93362e+06	1.62219e+07	1.04432e+07	1.07536e+07
Ferulate	0	0	0	0	0	0	0	0	0	0	0	0	0	0
Formylglycine	0	0	0	0	0	0	0	0	0	0	0	0	0	0
Fructose 1,6-bisphosphate	2.57374e+07	1.2268e+06	1.43321e+07	1.73678e+07	1.15233e+07	2.52299e+06	3.81654e+06	3.62468e+06	6.79891e+06	1.14505e+07	1.69877e+07	7.04122e+06	361175	2.73154e+06
Fructose 6-phosphate	1.10671e+07	3.57492e+06	2.8433e+07	8.85468e+07	6.46642e+06	3.01933e+06	4.57503e+06	1.49517e+07	2.56016e+07	9.8073e+06	2.59063e+07	6.54928e+06	2.29628e+06	4.91069e+06
Fucose 1-phosphate	0	0	0	0	0	0	0	0	0	0	0	0	0	0
Fumarate	4.58756e+08	7.76354e+07	2.18157e+08	2.91911e+08	2.51046e+08	1.07755e+08	2.02547e+08	1.84725e+08	4.06746e+08	4.16559e+08	6.03435e+08	3.6172e+08	9.87721e+07	1.31002e+08
Galactose 1-phosphate	2.64591e+06	0	728467	817744	300100	0	469087	0	0	299218	0	0	0	0
Galacturonate	0	0	0	0	0	0	0	0	0	0	0	0	0	0
Gamma-aminobutyrate	5.35772e+07	1.58658e+07	1.76843e+07	1.85021e+07	2.16063e+07	3.06435e+07	3.35321e+07	8.91364e+07	6.06677e+07	5.23919e+07	6.44053e+07	4.39131e+07	5.91017e+07	7.59227e+07
Gamma-linolenate	338869	1.74244e+06	890906	3.05545e+06	0	0	0	3.56701e+07	5.94022e+06	0	2.70772e+06	0	1.56002e+06	0
Glu-Asp	1.73685e+07	4.88296e+06	1.30512e+07	1.23914e+07	1.02751e+07	8.19764e+06	8.38165e+06	5.61421e+06	6.67572e+06	6.34953e+06	7.84496e+06	6.32274e+06	2.29515e+06	3.01967e+06
Gluconate	4.72795e+08	4.23762e+07	1.94009e+08	2.1777e+08	1.82354e+08	7.32262e+07	1.81527e+08	3.63827e+07	8.65829e+07	1.06408e+08	1.90131e+08	8.76697e+07	2.35685e+07	3.82647e+07
Gluconolactone	0	0	0	0	0	0	0	0	0	0	0	0	0	0
Glucosaminate	0	0	0	0	0	0	0	0	0	0	0	0	0	0
Glucosamine 6-phosphate	6.30891e+06	1.23312e+06	3.23382e+06	2.87648e+06	2.77033e+06	1.3428e+06	1.89315e+06	1.23018e+06	2.18247e+06	3.18786e+06	4.852e+06	2.64785e+06	867063	1.14607e+06
Glucosamine 6-sulfate	0	0	0	0	0	0	0	0	0	0	0	0	0	0
Glucose	4.22475e+07	5.07605e+06	3.35355e+07	3.16325e+07	1.11271e+07	4.25383e+06	1.41457e+07	6.64539e+06	2.01789e+07	1.48937e+07	2.7014e+07	1.05072e+07	2.54206e+06	4.32616e+06
Glucose 1-phosphate	0	0	0	0	0	0	0	0	0	0	0	0	0	0
Glucose 6-phosphate	1.91198e+07	2.59496e+06	1.35586e+07	6.58464e+07	6.99683e+06	5.00119e+06	5.64273e+06	8.08812e+06	1.06478e+07	8.45633e+06	1.0099e+07	6.74729e+06	2.55775e+06	3.299e+06
Glucuronolactone	0	0	0	0	0	0	0	0	0	0	0	0	0	0
Glu-Gln	2.49033e+06	685702	6.12286e+06	2.03627e+06	2.85206e+06	678718	1.14799e+06	663854	853643	907247	2.05185e+06	578364	485229	415801
Glu-Glu	466425	0	0	0	202978	135572	154539	150101	245625	234323	535687	326953	105898	0
Glu-Pro	4.04398e+06	2.22754e+06	4.31354e+06	3.99644e+06	3.65921e+06	2.74916e+06	2.80743e+06	3.21898e+06	3.92695e+06	2.71159e+06	3.61307e+06	3.4292e+06	2.11236e+06	1.9328e+06
Glutamate	7.561e+09	2.70168e+09	6.40922e+09	6.74421e+09	5.72446e+09	3.70535e+09	4.91063e+09	3.50324e+09	4.51785e+09	5.00754e+09	8.23135e+09	4.22299e+09	2.98644e+09	3.66565e+09
Glutamine	3.51567e+09	1.56469e+09	3.7451e+09	3.72015e+09	2.76559e+09	2.10488e+09	2.15581e+09	3.04607e+09	3.29116e+09	3.53127e+09	6.22909e+09	3.98604e+09	2.55776e+09	3.09043e+09
Glutarate	0	0	0	0	0	0	0	0	0	0	0	0	0	0
Glutathione	1.88571e+09	8.49323e+08	1.77701e+09	2.11781e+09	1.37654e+09	1.05203e+09	1.25726e+09	1.11812e+09	1.4019e+09	1.56124e+09	1.85608e+09	1.54474e+09	8.30761e+08	1.00965e+09
Glutathione disulfide	8.149e+08	6.21872e+07	3.68581e+08	2.57425e+08	3.83915e+08	1.07404e+08	2.17481e+08	1.29288e+08	3.2117e+08	3.832e+08	6.47436e+08	2.47008e+08	4.05318e+07	1.21527e+08
Glyceraldehyde	2.22697e+10	3.99146e+09	1.12455e+10	1.37857e+10	7.59099e+09	5.14917e+09	1.19738e+10	1.1968e+10	2.3533e+10	1.91039e+10	2.51892e+10	1.70223e+10	7.2583e+09	7.30335e+09
Glyceraldehyde 3-phosphate	2.34042e+07	4.45908e+06	1.13131e+07	7.88513e+06	7.04376e+06	6.49638e+06	5.63742e+06	1.29055e+07	2.36207e+07	2.37725e+07	2.91592e+07	2.1534e+07	6.79844e+06	8.0027e+06
Glycerate	0	0	0	0	0	0	0	0	0	0	0	0	0	0
Glycerol 3-phosphate	3.1864e+08	2.55669e+07	1.40359e+08	1.41377e+08	8.45742e+07	4.05234e+07	6.62669e+07	3.9565e+07	9.11599e+07	8.78121e+07	1.44223e+08	6.94921e+07	1.90107e+07	3.14293e+07
Glycerol cyclic phosphate	9.83615e+06	2.98591e+06	8.91716e+06	8.81013e+06	7.54126e+06	3.50806e+06	6.27202e+06	3.3715e+06	4.48053e+06	3.1777e+06	3.94668e+06	3.83075e+06	2.51434e+06	1.97051e+06
Glycerophosphocholine	5.35778e+09	2.06934e+09	4.04457e+09	4.50688e+09	4.90484e+09	2.64919e+09	5.4222e+09	9.97328e+08	1.6175e+09	1.8187e+09	2.8842e+09	1.84986e+09	9.02846e+08	7.76163e+08
Glycerophosphoethanolamine	1.69674e+08	4.47316e+07	1.3312e+08	1.2248e+08	1.29685e+08	5.58866e+07	1.09333e+08	1.75993e+07	3.51944e+07	5.12318e+07	8.33366e+07	4.5443e+07	1.61949e+07	1.99343e+07
Glycerophosphoinositol	2.08301e+07	4.4694e+06	1.23429e+07	8.28907e+06	9.5677e+06	5.59045e+06	9.865e+06	8.49417e+06	5.87359e+06	9.10531e+06	1.18239e+07	6.75502e+06	3.10016e+06	3.6851e+06
Glycine	2.77003e+09	3.85775e+08	1.20123e+09	1.48123e+09	1.16361e+09	5.32147e+08	1.4136e+09	6.29075e+08	1.11213e+09	1.21565e+09	1.649e+09	8.7195e+08	4.71894e+08	5.75797e+08
Glycineamideribotide	0	0	0	0	0	0	0	0	0	0	0	0	0	0
Glycochenodeoxycholate	0	0	0	0	0	0	0	0	0	0	0	0	0	0
Glycocholate	0	0	0	0	0	0	0	0	0	0	0	0	0	0
Glycolaldehyde	0	0	0	0	0	0	0	0	0	0	0	0	0	0
Gly-Leu	0	0	0	0	0	0	0	0	0	0	0	0	0	0
Guanidinoacetate	3.57675e+07	1.1194e+08	1.20028e+08	2.97672e+08	7.60942e+07	4.5168e+07	6.90466e+07	6.44913e+07	1.02419e+08	4.30336e+07	5.60096e+07	4.01518e+07	9.12945e+07	4.12623e+07
Guanidinosuccinate	0	0	571369	1.18211e+06	0	0	0	0	0	0	0	0	0	0
Guanine	1.11172e+07	937960	1.1358e+06	4.05732e+06	5.44725e+06	2.85522e+06	1.08524e+07	1.97624e+06	4.77246e+06	6.1606e+06	5.06399e+06	4.0189e+06	1.95031e+06	2.08853e+06
Guanosine	4.90604e+06	293413	1.63471e+06	3.16937e+06	1.46449e+06	399786	3.67549e+06	523060	1.92301e+06	869574	2.49396e+06	1.15396e+06	839084	318463
Guanosine diphosphate	5.1534e+07	1.86374e+06	1.4393e+06	6.93072e+06	1.72557e+07	6.19085e+06	1.02497e+07	5.14553e+06	1.26406e+07	1.91153e+07	2.04167e+07	1.70285e+07	3.39958e+06	6.27475e+06
Guanosine diphosphate mannose	6.87783e+06	400705	2.61265e+06	2.32343e+06	3.18844e+06	834210	1.16529e+06	1.53556e+06	2.87742e+06	4.92635e+06	7.78547e+06	4.30601e+06	610683	1.31464e+06
Guanosine monophosphate	1.78388e+08	3.21776e+06	289438	1.02466e+07	5.90179e+07	2.34118e+07	2.96503e+07	1.38875e+07	3.72002e+07	4.30351e+07	3.70999e+07	5.92501e+07	1.81221e+07	1.46244e+07
Gulonolactone	0	0	0	0	0	0	0	0	0	0	0	0	0	0
Hexarates	0	0	0	0	0	0	0	0	0	0	0	0	0	0
Hexitols	8.07443e+06	2.51759e+06	6.88618e+06	8.40464e+06	4.82965e+06	2.81513e+06	4.85958e+06	1.24871e+07	6.24082e+06	3.8647e+06	6.86999e+06	5.08979e+06	1.86765e+06	1.96874e+06
Hexosamines	0	0	0	0	0	0	0	0	0	0	0	0	0	0
Hippurate	1.13725e+07	2.24122e+06	1.06481e+07	1.36032e+08	2.89996e+06	1.09025e+06	4.80893e+06	784942	207651	62382.4	4.02806e+06	1.48832e+06	721215	617940
Histamine	0	0	0	0	0	0	0	0	0	0	0	0	0	0
Histidine	2.83238e+09	9.32077e+08	1.31109e+09	1.29997e+09	1.70384e+09	1.05462e+09	2.11241e+09	1.72147e+09	1.62224e+09	2.04915e+09	2.49604e+09	1.75205e+09	1.4053e+09	1.5948e+09
Histidinol	0	0	0	0	0	0	0	0	0	0	0	0	0	0
Homoarginine	5.42689e+07	6.85235e+06	1.38199e+07	2.04672e+07	1.3116e+07	1.13891e+07	2.80977e+07	8.26705e+06	4.71685e+06	4.85262e+06	5.99536e+06	5.75979e+06	3.90893e+06	3.61247e+06
Homocysteine	0	0	0	0	0	0	0	0	0	0	0	0	0	0
Homocysteine thiolactone	0	0	0	0	0	0	0	0	0	0	0	0	0	0
Homocystine	0	0	0	0	0	0	0	0	0	0	0	0	0	0
Homogentisate	0	0	0	0	0	0	0	0	0	0	0	0	0	0
Homoserine	3.92896e+09	7.42099e+08	2.02362e+09	1.61905e+09	1.99954e+09	8.19122e+08	2.10099e+09	1.0442e+09	1.66138e+09	1.70947e+09	2.19044e+09	1.1169e+09	6.54813e+08	9.37425e+08
Homovanillate	0	0	0	0	0	0	0	0	0	0	0	0	0	0
Hydroquinone	0	0	0	0	0	0	0	0	0	0	0	0	0	0
Hydroxycitrate	6.27437e+07	8.83832e+06	4.55418e+07	1.69196e+07	3.53833e+07	1.34807e+07	2.97086e+07	1.91316e+07	2.75358e+07	3.35139e+07	5.5728e+07	2.29715e+07	1.22791e+07	1.75461e+07
Hydroxy-FA (10:0)	3.5288e+06	1.02217e+06	2.1346e+06	3.62402e+06	1.10006e+06	1.10944e+06	3.34487e+06	1.658e+07	2.56364e+07	1.67007e+07	3.75384e+07	1.04395e+07	1.41059e+07	1.56789e+07
Hydroxy-FA (12:0)	1.39157e+06	361817	788521	1.38464e+06	307665	369343	1.24024e+06	1.31341e+07	1.38349e+07	8.53764e+06	2.11832e+07	5.71195e+06	7.26181e+06	9.60926e+06
Hydroxy-FA (18:1)	0	0	0	0	0	0	0	0	0	0	0	0	0	0
Hydroxy-FA (6:0)	0	0	0	0	0	0	0	0	0	0	0	0	0	0
Hydroxy-FA (7:0)	2.14568e+06	1.21553e+06	1.89018e+06	2.67546e+06	1.61979e+06	1.10992e+06	1.49728e+06	1.15389e+06	3.4817e+06	1.44325e+06	3.13401e+06	1.21424e+06	1.14775e+06	1.36321e+06
Hydroxy-FA (8:0)	7.38964e+06	1.6634e+06	3.40539e+06	5.21637e+06	2.58137e+06	2.05873e+06	6.11659e+06	1.21497e+07	2.45977e+07	2.05901e+07	3.73785e+07	1.25297e+07	1.47246e+07	1.46676e+07
Hydroxyphenyllactate	2.04581e+07	2.70762e+06	6.957e+06	4.63754e+06	4.16175e+06	2.3058e+06	9.23467e+06	5.47731e+06	1.20164e+07	6.18028e+06	1.14536e+07	6.21733e+06	4.18979e+06	4.16977e+06
Hypotaurine	4.43048e+08	7.60495e+07	2.35841e+08	3.12167e+08	1.91537e+08	5.06164e+07	2.16339e+08	4.92692e+07	1.1365e+08	1.39108e+08	2.11197e+08	1.12284e+08	3.70154e+07	4.50009e+07
Hypoxanthine	9.23577e+08	1.14225e+08	2.40028e+08	6.32347e+08	8.73728e+07	1.76189e+08	4.98892e+08	1.42425e+08	4.29166e+08	9.38805e+07	1.69409e+08	5.53664e+07	3.01909e+08	9.49766e+07
Indole	0	0	0	0	0	0	0	0	0	0	0	0	0	0
Indole-3-acetamide	0	0	0	0	0	0	0	0	0	0	0	0	0	0
Indole-3-acetate	0	0	0	0	0	0	0	0	0	0	0	0	0	0
Indole-3-acrylate	2.18961e+08	3.83613e+07	8.62247e+07	1.54585e+08	5.90674e+07	3.59548e+07	1.52177e+08	7.4147e+07	1.56533e+08	9.47763e+07	2.49408e+08	9.49914e+07	5.90134e+07	4.54116e+07
Indole-3-ethanol	0	0	0	0	0	0	0	0	0	0	0	0	0	0
Indole-3-methyl acetate	0	0	0	0	0	0	0	0	0	0	0	0	0	0
Indole-3-pyruvate	0	0	0	0	0	0	0	0	0	0	0	0	0	0
Indoleacetaldehyde	0	0	0	0	0	0	0	0	0	0	0	0	0	0
Indoxyl sulfate	1.2354e+06	774252	805585	6.96163e+06	818916	608956	4.0745e+06	1.60992e+06	6.12186e+06	1.46799e+06	4.85026e+06	1.80593e+06	3.40398e+06	2.05633e+06
Inosine	1.83435e+07	2.05902e+06	6.62638e+06	1.63026e+07	5.46819e+06	3.12677e+06	7.86773e+06	6.82983e+06	1.72362e+07	5.35569e+06	1.35075e+07	5.46381e+06	9.32344e+06	3.64358e+06
Inosine diphosphate	0	0	0	0	0	0	0	0	0	0	0	0	0	0
Inosine monophosphate	1.90445e+07	5.11128e+06	1.81959e+07	3.31423e+07	1.27311e+07	5.33068e+06	6.39592e+06	1.42518e+07	3.6776e+07	1.7313e+07	3.1094e+07	1.19266e+07	4.88483e+06	6.64652e+06
Isoleucine	3.76776e+09	5.83061e+08	2.79847e+09	2.40134e+09	1.45493e+09	6.77089e+08	1.98417e+09	2.43368e+09	3.21522e+09	2.0803e+09	5.09494e+09	1.84772e+09	1.26905e+09	1.73189e+09
Isopentenyl pyrophosphate	0	0	0	0	0	0	0	0	0	0	0	0	0	0
Itaconate	5.21299e+07	8.95303e+06	4.71057e+07	2.36114e+07	2.99382e+07	1.33826e+07	3.93979e+07	1.26068e+07	2.3284e+07	3.1655e+07	3.74503e+07	1.52534e+07	1.25644e+07	1.51251e+07
Ketoleucine	0	0	0	0	0	0	0	0	0	0	0	0	0	0
Kynurenate	0	0	0	0	0	0	0	0	0	0	0	0	0	0
Kynurenine	0	0	0	1.81779e+06	421400	0	1.29624e+06	0	0	0	0	0	0	0
Lactate	2.22697e+10	3.99146e+09	1.12455e+10	1.37857e+10	7.59099e+09	5.14917e+09	1.19738e+10	1.1968e+10	2.3533e+10	1.91039e+10	2.51892e+10	1.70223e+10	7.2583e+09	7.30335e+09
Lactose	0	0	0	0	0	0	0	0	0	0	0	0	0	0
L-DOPA	0	0	0	0	0	0	0	0	0	0	0	0	0	0
Leucine	3.76776e+09	5.8059e+08	2.79883e+09	2.40134e+09	1.45115e+09	6.80627e+08	1.99607e+09	2.44649e+09	3.20004e+09	2.0803e+09	5.09862e+09	1.8448e+09	1.2638e+09	1.73189e+09
Leu-Leu	1.54164e+06	936454	1.11428e+06	3.18103e+06	499811	391857	1.66674e+06	1.98934e+06	1.60019e+06	990950	1.92473e+06	2.05814e+06	1.25276e+06	775837
Leu-Pro	4.20341e+07	3.27477e+08	1.16559e+09	6.44549e+08	3.66262e+07	5.0481e+07	2.31013e+07	2.43205e+08	2.28491e+08	4.3389e+07	7.14941e+07	1.36136e+07	2.27536e+07	4.43607e+07
Leu-Val	0	0	0	0	0	0	0	0	0	0	0	0	0	0
Liothyronine	0	0	0	0	0	0	0	0	0	0	0	0	0	0
Lipoamide	0	0	0	0	0	0	0	0	0	0	0	0	0	0
Lithocholate	0	0	0	0	0	0	0	0	0	0	0	0	0	0
Lithocholyltaurine	0	0	0	0	0	0	0	0	0	0	0	0	0	0
Lumichrome	0	0	0	0	0	0	0	0	0	0	0	0	0	0
Lysine	3.21186e+09	1.64265e+08	1.68967e+09	1.10773e+09	1.10889e+09	3.16284e+08	6.72362e+08	5.25218e+08	1.05349e+09	1.43565e+09	1.8625e+09	9.991e+08	2.11816e+08	5.84542e+08
Lyso-PC (16:0)	2.4177e+08	1.58689e+08	1.57933e+08	4.26457e+08	1.0063e+08	9.28488e+07	2.92122e+08	3.95039e+08	9.75011e+08	2.99482e+08	9.3627e+08	4.77901e+08	3.84542e+08	3.3732e+08
Lyso-PC (17:0)	4.25615e+06	2.49723e+06	2.17044e+06	8.463e+06	2.1011e+06	1.79433e+06	5.88156e+06	6.82628e+06	1.87909e+07	4.72516e+06	1.76775e+07	8.28263e+06	7.44937e+06	8.37075e+06
Lyso-PC (18:0)	1.56909e+08	1.0859e+08	6.97492e+07	2.73495e+08	7.10733e+07	9.04405e+07	2.30142e+08	1.83401e+08	6.44953e+08	1.28085e+08	6.17456e+08	2.99419e+08	2.51378e+08	1.80991e+08
Lyso-PC (18:1)	2.61341e+07	1.62922e+07	1.62758e+07	5.06061e+07	1.04462e+07	9.76299e+06	4.13819e+07	2.85814e+07	7.13551e+07	1.89579e+07	7.48307e+07	3.60528e+07	3.70524e+07	2.70345e+07
Lyso-PC (18:2)	2.33164e+07	2.59221e+07	4.25067e+07	6.35795e+07	1.22336e+07	1.10655e+07	3.42009e+07	4.32799e+07	1.25413e+08	2.58562e+07	1.12193e+08	4.2572e+07	3.69838e+07	3.75534e+07
Lyso-PC (22:4)	0	0	0	0	0	0	0	0	0	0	0	0	0	0
Lyso-PE (16:0)	3.89864e+06	2.097e+06	1.65619e+06	5.89537e+06	1.36024e+06	1.29059e+06	4.575e+06	2.52899e+06	7.40273e+06	2.45938e+06	1.02143e+07	5.26347e+06	4.81161e+06	2.81803e+06
Lyso-PE (18:0)	1.05259e+07	8.26437e+06	4.64666e+06	1.89913e+07	5.17718e+06	5.19741e+06	2.2282e+07	9.1168e+06	3.05484e+07	6.24394e+06	2.39342e+07	1.26828e+07	1.29506e+07	7.21925e+06
Lyso-PE (18:1)	3.57675e+06	1.72383e+06	1.29249e+06	4.68509e+06	1.17914e+06	1.24571e+06	5.3873e+06	1.45157e+06	4.61221e+06	1.45092e+06	4.09054e+06	2.54587e+06	3.20433e+06	1.57097e+06
Lyso-PE (20:4)	2.50201e+06	1.26558e+06	982431	5.31e+06	917927	1.2268e+06	6.79953e+06	1.59911e+06	8.37144e+06	812621	6.80164e+06	1.91179e+06	3.35817e+06	1.29573e+06
Lyso-PG (18:1)	0	0	0	0	0	0	0	0	0	0	0	0	0	0
Malate	2.58923e+09	6.7443e+08	1.45916e+09	1.8424e+09	1.66536e+09	9.21212e+08	1.41294e+09	1.33771e+09	2.36206e+09	2.44041e+09	3.26492e+09	2.17607e+09	8.23903e+08	1.00857e+09
Maleate	0	0	0	0	0	0	0	0	0	0	0	0	0	0
Malonate	994864	1.51935e+06	1.63187e+06	4.43571e+06	1.10717e+06	1.09623e+06	1.70477e+06	2.7609e+06	979046	1.49127e+06	787146	886634	1.09799e+06	1.33175e+06
Maltose	0	0	0	0	0	0	0	0	0	0	0	0	0	0
Mandelate	0	0	0	0	0	0	0	0	0	0	0	0	0	0
Mannose 6-phosphate	2.64591e+06	0	728467	817744	300100	0	469087	0	0	299218	0	0	0	0
Melatonin	0	0	0	0	0	0	0	0	0	0	0	0	0	0
Melibiose	0	0	0	0	0	0	0	0	0	0	0	0	0	0
Mesoxalate	0	0	0	0	0	0	0	0	0	0	0	0	0	0
Methacholine	7.04266e+08	8.47626e+08	1.36363e+09	1.31297e+09	1.15957e+09	9.90242e+08	7.71336e+08	1.27499e+09	5.23803e+08	1.12577e+09	2.0809e+09	3.82643e+08	9.80185e+08	1.73031e+09
Methionine	1.30344e+09	1.62297e+08	8.13761e+08	4.55603e+08	3.00048e+08	1.85813e+08	4.46021e+08	3.26959e+08	9.39671e+08	5.33322e+08	1.13146e+09	4.47426e+08	2.47998e+08	2.54487e+08
Methionine sulfoximine	0	0	0	0	0	0	0	0	0	0	0	0	0	0
Methyglutarate	0	0	0	0	0	0	0	0	0	0	0	0	0	0
Methyl 4-aminobutyrate	1.77044e+09	4.80629e+08	1.54279e+09	1.44395e+09	1.12061e+09	5.04804e+08	1.10171e+09	1.24573e+09	1.51196e+09	1.21223e+09	2.41775e+09	1.03723e+09	9.08104e+08	9.6924e+08
Methyl vanillate	0	0	0	0	0	0	0	0	0	0	0	0	0	0
Methylguanine	2.32271e+08	3.57624e+07	1.12872e+08	1.18115e+08	1.47674e+08	5.88781e+07	2.0091e+08	6.26232e+07	1.26785e+08	1.08132e+08	1.92907e+08	9.68485e+07	4.58954e+07	5.81694e+07
Methylmalonate	0	0	0	0	0	0	0	0	0	0	0	0	0	0
Met-Leu	0	0	0	0	0	0	0	0	0	0	0	0	0	0
Mevalolactone	0	0	0	0	0	0	0	0	0	0	0	0	0	0
Mevalonate	0	0	0	0	0	0	0	0	0	0	0	0	0	0
Monoethylmalonate	0	0	0	0	0	0	0	0	0	0	0	0	0	0
Monomethylglutarate	0	0	0	0	0	0	0	0	0	0	0	0	0	0
Myoinositol	5.87184e+07	1.35069e+07	4.3897e+07	4.00061e+07	2.75748e+07	1.54886e+07	2.59533e+07	2.10804e+07	2.37996e+07	3.98095e+07	5.89954e+07	1.79286e+07	1.03904e+07	1.27874e+07
N,N,N-Trimethyllysine	6.34444e+08	1.18139e+08	6.94377e+08	3.72996e+08	2.86898e+08	1.39273e+08	2.49288e+08	2.97991e+08	2.33474e+08	3.39731e+08	4.12325e+08	2.20288e+08	8.05255e+07	1.70088e+08
N,N-Dimethylarginine	1.39309e+09	1.86537e+08	5.29334e+08	7.36975e+08	6.37766e+08	3.13881e+08	7.29179e+08	2.63831e+08	2.8008e+08	4.3048e+08	5.01393e+08	3.79312e+08	1.31504e+08	2.23236e+08
N,N-Dimethyllysine	9.34058e+07	1.05611e+07	2.1001e+07	2.40995e+07	3.25679e+07	1.89574e+07	3.40839e+07	1.74936e+07	1.05364e+07	2.47375e+07	2.24907e+07	1.77759e+07	7.5858e+06	1.16992e+07
N6-(delta2-Isopentenyl)-adenine	0	0	0	0	0	0	0	0	0	0	0	0	0	0
N-Acetylalanine	6.81699e+07	8.81976e+06	2.74039e+07	3.74144e+07	3.06048e+07	1.21932e+07	3.70272e+07	1.72879e+07	4.35606e+07	3.35101e+07	5.02002e+07	3.08621e+07	1.1203e+07	1.29226e+07
N-Acetylasparagine	0	0	0	0	0	0	0	0	0	0	0	0	0	0
N-Acetylaspartate	3.17775e+09	8.3991e+08	1.74968e+09	1.94736e+09	1.88632e+09	1.10245e+09	1.55259e+09	9.12808e+08	1.43609e+09	1.63931e+09	2.18283e+09	1.30303e+09	6.2009e+08	9.80042e+08
N-Acetylcysteine	0	0	0	0	0	0	0	0	0	0	0	0	0	0
N-Acetylglutamate	1.57499e+07	3.16786e+06	9.09771e+06	7.41892e+06	8.46074e+06	4.71587e+06	8.3601e+06	1.36066e+07	1.2463e+07	1.291e+07	1.98354e+07	1.23471e+07	7.29442e+06	8.7939e+06
N-Acetylglycine	0	0	0	0	0	0	0	0	0	0	0	0	0	0
N-Acetylhexosamine	0	0	0	0	0	0	0	0	0	0	0	0	0	0
N-Acetylhexosamine phosphate	7.89585e+06	781163	4.49194e+06	3.65215e+06	2.80792e+06	1.01426e+06	1.29754e+06	1.05268e+06	1.76348e+06	1.76924e+06	3.91818e+06	1.06373e+06	242137	807212
N-Acetylhexosamine sulfate	0	0	0	0	0	0	0	0	0	0	0	0	0	0
N-Acetylleucine	0	0	0	0	0	0	0	0	0	0	0	0	0	0
N-Acetylmethionine	7.22929e+07	1.10201e+07	3.6448e+07	3.90584e+07	2.48394e+07	1.40896e+07	6.02072e+07	8.55369e+06	3.26512e+07	1.69487e+07	3.48952e+07	1.55703e+07	9.13864e+06	5.26903e+06
N-Acetylneuraminate	8.25548e+06	935686	4.70623e+06	4.24561e+06	4.05164e+06	1.42811e+06	3.19467e+06	1.67747e+06	2.89872e+06	3.3071e+06	3.92635e+06	1.96478e+06	941639	1.68211e+06
N-Acetylornithine	1.65698e+07	1.28727e+06	6.28255e+06	8.35312e+06	5.15059e+06	1.76743e+06	4.29875e+06	1.28976e+06	4.90009e+06	3.63527e+06	7.73441e+06	3.18528e+06	820286	1.2487e+06
N-Acetylphenylalanine	0	0	0	0	0	0	0	0	0	0	0	0	0	0
N-Acetylproline	0	0	0	0	0	0	0	0	0	0	0	0	0	0
N-Acetylputrescine	1.63812e+09	4.20743e+08	6.90728e+08	1.46687e+09	1.0518e+09	4.38468e+08	1.58503e+09	1.67282e+08	2.83711e+08	1.80959e+08	3.60307e+08	1.83035e+08	6.27555e+07	6.49617e+07
N-Acetylserine	3.66976e+08	7.2517e+07	1.70316e+08	2.08195e+08	1.61387e+08	9.52508e+07	2.1436e+08	1.14295e+08	1.97602e+08	1.78234e+08	2.77332e+08	1.79914e+08	7.08461e+07	8.14378e+07
N-Acetylserotonin	0	0	0	0	0	0	0	0	0	0	0	0	0	0
N-Acetyltryptophan	0	0	0	0	0	0	0	0	0	0	0	0	0	0
NAD+	3.01216e+08	4.2236e+07	2.08793e+08	1.45452e+08	1.28397e+08	5.65582e+07	1.13944e+08	9.8043e+07	1.63306e+08	2.24885e+08	2.85633e+08	1.55596e+08	4.1307e+07	8.93775e+07
NADH	3.04339e+06	424103	1.17263e+06	0	151825	257980	114782	0	430289	652800	1.04076e+06	0	0	79059.4
NADP+	2.36745e+06	382066	1.73314e+06	1.52241e+06	1.54121e+06	600931	704676	681367	1.15842e+06	1.98672e+06	1.98203e+06	1.32537e+06	149841	766279
NADPH	0	0	0	0	0	0	0	0	0	0	0	0	0	0
N-alpha-Acetyllysine	0	0	0	0	0	0	0	0	0	0	0	0	0	0
N-Formylmethionine	3.94846e+07	4.3935e+06	1.41994e+07	2.44524e+07	1.13319e+07	5.05859e+06	2.81115e+07	1.10825e+07	4.01875e+07	2.21408e+07	5.79074e+07	2.14133e+07	8.41158e+06	8.44929e+06
Nicotinamide	0	0	0	0	0	0	0	0	0	0	0	0	0	0
Nicotinamide hypoxanthine dinucleotide	0	0	0	0	0	0	0	0	0	0	0	0	0	0
Nicotinamide mononucleotide	0	0	0	0	0	0	0	0	0	0	0	0	0	0
Nicotinate	0	0	0	0	0	0	0	0	0	0	0	0	0	0
N-Methylaspartate	0	0	0	0	0	0	0	0	0	0	0	0	0	0
N-Methylglutamate	1.54466e+07	2.45294e+06	8.41412e+06	9.13494e+06	6.64187e+06	2.13743e+06	1.13366e+07	2.29053e+06	3.07187e+06	2.17391e+06	8.6462e+06	2.45479e+06	720611	1.42182e+06
N-Methyltryptamine	0	0	0	0	0	0	0	0	0	0	0	0	0	0
Norleucine	0	0	0	0	0	0	0	0	0	0	0	0	0	0
Normetanephrine	0	0	0	0	0	0	0	0	0	0	0	0	0	0
Norvaline	7.84497e+08	8.28804e+07	4.75293e+08	4.74218e+08	3.16743e+08	9.50286e+07	3.51559e+08	3.53367e+08	4.87036e+08	4.02542e+08	9.71653e+08	3.17177e+08	1.7359e+08	2.42108e+08
N-Ribosylnicotinamide	0	0	0	0	0	0	0	0	0	0	0	0	0	0
N-Undecanoylglycine	0	0	0	0	0	0	0	0	0	0	0	0	0	0
O-Acetylserine	0	0	0	0	0	0	0	0	0	0	0	0	0	0
Octenoylglycine	0	0	0	0	0	0	0	0	0	0	0	0	0	0
Octopamine	0	0	0	0	0	0	0	0	0	0	0	0	0	0
Oleamide	1.90244e+06	1.66322e+06	418073	6.42213e+06	1.18251e+06	990779	1.08118e+07	1.90279e+06	7.82167e+06	1.04326e+06	6.61345e+06	2.26244e+06	3.10118e+06	1.0096e+06
Ophthalmate	0	0	0	0	0	0	0	0	0	0	0	0	0	0
Ornithine	3.51837e+08	2.12414e+07	2.08205e+08	1.20134e+08	1.20081e+08	5.14588e+07	9.08497e+07	6.11052e+07	5.98124e+07	5.55003e+07	1.15682e+08	4.32314e+07	1.05903e+07	2.58542e+07
Orotate	1.64578e+07	2.27899e+06	9.64983e+06	8.53358e+06	4.91029e+06	3.47519e+06	1.11444e+07	4.12156e+06	1.59736e+07	7.44328e+06	1.31149e+07	5.54114e+06	3.94096e+06	5.07265e+06
O-Succinyl homoserine	0	0	0	0	0	0	0	0	0	0	0	0	0	0
Oxalate	0	0	0	0	0	0	0	0	0	0	0	0	0	0
Oxoadipate	0	0	0	0	0	0	0	0	0	0	0	0	0	0
Oxohexanoic acid	5.40485e+08	6.63987e+07	2.39265e+08	4.13073e+08	1.89009e+08	8.29183e+07	4.34864e+08	7.67695e+08	2.00936e+09	9.15303e+08	2.22256e+09	7.21619e+08	5.68654e+08	5.21416e+08
Oxoproline	0	0	0	0	0	0	0	0	0	0	0	0	0	0
Palatinose	0	0	0	0	0	0	0	0	0	0	0	0	0	0
Pantothenate	4.01263e+09	6.58297e+08	1.82824e+09	2.89131e+09	1.86903e+09	8.56277e+08	2.55314e+09	3.92011e+08	1.20196e+09	9.79429e+08	2.04216e+09	1.18569e+09	4.441e+08	5.30355e+08
PC (20:0)	0	0	0	0	0	0	0	0	0	0	0	0	0	0
PC (32:0)	1.55235e+07	3.18862e+07	3.61868e+07	2.28019e+07	2.58898e+07	1.87835e+07	4.26791e+07	2.84532e+07	4.96121e+07	2.49199e+07	4.70708e+07	3.46438e+07	2.59882e+07	1.77128e+07
PC (32:1)	2.97291e+07	2.88984e+07	7.21948e+06	5.78705e+07	2.29482e+07	2.27952e+07	9.01588e+07	1.76e+07	7.55675e+07	2.05455e+07	6.35913e+07	3.83832e+07	3.35632e+07	1.68828e+07
PC (32:2)	5.29994e+06	4.73905e+06	982600	1.06999e+07	3.24341e+06	4.01634e+06	1.30326e+07	4.77231e+06	1.64369e+07	6.16002e+06	1.58754e+07	1.18295e+07	1.00425e+07	6.07051e+06
PC (34:1)	0	0	0	0	0	0	0	0	0	0	0	0	0	0
PC (34:2)	0	0	0	0	0	0	0	0	0	0	0	0	0	0
PC (36:1)	0	0	0	0	0	0	0	0	0	0	0	0	0	0
PC (36:2)	0	0	0	0	0	0	0	0	0	0	0	0	0	0
PC (36:4)	0	0	0	0	0	0	0	0	0	0	0	0	0	0
PC (36:5)	0	0	0	0	0	0	0	0	0	0	0	0	0	0
PC (38:4)	0	0	0	0	0	0	0	0	0	0	0	0	0	0
PC (38:5)	0	0	0	0	0	0	0	0	0	0	0	0	0	0
PC (40:4)	0	0	0	0	0	0	0	0	0	0	0	0	0	0
PC (40:5)	0	0	0	0	0	0	0	0	0	0	0	0	0	0
PC (40:6)	0	0	0	0	0	0	0	0	0	0	0	0	0	0
PC (40:8)	0	0	0	0	0	0	0	0	0	0	0	0	0	0
PC (44:8)	0	0	0	0	0	0	0	0	0	0	0	0	0	0
P-DMEA	5.87696e+08	1.02904e+08	2.58191e+08	2.67964e+08	3.10341e+08	1.71833e+08	2.43462e+08	1.54445e+08	2.54577e+08	3.17208e+08	3.47759e+08	2.5797e+08	7.88476e+07	1.59155e+08
PE (32:0)	0	0	0	0	0	0	0	0	0	0	0	0	0	0
PE (34:1)	2.96294e+06	3.46361e+06	1.83764e+06	4.8258e+06	2.64115e+06	2.17978e+06	1.12774e+07	1.45357e+06	1.08983e+07	1.88708e+06	7.21962e+06	4.21692e+06	2.65385e+06	1.31503e+06
PE (34:2)	715769	814811	112905	1.71235e+06	369116	310665	2.39416e+06	401367	3.04512e+06	630173	1.96753e+06	1.28966e+06	910026	488538
PE (36:1)	962238	1.78596e+06	944994	1.72078e+06	1.14929e+06	1.16348e+06	4.18979e+06	102829	4.35162e+06	934684	3.23732e+06	2.38769e+06	1.40499e+06	852780
PE (36:2)	1.02731e+06	1.36248e+06	321772	2.44554e+06	907098	947923	4.63163e+06	375381	5.78401e+06	830010	3.56095e+06	1.96794e+06	1.46849e+06	818521
PE (36:3)	408452	451490	84603.1	906070	169802	251249	1.17359e+06	93642	1.88973e+06	431150	1.06741e+06	929691	859809	601713
PE (36:6)	0	0	0	0	0	0	0	0	0	0	0	0	0	0
PE (38:1)	0	0	0	0	0	0	0	0	0	0	0	0	0	0
PE (38:3)	0	0	0	0	0	0	0	0	0	0	0	0	0	0
PE (38:4)	0	0	0	0	0	0	0	0	0	0	0	0	0	0
PE (38:5)	0	0	0	0	0	0	0	0	0	0	0	0	0	0
PE (38:6)	0	0	0	0	0	0	0	0	0	0	0	0	0	0
PE (40:5)	0	0	0	0	0	0	0	0	0	0	0	0	0	0
PE (40:7)	0	0	0	0	0	0	0	0	0	0	0	0	0	0
Pentanoate	0	0	0	0	0	0	0	0	0	0	0	0	0	0
Pentitols	2.81474e+07	2.84823e+06	9.1605e+06	1.25042e+07	7.48904e+06	2.93055e+06	1.36567e+07	4.17416e+06	1.27045e+07	1.02706e+07	2.27446e+07	8.67857e+06	4.01905e+06	3.93383e+06
Pentoses	1.20216e+07	509033	3.33392e+06	8.14897e+06	1.78897e+06	497153	2.59298e+06	1.08481e+06	4.49758e+06	3.9168e+06	1.25112e+07	5.18919e+06	1.02192e+06	1.29256e+06
Phenethylamine	0	0	0	0	0	0	0	0	0	0	0	0	0	0
Phenylacetate	0	0	0	0	0	0	0	0	0	0	0	0	0	0
Phenylalanine	1.90995e+09	3.53839e+08	9.46492e+08	1.06341e+09	5.85883e+08	3.73543e+08	1.10622e+09	8.54492e+08	1.50525e+09	1.04598e+09	1.78951e+09	7.41692e+08	4.57559e+08	4.79163e+08
Phenylethanolamine	0	0	0	0	0	0	0	0	0	0	0	0	0	0
Phenylpyruvate	0	0	0	0	0	0	0	0	0	0	0	0	0	0
Phosphoenolpyruvate	2.64557e+06	94680.2	2.73107e+06	5.1917e+06	496409	248547	394553	601487	2.22488e+06	845070	2.86533e+06	267464	33848.1	224305
Phosphoethanolamine	3.66337e+09	4.32954e+08	1.79487e+09	1.85244e+09	1.63532e+09	7.69359e+08	1.2261e+09	1.35497e+09	2.46703e+09	3.08354e+09	4.152e+09	2.54424e+09	7.04987e+08	1.48525e+09
Phosphonoacetate	0	0	0	0	0	0	0	0	0	0	0	0	0	0
Phosphorylcholine	4.95111e+10	2.12427e+10	3.57837e+10	3.53137e+10	4.11696e+10	3.01575e+10	3.64187e+10	2.27347e+10	3.33772e+10	3.59104e+10	4.01879e+10	3.41908e+10	1.90272e+10	2.35086e+10
Phosphoserine	0	0	0	0	0	0	0	0	0	0	0	0	0	0
p-Hydroxyphenylacetate	0	0	0	0	0	0	0	0	0	0	0	0	0	0
PI (32:0)	0	0	0	0	0	0	0	0	0	0	0	0	0	0
Pipecolate	4.54371e+09	2.8233e+08	2.61601e+08	3.83346e+08	2.14111e+09	1.05934e+09	3.01729e+09	3.31359e+08	1.91932e+08	9.48225e+08	5.2531e+08	4.17656e+08	1.31801e+08	2.69654e+08
Platelet-activating factor	1.56909e+08	1.0859e+08	6.97492e+07	2.72933e+08	7.06804e+07	9.04405e+07	2.30142e+08	1.83401e+08	6.44953e+08	1.28085e+08	6.17456e+08	2.99419e+08	2.51378e+08	1.80991e+08
Pregnenolone sulfate	0	0	0	0	0	0	0	0	0	0	0	0	0	0
Proline	2.80579e+10	4.68954e+09	1.17903e+10	1.08168e+10	9.72603e+09	6.14725e+09	1.31954e+10	8.83877e+09	1.6223e+10	1.53012e+10	2.26869e+10	1.32514e+10	6.31754e+09	7.6001e+09
Propionyl-CoA	0	0	0	0	0	0	0	0	0	0	0	0	0	0
PS (34:2)	0	0	0	0	0	0	0	0	0	0	0	0	0	0
PS (36:1)	0	0	0	0	0	0	0	0	0	0	0	0	0	0
PS (36:4)	0	0	0	0	0	0	0	0	0	0	0	0	0	0
PS (38:3)	0	0	0	0	0	0	0	0	0	0	0	0	0	0
PS (38:5)	0	0	0	0	0	0	0	0	0	0	0	0	0	0
PS (38:6)	0	0	0	0	0	0	0	0	0	0	0	0	0	0
PS (40:5)	0	0	0	0	0	0	0	0	0	0	0	0	0	0
PS (40:6)	0	0	0	0	0	0	0	0	0	0	0	0	0	0
PS (40:7)	0	0	0	0	0	0	0	0	0	0	0	0	0	0
Psicose	1.02785e+08	5.18376e+06	2.97864e+07	4.19662e+07	1.56639e+07	8.64089e+06	3.37505e+07	3.56839e+07	1.17864e+08	7.83074e+07	1.25158e+08	6.49009e+07	1.49739e+07	1.45434e+07
Purine	0	0	0	0	0	0	0	0	0	0	0	0	0	0
Pyridoxal	2.36909e+07	9.20046e+06	1.77222e+07	2.64614e+07	1.54063e+07	5.63841e+06	1.92306e+07	5.21972e+06	2.97119e+07	8.93124e+06	1.99111e+07	1.02038e+07	5.46578e+06	3.75268e+06
Pyridoxal phosphate	0	0	0	0	0	0	0	0	0	0	0	0	0	0
Pyridoxamine	0	0	0	0	0	0	0	0	0	0	0	0	0	0
Pyridoxine	0	0	0	0	0	0	0	0	0	0	0	0	0	0
Pyrocatechol	0	0	0	0	0	0	0	0	0	0	0	0	0	0
Pyroglutamate	0	0	0	0	0	0	0	0	0	0	0	0	0	0
Pyrrole 2-carboxylate	0	0	0	0	0	0	0	0	0	0	0	0	0	0
Pyruvate	3.25618e+08	4.72298e+07	1.78369e+08	2.03435e+08	1.26137e+08	4.93797e+07	2.10409e+08	1.72993e+08	4.85755e+08	3.10531e+08	5.54062e+08	2.64603e+08	9.47038e+07	8.28375e+07
Quinate	0	0	0	0	0	0	0	0	0	0	0	0	0	0
Quinolinate	0	0	0	0	0	0	0	0	0	0	0	0	0	0
Quinoline	0	0	0	0	0	0	0	0	0	0	0	0	0	0
Raffinose	0	0	0	0	0	0	0	0	0	0	0	0	0	0
Resorcinol monoacetate	0	0	0	0	0	0	0	0	0	0	0	0	0	0
Riboflavin	0	0	0	0	0	0	0	0	0	0	0	0	0	0
Ribulose/Ribose/Xylulose 5-phosphate	1.55472e+07	2.12486e+06	1.0285e+07	2.02791e+07	9.28566e+06	4.12617e+06	4.46489e+06	6.19773e+06	1.15573e+07	9.08566e+06	1.46566e+07	8.15603e+06	5.08565e+06	3.77849e+06
Rosmarinate	0	0	0	0	0	0	0	0	0	0	0	0	0	0
S-Acetylthioethanolamine	0	0	0	0	0	0	0	0	0	0	0	0	0	0
S-Adenosylhomocysteine	4.27527e+07	5.40462e+06	1.38463e+07	1.62418e+07	1.76087e+07	8.35221e+06	2.20782e+07	3.22334e+06	6.62663e+06	7.52275e+06	1.01648e+07	6.2653e+06	3.15103e+06	4.25964e+06
S-Adenosylmethionine	3.456e+08	1.11692e+08	1.92771e+08	1.60583e+08	1.88239e+08	1.28187e+08	2.00576e+08	1.17496e+08	1.2917e+08	2.00269e+08	2.61172e+08	1.65162e+08	8.65072e+07	1.1997e+08
SAICAR	110924	0	42760.1	15077.1	105063	0	0	17782.2	64449.8	240515	194840	99198.5	0	9850.82
Salicylamide	0	0	0	0	0	0	0	0	0	0	0	0	0	0
Salicylate	0	0	0	0	0	0	0	0	0	0	0	0	0	0
Salsolinol	0	0	0	0	0	0	0	0	0	0	0	0	0	0
Sarcosine	0	0	0	0	0	0	0	0	0	0	0	0	0	0
S-Carboxymethylcysteine	0	0	0	0	0	0	0	0	0	0	0	0	0	0
Sebacate	0	0	0	0	0	0	0	0	0	0	0	0	0	0
Sedoheptulose 7-phosphate	8.48056e+06	484306	4.5671e+06	8.84146e+06	2.81121e+06	870471	999434	2.88756e+06	5.50104e+06	4.64519e+06	7.56694e+06	2.8918e+06	901064	1.0828e+06
Selenomethionine	0	0	0	0	0	0	0	0	0	0	0	0	0	0
Ser-Arg	0	0	0	0	0	0	0	0	0	0	0	0	0	0
Serine	4.74841e+08	1.91181e+08	5.40556e+08	5.06907e+08	3.21447e+08	1.72464e+08	4.32413e+08	3.24039e+08	6.08437e+08	4.97184e+08	8.22628e+08	4.83937e+08	2.23478e+08	2.64491e+08
Serotonin	0	0	0	0	0	0	0	0	0	0	0	0	0	0
S-Hexyl glutathione	0	0	0	0	0	0	0	0	0	0	0	0	0	0
Shikimate	0	0	0	0	0	0	0	0	0	0	0	0	0	0
SM (d18:1/14:0)	812882	1.26944e+06	229616	2.26003e+06	283848	361131	3.11147e+06	388503	3.85409e+06	600653	2.34671e+06	1.3617e+06	669363	437377
SM (d18:1/16:0)	1.85131e+07	2.62726e+07	2.60505e+07	3.45832e+07	1.47425e+07	1.25826e+07	5.06972e+07	1.95283e+07	6.44367e+07	1.43242e+07	4.73193e+07	2.95382e+07	1.77051e+07	1.09926e+07
SM (d18:1/18:0)	98059.8	254804	999164	251557	152400	104554	434846	50708.7	537613	374680	402079	368951	150762	90311.3
SM (d18:1/18:1)	50152.7	83039.9	0	241798	25165.5	0	350836	0	613521	71352.7	298004	215788	168696	67188
SM (d18:1/22:0)	0	0	0	0	0	0	0	0	0	0	0	0	0	0
S-Methylthioadenosine	0	0	0	0	0	0	0	0	0	0	0	0	0	0
Sphinganine	0	0	0	0	0	0	0	0	0	0	0	0	0	0
Sphingosine	0	0	0	0	0	0	0	0	0	0	0	0	0	0
Stachydrine	2.29582e+08	8.17423e+07	2.62912e+08	1.87496e+08	8.48424e+07	4.45075e+07	1.19967e+08	2.1872e+07	1.27407e+08	1.01794e+08	7.66601e+07	6.13693e+07	2.20777e+07	1.14621e+07
Stachyose	1.57814e+06	620197	2.55799e+06	1.91771e+06	2.20809e+06	546812	909140	0	0	0	0	0	0	0
Suberate	0	0	0	0	0	0	0	0	0	0	0	0	0	0
Succinate	1.56863e+09	1.66972e+08	6.57457e+08	6.8847e+08	4.87153e+08	2.84188e+08	4.85582e+08	9.97871e+07	1.66805e+08	9.20395e+07	1.28657e+08	5.77382e+07	4.06273e+07	4.31962e+07
Succinyl-CoA	0	0	0	0	0	0	0	0	0	0	0	0	0	0
Sucrose	0	0	0	0	0	0	0	0	0	0	0	0	0	0
Sulfolactate	5.127e+06	2.20571e+06	4.03319e+06	5.59943e+06	2.70998e+06	2.7617e+06	3.73371e+06	8.05951e+06	5.58681e+06	6.0719e+06	6.93525e+06	4.36567e+06	2.9503e+06	3.50992e+06
Tartrate	2.76516e+06	1.52417e+06	2.11365e+06	2.48704e+06	2.31807e+06	2.15127e+06	2.06061e+06	2.21525e+06	2.69671e+06	2.34847e+06	3.01146e+06	2.47845e+06	1.37981e+06	1.89231e+06
Taurine	1.44694e+10	5.5757e+09	1.12472e+10	1.29639e+10	9.64258e+09	6.03188e+09	1.10702e+10	7.20819e+09	1.14997e+10	9.20713e+09	1.24605e+10	8.72077e+09	5.06749e+09	6.07564e+09
Taurocyamine	2.92764e+06	973000	3.41905e+06	4.87653e+06	1.07029e+06	698545	1.33684e+06	1.56987e+06	3.10753e+06	4.26451e+06	3.1528e+06	3.64477e+06	887512	1.00998e+06
Theanine	4.06775e+07	4.46958e+06	1.89354e+07	1.49213e+07	1.19354e+07	3.91455e+06	9.03365e+06	2.7435e+06	8.94774e+06	8.75541e+06	1.5157e+07	6.20146e+06	2.00024e+06	3.63544e+06
Theophylline	0	0	0	0	0	0	0	0	0	0	0	0	0	0
Thiamine	0	0	0	0	0	0	0	0	0	0	0	0	0	0
Thiamine monophosphate	0	0	0	0	0	0	0	0	0	0	0	0	0	0
Thioproline	3.30787e+06	4.07103e+06	9.4028e+07	2.64903e+06	2.47161e+06	1.56364e+06	2.50858e+06	2.36553e+06	2.83714e+06	6.05659e+07	4.00227e+06	7.53352e+06	2.30149e+07	2.21949e+06
Thiopurine S-methylether	0	0	0	0	0	0	0	0	0	0	0	0	0	0
Thr-Arg	0	0	0	0	0	0	0	0	0	0	0	0	0	0
Threonate	3.66587e+08	2.99783e+07	1.41808e+08	2.01488e+08	1.21049e+08	4.96148e+07	1.43653e+08	9.59731e+07	2.71708e+08	2.22248e+08	3.90688e+08	2.16856e+08	6.38801e+07	8.46505e+07
Threonine	3.92896e+09	7.42099e+08	2.02362e+09	1.61905e+09	1.99954e+09	8.2046e+08	2.10431e+09	1.0442e+09	1.66138e+09	1.70947e+09	2.19044e+09	1.11798e+09	6.54813e+08	9.37425e+08
Thymidine	0	0	0	0	0	0	0	0	0	0	0	0	0	0
Thymidine monophosphate	0	0	0	0	0	0	0	0	0	0	0	0	0	0
Thymine	0	0	0	0	0	0	0	0	0	0	0	0	0	0
Thyrotropin releasing hormone	0	0	0	0	0	0	0	0	0	0	0	0	0	0
trans-4-Hydroxyproline	0	0	0	0	0	0	0	0	0	0	0	0	0	0
trans-Aconitate	1.04746e+08	1.10116e+07	4.57567e+07	7.82339e+07	5.7066e+07	2.56955e+07	3.73164e+07	3.83996e+07	6.08029e+07	9.06383e+07	1.08198e+08	5.20236e+07	1.8805e+07	3.20347e+07
Trehalose	0	0	0	0	0	0	0	0	0	0	0	0	0	0
Trigonelline	2.499e+08	1.75611e+07	8.34039e+07	9.8577e+07	1.0136e+08	3.47018e+07	5.42735e+07	3.40302e+07	7.0492e+07	9.43737e+07	1.37905e+08	7.66468e+07	1.21157e+07	2.76226e+07
Trimethylamine	0	0	0	0	0	0	0	0	0	0	0	0	0	0
Tryptamine	0	0	0	0	0	0	0	0	0	0	0	0	0	0
Tryptophan	1.96603e+08	3.49267e+07	7.75733e+07	1.4014e+08	5.37103e+07	3.30278e+07	1.3923e+08	6.64068e+07	1.41004e+08	8.67647e+07	2.33544e+08	8.6281e+07	5.42355e+07	4.15827e+07
Tryptophanamide	0	0	0	0	0	0	0	0	0	0	0	0	0	0
Tyramine	0	0	0	0	0	0	0	0	0	0	0	0	0	0
Tyr-Arg	0	0	0	0	0	0	0	0	0	0	0	0	0	0
Tyrosine	8.47307e+08	1.42617e+08	4.88292e+08	4.22563e+08	1.94714e+08	9.09394e+07	3.8594e+08	1.53832e+08	3.46289e+08	2.24516e+08	7.40598e+08	2.43269e+08	1.32056e+08	1.20536e+08
UDP-glucose	1.59335e+08	2.53175e+07	8.95401e+07	9.92648e+07	9.20967e+07	3.93937e+07	6.22204e+07	2.49491e+07	5.80379e+07	6.32239e+07	8.01221e+07	5.01241e+07	1.38889e+07	2.40458e+07
UDP-N-acetylglucosamine	2.76832e+08	3.79885e+07	1.46109e+08	1.42304e+08	1.43088e+08	6.65221e+07	8.92095e+07	6.26691e+07	1.08463e+08	1.33995e+08	1.85803e+08	1.1545e+08	2.8309e+07	5.32969e+07
Uracil	3.93502e+08	3.64755e+07	1.2672e+08	2.69412e+08	5.30819e+07	4.99229e+07	1.94235e+08	4.15341e+07	1.65604e+08	3.03659e+07	7.46539e+07	2.3222e+07	5.14638e+07	3.29682e+07
Uracil 5-carboxylate	0	0	0	0	0	0	0	0	0	0	0	0	0	0
Urate	5.90535e+07	1.99669e+07	4.33409e+07	4.76475e+07	1.82747e+07	2.16479e+07	2.42179e+07	2.62351e+07	3.7394e+07	2.01154e+07	3.71622e+07	1.61863e+07	1.54566e+07	1.76514e+07
Urea	9.60122e+08	2.4191e+08	5.66017e+08	1.44632e+09	3.54457e+08	2.21629e+08	7.27963e+08	3.81036e+08	8.22512e+08	4.60984e+08	8.46594e+08	4.0285e+08	3.21222e+08	3.2459e+08
Ureidopropionate	0	0	0	0	0	0	0	0	0	0	0	0	0	0
Ureidosuccinate	2.16622e+07	3.87861e+06	7.15384e+06	1.15402e+07	8.22008e+06	5.46628e+06	8.1756e+06	797367	1.79929e+06	1.2332e+06	1.28786e+06	586555	292335	610977
Uridine	1.91029e+08	2.3549e+07	7.18463e+07	1.43125e+08	4.70579e+07	3.34455e+07	1.46923e+08	2.50959e+07	1.08273e+08	4.51139e+07	6.98368e+07	3.49652e+07	3.30825e+07	2.47448e+07
Uridine diphosphate	1.34638e+08	1.04203e+07	3.96907e+06	2.81295e+07	7.32556e+07	2.91031e+07	4.56133e+07	2.02262e+07	4.83014e+07	5.94327e+07	6.14492e+07	6.11296e+07	1.13369e+07	2.05103e+07
Uridine monophosphate	1.76689e+08	1.18523e+07	2.22862e+07	1.02351e+08	9.15512e+07	3.21918e+07	4.88538e+07	2.87567e+07	8.16387e+07	6.40598e+07	8.60704e+07	7.01985e+07	2.25021e+07	2.13773e+07
Uridine triphosphate	9.00937e+07	1.02735e+07	6.41917e+07	5.68074e+07	5.2136e+07	1.43911e+07	3.06909e+07	1.59846e+07	3.29741e+07	5.23814e+07	7.16731e+07	3.03814e+07	2.76571e+06	1.31365e+07
Urocanate	1.16027e+06	5.7771e+06	1.06634e+07	8.27354e+06	3.44104e+06	2.14045e+06	2.11144e+06	1.45491e+07	1.20775e+07	1.96414e+06	8.59206e+06	1.70168e+06	3.30001e+06	2.2188e+06
Ursodeoxycholate	0	0	0	0	0	0	0	0	0	0	0	0	0	0
Valine	7.86075e+08	8.34482e+07	4.75935e+08	4.74218e+08	3.17626e+08	9.6131e+07	3.54297e+08	3.53381e+08	4.87036e+08	4.02542e+08	9.71653e+08	3.20073e+08	1.7359e+08	2.44747e+08
Val-Lys	0	0	0	0	0	0	0	0	0	0	0	0	0	0
Val-Phe	0	0	0	0	0	0	0	0	0	0	0	0	0	0
Xanthine	4.39715e+07	8.55962e+06	1.68517e+07	2.38728e+07	1.01406e+07	1.03852e+07	1.86142e+07	9.70087e+06	1.78998e+07	7.38683e+06	1.37422e+07	6.54377e+06	1.28029e+07	6.82695e+06
Xanthosine	0	0	0	0	0	0	0	0	0	0	0	0	0	0
Xanthosine monophosphate	0	0	0	0	0	0	0	0	0	0	0	0	0	0
Xanthurenate	0	0	0	0	0	0	0	0	0	0	0	0	0	0

## Sheet: Targeted_M481 (Fig S2E,F)
	DMSO 1	DMSO 2	DMSO 3	DMSO 4	DMSO 5	IACS 1	IACS 2	IACS 3	IACS 4	IACS 5
1,3/ 2,3-Bisphosphoglycerate	0	0	0	0	0	0	0	0	0	0
1-Aminocyclopropanecarboxylate	0	0	0	0	0	0	0	0	0	0
1-Hydroxy-2-naphthoate	0	0	0	0	0	0	0	0	0	0
1-Methyladenosine	5.08012e-06	1.73849e-06	6.80824e-06	3.90847e-06	5.22958e-06	3.61122e-06	2.86882e-06	6.01082e-06	4.77915e-06	3.77957e-06
1-Methylhistidine	0.000698829	0.000450443	0.000494461	0.000518213	0.000453834	0.00045192	0.00036923	0.000525248	0.00027582	0.000309627
1-Methylnicotinamide	0	0	0	0	0	0	0	0	0	0
1-Phenylethanol	0	0	0	0	0	0	0	0	0	0
2-(3-Carboxy-3-aminopropyl)-histidine	0	0	0	0	0	0	0	0	0	0
2,3-Diaminopropionate	0	0	0	0	0	0	0	0	0	0
2,3-Dihydroxybenzoate	0	0	0	0	0	0	0	0	0	0
2',4'-Dihydroxyacetophenone	0	0	0	0	0	0	0	0	0	0
2,4-Dihydroxypteridine	0	0	0	0	0	0	0	0	0	0
2,5-Dihydroxybenzoate	0	0	0	0	0	0	0	0	0	0
2,5-Dimethylpyrazine	0	0	0	0	0	0	0	0	0	0
2,6-Dihydroxypyridine	0	0	0	0	0	0	0	0	0	0
2-/3-Phosphoglycerate	0	0	0	0	0	0	0	0	0	0
2-Aminophenol	0	0	0	0	0	0	0	0	0	0
2-Deoxyglucose	1.20606e-05	1.12084e-05	7.96292e-06	1.27994e-05	1.30003e-05	1.46325e-05	1.76083e-05	2.51514e-05	1.62407e-05	1.50051e-05
2-Hydroxy-4-(methylthio)butanoate	1.62669e-06	6.95468e-07	1.28371e-06	1.68954e-06	1.47487e-06	8.34031e-07	1.08908e-06	8.00943e-07	5.54761e-06	9.75966e-07
2-Hydroxybutyrate	5.72469e-05	4.09031e-05	3.8683e-05	4.73861e-05	7.27802e-05	0.000216963	0.000174082	0.000319671	4.78798e-05	0.000332962
2-Hydroxyglutarate	0.000268773	0.00028218	0.000217429	0.00029126	0.000304797	7.49621e-05	7.10905e-05	6.00244e-05	9.3676e-05	9.17046e-05
2-Hydroxyphenylacetate	0	0	0	0	0	0	0	0	0	0
2-Mannosyl-3-phosphoglycerate	1.17881e-05	8.86184e-06	1.06901e-05	1.44461e-05	1.47568e-05	2.90779e-05	2.50998e-05	2.83184e-05	4.46169e-05	3.27114e-05
2-Methylmaleate	0	0	0	0	0	0	0	0	0	0
2-Quinolinecarboxylate	0	0	0	0	0	0	0	0	0	0
3-(2-Hydroxyphenyl)propanoate	1.43076e-05	7.63251e-06	7.80517e-06	1.14211e-05	1.08611e-05	1.14376e-05	1.33292e-05	1.29502e-05	3.11654e-05	1.30298e-05
3-(4-Hydroxyphenyl)pyruvate	0	0	0	0	0	0	0	0	0	0
3,4 Dihydroxymandelate	0	0	0	0	0	0	0	0	0	0
3,4-Dihydroxybenzoate	0	0	0	0	0	0	0	0	0	0
3,4-Dihydroxyphenylacetate	3.94032e-06	3.37693e-06	2.98769e-06	3.69747e-06	3.15357e-06	5.01191e-07	6.96352e-07	4.38702e-07	6.77274e-07	7.07551e-07
3,4-Dihydroxyphenylglycol	0	0	0	0	0	0	0	0	0	0
3,5-Diiodothyronine	0	0	0	0	0	0	0	0	0	0
3,5-Diiodotyrosine	0	0	0	0	0	0	0	0	0	0
3-Amino-4-hydroxybenzoate	0	0	0	0	0	0	0	0	0	0
3-Amino-5-hydroxybenzoate	0	0	0	0	0	0	0	0	0	0
3-Dehydroshikimate	0	0	0	0	0	0	0	0	0	0
3-Hydroxy-3-methylglutaryl-CoA	0	0	0	0	0	0	0	0	0	0
3-Hydroxyanthranilate	0	0	0	0	0	0	0	0	0	0
3-Hydroxybenzoate	0	0	0	0	0	0	0	0	0	0
3-Hydroxybutyrate	4.91677e-05	0.000101105	5.81666e-05	1.60906e-05	0.000430341	0.00171756	0.00151873	0.00284417	0.000113839	0.00100368
3-Hydroxycarnitine (14:0)	4.02435e-05	3.50007e-05	2.54914e-05	3.60236e-05	5.92699e-05	0.000994204	0.000902727	0.00106234	0.000424597	0.00102194
3-Hydroxycarnitine (16:0)	4.84149e-05	4.45644e-05	2.54211e-05	4.20014e-05	9.62896e-05	0.00173045	0.00142915	0.00182577	0.000648834	0.00210747
3-Hydroxycarnitine (18:1)	5.36408e-05	9.21855e-05	4.40664e-05	6.5165e-05	0.000149512	0.00194887	0.00154724	0.00224716	0.000714237	0.00248979
3-Hydroxycarnitine (4:0)	0.00102399	0.00130264	0.0012454	0.00100213	0.00211432	0.0179169	0.0181035	0.0213008	0.0115239	0.0167531
3-Hydroxycarnitine (5:0)	0.000506762	0.000341888	0.000415023	0.000492948	0.000402542	0.000379491	0.000427882	0.000421403	0.00041608	0.000326437
3-Hydroxycarnitine (6:0)	6.12861e-05	4.91925e-05	5.93426e-05	6.19238e-05	6.6047e-05	0.000156841	0.00017052	0.000210362	0.000136151	0.000135289
3-Hydroxycarnitine (8:0)	0.000104864	0.000100402	0.00011152	9.96362e-05	0.00014907	0.000119862	0.000201833	0.000128204	0.000159192	0.000113291
3-Hydroxymethylglutarate	9.44638e-05	8.3113e-05	7.06165e-05	0.000108311	0.000116504	0.000151325	0.000154763	0.000178729	0.00013351	0.000170744
3-Hydroxyphenylacetate	0	0	0	0	0	0	0	0	0	0
3-Hydroxypyruvate	2.84762e-05	2.52027e-05	1.3484e-05	4.55531e-05	4.08736e-05	7.87239e-06	9.63474e-06	2.00335e-06	7.17943e-07	2.58885e-06
3-Methoxy-4-hydroxymandelate	0	0	0	0	0	0	0	0	0	0
3-Methoxytyramine	0	0	0	0	0	0	0	0	0	0
3-Methoxytyrosine	0	0	0	0	0	0	0	0	0	0
3-Methyl-2-oxindole	0	0	0	0	0	0	0	0	0	0
3-Methyl-2-oxovalerate	0	0	0	0	0	0	0	0	0	0
3-Methyladenine	0	0	0	0	0	0	0	0	0	0
3-Methylcrotonyl-CoA	0	0	0	0	0	0	0	0	0	0
3-Methylhistamine	0	0	0	0	0	0	0	0	0	0
3-Nitrotyrosine	0	0	0	0	0	0	0	0	0	0
3-Sulfinoalanine	0	0	0	0	0	0	0	0	0	0
4-Acetamidobutanoate	0	0	0	0	0	0	0	0	0	0
4alpha-Hydroxyformyl-4beta-methyl-5alpha-cholest-8-en-3beta-ol	0	0	0	0	0	0	0	0	0	0
4-Aminobenzoate	0	0	0	0	0	0	0	0	0	0
4-Coumarate	0	0	0	0	0	0	0	0	0	0
4-Guanidinobutanoate	0.000288868	0.000182186	0.000222078	0.000243074	0.000177942	0.000157051	0.000143136	0.000100785	0.000534538	0.000281137
4-Hydroxybenzoate	0	0	0	0	0	0	0	0	0	0
4-Hydroxyphenylglycine	0	0	0	0	0	0	0	0	0	0
4-Imidazoleacetate	1.72664e-05	8.4898e-06	1.11135e-05	2.3089e-05	1.22183e-05	1.19112e-05	9.56628e-06	7.26789e-06	2.44069e-05	1.04569e-05
4-Methylcatechol	0	0	0	0	0	0	0	0	0	0
4-Pyridoxate	0	0	0	0	0	0	0	0	0	0
4-Quinolinecarboxylate	0	0	0	0	0	0	0	0	0	0
5,6 Dimethylbenzimidazole	0	0	0	0	0	0	0	0	0	0
5-Aminolevulinate	0.000135619	9.42748e-05	8.62111e-05	0.000104819	5.97073e-05	2.50864e-05	2.01082e-05	3.39246e-05	2.62621e-05	1.67848e-05
5-Aminopentanoate	0	0	0	0	0	0	0	0	0	0
5-Hydroxyindoleacetate	0	0	0	0	0	0	0	0	0	0
5-Hydroxylysine	0	0	0	0	0	0	0	0	0	0
5-Hydroxytryptophan	0	0	0	0	0	0	0	0	0	0
5-Methylcytosine	3.35343e-05	2.61609e-05	1.19389e-05	1.47134e-05	2.25413e-05	0.000189057	0.000163693	0.000387994	0.000153605	0.000245681
6-Carboxyhexanoate	0	0	0	0	0	0	0	0	0	0
6-Hydroxynicotinate	0	0	0	0	0	0	0	0	0	0
6-Phosphogluconate	2.79292e-06	1.10144e-06	2.76102e-06	3.07034e-06	1.82626e-06	3.69286e-07	2.77505e-07	2.39141e-07	1.08777e-06	3.1045e-07
6-Phosphonogluconolactone	3.11537e-07	1.26299e-07	5.10656e-07	4.15404e-07	2.53475e-07	0	0	0	0	0
7-Methylxanthine	0	0	0	0	0	0	0	0	0	0
Acetoacetate	1.26644e-05	1.86729e-05	1.48286e-05	1.15136e-05	3.25939e-05	2.71066e-05	2.40075e-05	3.50186e-05	1.24543e-05	1.52502e-05
Acetoin	0	0	0	0	0	0	0	0	0	0
Acetylacrylate	0	0	0	0	0	0	0	0	0	0
Acetylaminoadipate	4.80483e-05	3.32712e-05	4.1546e-05	4.25608e-05	3.65322e-05	2.37583e-05	2.53538e-05	3.2812e-05	4.6917e-05	3.44503e-05
Acetylcarnitine	0.0432347	0.0404288	0.0350945	0.0446583	0.0432185	0.0694483	0.0740409	0.0706431	0.06904	0.0677589
Acetylcholine	0.00257669	0.00209302	0.00212771	0.00212488	0.00189359	0.000965702	0.00074685	0.000701163	0.00160652	0.000854412
Acetyl-CoA	0	0	0	0	0	0	0	0	0	0
Adenosine	0.00988588	0.00596973	0.00964241	0.00885439	0.00895429	0.0124894	0.00945384	0.0126509	0.0130937	0.0118634
Adenosine cyclic phosphate	0	0	0	0	0	0	0	0	0	0
Adenosine diphosphate	0.000266302	0.000245569	0.000243545	0.000275568	0.000329112	0.000582444	0.000472624	0.000566481	0.000803914	0.000593256
Adenosine diphosphate ribose	1.22876e-05	9.80812e-06	7.56926e-06	1.4603e-05	2.1165e-05	5.32715e-05	3.09162e-05	2.28609e-05	1.36352e-05	3.08707e-05
Adenosine monophosphate	0.000293984	0.000303113	0.000252372	0.000315428	0.000472795	0.00260103	0.00225455	0.0021147	0.00200484	0.00239503
Adenosine triphosphate	0.000599107	0.000386499	0.000712217	0.000483731	0.000318066	0.000150561	0.000136214	0.000208247	0.000437431	0.000229231
Adenylsuccinate	2.21849e-06	1.27211e-06	2.38264e-06	1.28464e-06	2.42996e-06	9.71662e-06	6.64492e-06	7.41409e-06	1.56721e-05	1.31145e-05
Adipate	7.53295e-06	9.29535e-06	7.61054e-06	6.66583e-06	7.17691e-06	9.40844e-06	1.12033e-05	7.23223e-06	7.96387e-06	9.31126e-06
ADP-glucose	0	0	0	0	0	0	0	0	0	0
ADP-ribose	1.72887e-05	1.93051e-05	1.39933e-05	2.58055e-05	4.0607e-05	0.000106066	5.91705e-05	4.56277e-05	2.45314e-05	5.86375e-05
ADP-ribose phosphate	0	0	0	0	0	0	0	0	0	0
Agmatine sulfate	0	0	0	0	0	0	0	0	0	0
AICAR	5.42438e-06	8.83437e-06	8.29386e-06	7.65376e-06	1.80129e-05	8.94949e-08	0	0	0	0
Ala-Leu	0	0	0	0	0	0	0	0	0	0
Alanine	0.0034739	0.00212776	0.0023387	0.00284313	0.00228612	0.00343718	0.00286909	0.00354178	0.00439633	0.0030403
Ala-Tyr	0	0	0	0	0	0	0	0	0	0
Allantoin	6.10365e-05	4.04478e-05	3.87252e-05	4.81875e-05	6.29852e-05	5.3435e-05	6.87821e-05	5.88647e-05	3.73815e-05	4.2795e-05
Allothreonine	0.0011061	0.000580541	0.000656777	0.000887454	0.000780673	0.00104467	0.000890286	0.00149084	0.000875556	0.00118928
alpha-Ketoglutarate	0.000595667	0.000392525	0.0003906	0.000428701	0.000372209	8.6006e-05	8.63206e-05	8.04392e-05	0.00021763	8.01331e-05
Aminoadipate	3.33201e-05	2.56219e-05	3.10827e-05	2.9649e-05	2.98689e-05	5.88369e-05	5.55726e-05	5.62931e-05	5.13815e-05	4.12789e-05
Aminocaprylate	0.000137736	0.000108549	0.000110262	0.000147733	0.000144944	9.91779e-05	0.000151726	0.000114584	0.000169756	9.7811e-05
Aminoisobutanoate	0.000232383	0.000233758	0.000239582	0.000225285	0.00022016	0.000373371	0.000305632	0.00048826	0.000201154	0.000312585
Aniline-2-sulfonate	0	0	0	0	0	0	0	0	0	0
Anserine	1.37825e-06	0	0	2.83903e-06	0	7.19007e-07	0	0	2.4708e-05	1.6238e-06
Anthranilate	0	0	0	0	0	0	0	0	0	0
Arg-Ala	0	0	0	0	0	0	0	0	0	0
Arginine	0.00352958	0.00190141	0.00219989	0.00260355	0.00223396	0.00542792	0.00464813	0.00680808	0.00627038	0.0057269
Argininosuccinate	1.05727e-05	3.10069e-06	9.18139e-06	5.95616e-06	5.3602e-06	7.19677e-06	5.65367e-06	9.39466e-06	1.11087e-05	6.88018e-06
Asparagine	0.00034761	0.000160481	0.000203854	0.000261316	0.000278815	0.000630484	0.000588401	0.000757963	0.000504017	0.000604499
Aspartate	0.0020967	0.00136076	0.00195294	0.00154339	0.00131826	0.00154031	0.00160198	0.00163549	0.00148973	0.00133196
Aspartylglycosamine	8.79174e-06	3.80348e-06	3.15851e-06	9.88202e-06	1.59321e-06	1.14848e-05	9.69491e-06	1.10519e-05	9.94941e-06	9.06757e-06
Asp-Pro	0.000154374	9.51841e-05	8.14757e-05	8.58579e-05	0.00012079	0.000139697	0.000107846	0.000129915	0.000155653	0.000164172
Azelate	1.23152e-05	1.26536e-05	1.00741e-05	1.25009e-05	1.20754e-05	1.02358e-05	8.54386e-06	8.4612e-06	1.15657e-05	1.03832e-05
beta-Alanine	0.000623867	0.000647275	0.000604998	0.00075776	0.000726264	0.00100632	0.00120387	0.000999999	0.00109814	0.00129795
beta-Glycerophosphate	0	0	0	0	0	0	0	0	0	0
Betaine	0.0174045	0.0149795	0.0170336	0.0156007	0.0132864	0.00343297	0.00278086	0.00233214	0.00622261	0.00370787
Biliverdin	0	0	0	0	0	0	0	0	0	0
Biotin	0	0	0	0	0	0	0	0	0	0
Biotin amide	0	0	0	0	0	0	0	0	0	0
Butanoate	0	0	0	0	0	0	0	0	0	0
Butyryl-CoA	0	0	0	0	0	0	0	0	0	0
Caffeate	0	0	0	0	0	0	0	0	0	0
Carnitinamide	4.11095e-05	3.49298e-05	3.93009e-05	3.72872e-05	3.41599e-05	5.12319e-05	5.41101e-05	7.85977e-05	7.55114e-05	6.4738e-05
Carnitine	0.0439179	0.0397685	0.0387279	0.0424863	0.0330208	0.00872014	0.00759018	0.00672288	0.0122727	0.00819671
Carnitine (12:0)	0.000281722	0.000309761	0.000214431	0.000270651	0.000519076	0.000604476	0.000762774	0.00059058	0.000493068	0.00053639
Carnitine (14:0)	0.00086046	0.00113893	0.000651137	0.000872993	0.00183897	0.00214251	0.00222583	0.00240856	0.00143095	0.00254204
Carnitine (16:0)	0.00144674	0.0026684	0.00120153	0.00166521	0.00558325	0.00819874	0.00870371	0.00893882	0.00503708	0.0092881
[truncated: 436 more rows]

## Sheet: Targeted_HCC827 (Fig S2G,H)
	DMSO 1	DMSO 2	DMSO 3	DMSO 4	IACS 1	IACS 2	IACS 3	IACS 4
[truncated: 573 more rows]
